# Supplementary material for: Identification of Novel High-Frequency DNA Methylation Changes in Breast Cancer
Source: PLoS One. 2007 Dec 19;2(12):e1314. doi: 10.1371/journal.pone.0001314 (PMC2117343; doi:10.1371/journal.pone.0001314)
Supplement: Table S2 — Microarray data. (1.06 MB XLS) [file pone.0001314.s005.xls]

## Sheet: Sample Key
Tumor: 0 = Adjacent Normal Tissue, 1 = Tumor Tissue
Treatment: 1 = Untreated (UT), 2 = McrBC Digested (MD)
Dye: 1 = Cy3, 2 = Cy5
Individual	Tumor	Treatmant	Dye	Image ID	Array	Included in Between All Analysis
1	0	1	1	60788_532	48	Yes
1	0	1	1	61165_532	62	Yes
1	0	1	2	61050_635	57	Yes
1	0	1	2	65505_635	71	Yes
1	0	2	1	61050_532	57	Yes
1	0	2	1	65505_532	71	Yes
1	0	2	2	60788_635	48	Yes
1	0	2	2	61165_635	62	Yes
1	1	1	1	60149_532	45	Yes
1	1	1	1	65512_532	72	Yes
1	1	1	2	61009_635	54	Yes
1	1	1	2	61016_635	56	Yes
1	1	2	1	61009_532	54	Yes
1	1	2	1	61016_532	56	Yes
1	1	2	2	60149_635	45	Yes
1	1	2	2	65512_635	72	Yes
2	0	1	1	60667_532	46	Yes
2	0	1	1	61007_532	53	Yes
2	0	1	2	60097_635	44	Yes
2	0	1	2	61005_635	51	Yes
2	0	2	1	60097_532	44	Yes
2	0	2	1	61005_532	51	Yes
2	0	2	2	60667_635	46	Yes
2	0	2	2	61007_635	53	Yes
2	1	1	1	59271_532	27	Yes
2	1	1	1	60067_532	42	Yes
2	1	1	2	59189_635	25	Yes
2	1	1	2	59404_635	39	Yes
2	1	2	1	59189_532	25	Yes
2	1	2	1	59404_532	39	Yes
2	1	2	2	59271_635	27	Yes
2	1	2	2	60067_635	42	Yes
3	0	1	1	61010_532	55	No
3	0	1	1	65587_532	73	No
3	0	1	2	58358_635	12	No
3	0	1	2	59294_635	32	No
3	0	2	1	58358_532	12	No
3	0	2	1	59294_532	32	No
3	0	2	2	61010_635	55	No
3	0	2	2	65587_635	73	No
3	1	1	1	58336_532	10	No
3	1	1	1	59293_532	31	No
3	1	1	2	59399_635	35	No
3	1	1	2	65497_635	70	No
3	1	2	1	59399_532	35	No
3	1	2	1	65497_532	70	No
3	1	2	2	58336_635	10	No
3	1	2	2	59293_635	31	No
4	0	1	1	58338_532	11	Yes
4	0	1	1	61616_532	66	Yes
4	0	1	2	61052_635	59	Yes
4	0	1	2	65592_635	75	Yes
4	0	2	1	61052_532	59	Yes
4	0	2	1	65592_532	75	Yes
4	0	2	2	58338_635	11	Yes
4	0	2	2	61616_635	66	Yes
4	1	1	1	58246_532	5	Yes
4	1	1	1	59403_532	38	Yes
4	1	1	2	58335_635	9	Yes
4	1	1	2	59528_635	40	Yes
4	1	2	1	58335_532	9	Yes
4	1	2	1	59528_532	40	Yes
4	1	2	2	58246_635	5	Yes
4	1	2	2	59403_635	38	Yes
6	0	1	1	59037_532	21	No
6	0	1	1	59272_532	28	No
6	0	1	2	59033_635	18	No
6	0	1	2	59270_635	26	No
6	0	2	1	59033_532	18	No
6	0	2	1	59270_532	26	No
6	0	2	2	59037_635	21	No
6	0	2	2	59272_635	28	No
6	1	1	1	59035_532	20	No
6	1	1	1	66144_532	77	No
6	1	1	2	59282_635	30	No
6	1	1	2	65589_635	74	No
6	1	2	1	59282_532	30	No
6	1	2	1	65589_532	74	No
6	1	2	2	59035_635	20	No
6	1	2	2	66144_635	77	No
7	0	1	1	60094_532	43	Yes
7	0	1	1	61615_532	65	Yes
7	0	1	2	58290_635	8	Yes
7	0	1	2	61642_635	67	Yes
7	0	2	1	58290_532	8	Yes
7	0	2	1	61642_532	67	Yes
7	0	2	2	60094_635	43	Yes
7	0	2	2	61615_635	65	Yes
7	1	1	1	61006_532	52	Yes
7	1	1	1	65594_532	76	Yes
7	1	1	2	61004_635	50	Yes
7	1	1	2	66389_635	79	Yes
7	1	2	1	61004_532	50	Yes
7	1	2	1	66389_532	79	Yes
7	1	2	2	61006_635	52	Yes
7	1	2	2	65594_635	76	Yes
8	0	1	1	58430_532	14	Yes
8	0	1	1	61139_532	61	Yes
8	0	1	2	58432_635	15	Yes
8	0	1	2	59125_635	24	Yes
8	0	2	1	58432_532	15	Yes
8	0	2	1	59125_532	24	Yes
8	0	2	2	58430_635	14	Yes
8	0	2	2	61139_635	61	Yes
8	1	1	1	58438_532	17	Yes
8	1	1	1	61614_532	64	Yes
8	1	1	2	59054_635	23	Yes
8	1	1	2	61003_635	49	Yes
8	1	2	1	59054_532	23	Yes
8	1	2	1	61003_532	49	Yes
8	1	2	2	58438_635	17	Yes
8	1	2	2	61614_635	64	Yes
9	0	1	1	58214_532	3	Yes
9	0	1	1	59275_532	29	Yes
9	0	1	2	59348_635	34	Yes
9	0	1	2	59402_635	37	Yes
9	0	2	1	59348_532	34	Yes
9	0	2	1	59402_532	37	Yes
9	0	2	2	58214_635	3	Yes
9	0	2	2	59275_635	29	Yes
9	1	1	1	61128_532	60	Yes
9	1	1	1	61606_532	63	Yes
9	1	1	2	46168_635	1	Yes
9	1	1	2	58261_635	7	Yes
9	1	2	1	46168_532	1	Yes
9	1	2	1	58261_532	7	Yes
9	1	2	2	61128_635	60	Yes
9	1	2	2	61606_635	63	Yes
10	0	1	1	59038_532	22	Yes
10	0	1	1	60669_532	47	Yes
10	0	1	2	59034_635	19	Yes
10	0	1	2	59856_635	41	Yes
10	0	2	1	59034_532	19	Yes
10	0	2	1	59856_532	41	Yes
10	0	2	2	59038_635	22	Yes
10	0	2	2	60669_635	47	Yes
10	1	1	1	58245_532	4	Yes
10	1	1	1	66433_532	80	Yes
10	1	1	2	57518_635	2	Yes
10	1	1	2	58255_635	6	Yes
10	1	2	1	57518_532	2	Yes
10	1	2	1	58255_532	6	Yes
10	1	2	2	58245_635	4	Yes
10	1	2	2	66433_635	80	Yes

## Sheet: Raw Array Data
Genename	46168_635	46168_532	57518_635	57518_532	58214_635	58214_532	58245_635	58245_532	58246_635	58246_532	58255_635	58255_532	58261_635	58261_532	58290_635	58290_532	58335_635	58335_532	58336_635	58336_532	58338_635	58338_532	58358_635	58358_532	58430_635	58430_532	58432_635	58432_532	58438_635	58438_532	59033_635	59033_532	59034_635	59034_532	59035_635	59035_532	59037_635	59037_532	59038_635	59038_532	59054_635	59054_532	59125_635	59125_532	59189_635	59189_532	59270_635	59270_532	59271_635
ha1c_00037	3625.45	2296.55	2435.43	1800.55	4990.2	4631.35	900.98	2325.96	2666.06	4212.98	4287.94	2430.33	3589.2	2155.45	7479.12	7267.67	4569.98	3397.29	2422.61	6698.53	6549.41	6760.98	3529.27	4483.88	9276.25	10747.4	6885.51	10532.6	3969.88	10345.9	4743.94	6434.9	1050.43	1442.76	2650.67	2170.49	5467.67	4554.02	996.33	2571.08	7973.18	1973.18	9764.75	9812.75	1699.06	1511.02	6936.35	4941.84	918.78
ha1c_00037	4105.61	2512.78	2299.47	1481.06	4852.18	4417.73	884.43	2443.59	2595.29	4498.04	4231.33	2488.57	3397.18	2335.37	7550.1	7285.63	4464.98	3214.43	2507.45	6916.75	6712.41	6658	3547.14	4551.84	8748.2	10256	6623.1	10661.5	3810.16	10374.5	4549.94	6508.65	971.02	1307.43	2638.24	2259.31	5634.08	4830.06	910.57	2378.02	8148.75	2001.12	9650.29	9649.41	1720.84	1496	7001.25	5334.37	904.1
ha1c_00037	3463.88	2176.86	2432.53	1497.08	5120.71	4744.45	989.59	2523.24	2644.47	4526.73	4402.22	2582.12	3763.41	2262.2	8289.59	7800.86	4557.59	3129.65	2886.16	7456.55	7354.98	7445.49	3931.04	4852.78	9813.25	11208.3	6731.73	10405.9	3421.88	10639.4	4755.06	6422.04	1272.47	1607.22	2775.96	2313.96	4780.37	4180.47	1111.16	2881.47	8085.1	1993.98	7119.08	7428.63	1708.47	1444.22	7161	5488.12	844.86
ha1c_00037	2783.78	1983.82	2774.73	1939.67	4962.1	4594.63	776.29	1851.96	1540.29	2520.82	3925.78	2546.35	3506.78	2129.14	7320.98	7066.55	4787.45	3234.86	1655.06	3980.18	3809.9	3920.9	2059.88	2588.49	6319.9	7851.86	5808.27	8860.14	1710.16	4563.8	3872.39	5443.8	2360.55	2373.24	2896.12	2083.45	5493.96	4858.14	1299.98	3256.08	8378.41	2186.16	8495.8	8781.47	1648.04	1586.59	6507.92	4798.49	966.57
ha1c_00041	2751.84	3801.82	1150.06	1613.8	4010.45	2255.39	718.94	1252.2	2770.84	3008.65	2416.92	3292.55	2467.55	3375.45	2582.69	5494.92	2057.73	2959.12	2202.06	3989.49	4596.92	5118.92	2483.63	3518.02	6734.06	4728.73	3438.12	6521.51	5165.53	5989.53	2956.39	6013.71	1689.18	1674.63	1220.41	1696.94	4463.47	3095.31	743.06	2537.04	2285.86	2956.67	8129.96	8833.9	2972.18	3309	4703.08	4433.41	1975.29
ha1c_00041	2667.9	3527.02	2094.31	2711.57	4452.49	2341.22	851.92	1402.27	2397.67	2610.35	2898.2	3498.82	2601.08	3554.37	2710.37	5735.16	2294.39	3072.33	2273.29	3847.39	4413.63	4160.22	2613.88	3729.96	6849.47	5132.25	3797.35	6699.96	4358.45	5434.27	3016.04	6198.02	1786.57	1766.27	1259.88	1725.02	4041.12	3099.33	733.49	2671.12	2541	3010.06	8278.57	9342.31	3120.08	3410.43	4524.94	4404.94	1901.8
ha1c_00041	2447.78	3174.41	1650.98	2029.67	4781.78	2508.18	823.94	1327.84	2295.63	2378.35	2148.2	2833.14	3003.22	3878.82	2629.98	5645.8	2262.61	3032.22	2184.98	3763.37	4100.2	4541.43	2341.24	3727.84	6757.25	4849.33	3435.06	6292.29	3471.73	4813.25	3197.41	6902.1	1883.63	1880.9	1257.35	1711.02	3904.61	2769.73	820.53	2976.61	2811.84	2976.49	6564.25	8646.92	2757.57	3112.51	4914.02	4775.39	1999.88
ha1c_00041	2052.08	2956.98	2325.9	2993.08	4503	2344.08	676.51	1204.12	2461.98	2399.06	2981.16	3423.51	2697.16	3818.45	2500.24	5887.65	3263.41	3647.45	2537.92	4045.12	3991.78	4059	2668.57	4033.94	6047	4482.16	3568.24	6737.04	2878.04	3968.31	3280.96	6702.98	3676.65	3118.24	1235.39	1604.24	4120.06	3126.9	1059.02	3553.78	2839.08	3356.9	6773.9	7883.94	2759.43	3017.12	4974.14	4772.04	2082.88
ha1g_00197	6373.47	4874.31	1443.76	673.76	398.16	5851.63	324.76	2332.45	1128.22	9303.96	4145.65	2486.65	8087.61	5530.39	8087.45	1589.49	9096.06	1764.82	1155.82	7290.53	1003.65	11939.8	7358.71	834.27	898.69	10448.8	11009.3	1779.55	790.69	10392.1	9142.59	655.29	2054.69	1173.24	421.53	7727.88	782.45	7682.2	479.2	4020.08	6373.22	415.27	12707.1	1785.45	3800.78	1416.29	14032.1	646.27	1070.33
ha1g_00197	7841.02	5464.2	1316.16	620.53	390.69	5806.86	415.04	2060.45	902.41	9571.88	3281.88	1795.33	9740.67	6327.06	8694	1481.78	9280.22	1981.71	1219.63	7573.31	1008.49	12089.5	7464.67	800.2	850.14	11021.9	11273.6	1682.29	981.41	10264.8	8455.73	562.2	2597.33	1355.12	348.2	7033.25	729.35	8178	523.29	3755.88	6414.2	534.71	15613.5	1876	3595.1	1440.63	15115.2	620.02	1109.63
ha1g_00197	7740.71	5738.88	1871.86	1201.43	380.82	5505.49	319.41	1877.76	1195.47	9261.45	3451.9	1856.22	9142.65	5915.73	8492.59	1573.35	9085.29	1941.22	1303.43	6907.75	890.53	10965.9	6554.61	832.63	658.33	9725.14	10790.7	1765	2236.22	11148.6	8175.35	585.02	2033.18	1343.71	330.96	6191.31	989.49	8309.65	552	4103.12	5688.9	481.45	15505	2354.1	3386.53	1608.06	13922.5	691.59	957.71
ha1g_00197	8143.69	5674.14	1052.82	411.41	412.98	5800.92	520.73	2247.29	892.51	9929.63	3258.57	1883.33	10680.8	6267.57	9435.02	1597.65	9885.08	1778.35	1315.16	7765.1	935.49	12170.9	7600.55	766.14	589.37	10596.4	11969	1785.12	834.24	9509.67	9458.73	642.49	3033.22	1964.63	326.96	6960.71	684.92	8769.84	864.67	4902.92	6768.49	909.35	15446.6	1824	3438.39	1391.2	16090.3	661	1133.69
ha1g_00218	2862.73	3484.69	659.18	1120.76	4112	1975.39	660.57	1231.8	1610.73	3679.16	1353.61	2166.08	2166.18	3787.39	2046.76	4864.2	3641.35	2447.76	2394.86	3725.94	3109.1	3688.98	1852.47	3178.47	4717.98	4407.98	2874.73	5899.04	3491.27	4945.12	1880.71	3592.67	972.33	1130.82	1405.18	1466.82	2521.35	2447.86	489.06	1774.59	2491	3006.67	3490.22	6416.94	1284.73	1779.35	2972.61	2890.45	1203.78
ha1g_00218	3149.1	3728.71	643.33	1109.24	5046.45	1996.35	703.31	1334.14	1600.04	3752.61	1405.57	2014.31	2144.71	3764.22	2453.49	4677.75	3982.84	2271.18	2549.24	3885.92	3460.45	3697.78	1765.69	3035.63	5217.02	4683.55	3178.04	6906.49	3709.37	5411.2	2031.02	4105.78	867.29	1069.9	1586.39	1632.86	2529.41	2379.65	491.18	1761.22	2843.55	3380.27	3847.69	6819.1	1362.33	1859.04	3408.47	3101.06	1379.53
ha1g_00218	3041.69	3681.18	634.71	1157.43	4588.08	2088.73	724.92	1247.18	1620.69	3514.82	1398.35	2113.8	2274.69	3681.24	2350.9	5182.06	3904.16	2475.67	2662.9	3871.2	3259.2	3319.88	1753.9	3323.86	5187.18	4931.92	3303.22	7047.96	3833.73	5183.04	2047.14	3971.65	903.22	1012.51	1528.35	1606.53	2603.33	2333.8	521.31	1832.12	2945.78	3445.8	3741.86	6665.88	1422.57	1996.86	3270.78	3253.24	1322.14
ha1g_00218	3209.33	3956.47	652.18	1142.57	4163.47	2027.63	665.22	1095.14	1593.55	3677.45	1351.59	2256.63	2102.94	3807.35	2443.45	5070.73	3886.69	2320.29	2406.47	3934.04	3147.16	3432.67	1660.98	3130.31	4584.12	3947.88	3143.59	6868	4038.51	5378.82	2100.14	3963.65	1141.27	1265.71	1324.61	1379.47	2890.71	2744.71	447.65	1830.16	2612.65	3319.29	3813.47	7155.75	1194.47	1762.08	3231.51	2936.86	1219.47
ha1g_00224	3794.73	2962.51	18981.9	9986.31	11166.4	34201.2	10404.6	36043.1	15830.4	30392.8	15336.2	5884.29	15165.8	6622.14	17950.5	7120.45	29561.3	12369.5	6835.65	20435.2	13356.5	34218.3	25092.3	8827.63	7461.82	32441.6	16567	7209.16	4512.14	10145.6	61733.9	20157.7	63723.1	36030.9	33615.7	58277.9	5061.08	17149.7	18830.8	58261.2	57742.7	12750.5	14579.6	6428.31	62924.3	28620.6	64762.2	18195.4	23568.3
ha1g_00224	1783.08	2124.63	11249.5	7263.75	10712.7	35051.4	7386.78	24606.7	12791.2	25221.6	13575.5	6185.96	7364.86	4324.25	17086.2	7679.92	33762.7	12653.4	7606.75	20111.6	13007.9	34089.6	28340	9761.75	7287.51	29491	18953	8097.63	9272.9	18493.7	61175.3	20378.7	60338.1	37937.8	25910.2	55396.4	4280.16	11260.3	22048	57706.1	57530.9	13878.4	12612.1	6570.84	58185.4	27088.3	60735.2	18288.5	22310.8
ha1g_00224	2976.06	3136.63	18636.6	9390.86	13273.6	39444.1	11539.2	37185.7	16633.4	32674	24302.6	8031.8	18331.4	8803.39	23445.5	8675.71	34904.6	15447.5	9948.78	23588	16565.2	41734	32775.1	12443.3	8951.45	35670.7	19932.9	10011.4	13184.5	23484.9	60465	21143.8	62474.9	37330.3	30349.6	57489.2	5065.98	17231.1	23939.1	59149.8	55910.4	14155.1	13254.8	7849.67	60292.2	30091.2	64754.6	19643.5	24228.9
ha1g_00224	2778.94	2460.2	7233.98	5642.59	15411.9	43462.2	12160.2	42270.1	12687.8	24478.5	13844.9	5399.84	19871.5	7893.02	20834.2	8711.75	37745	15434.2	6488.71	17499.1	13273	32177.8	25797.8	10058.3	6336.04	26111.1	19093.8	8007.63	10882.5	19535.9	64299.9	21514	55481.1	36935.9	32879.7	56945	4398.39	12796.9	27426.6	64554.1	57179.5	14365.1	18114.5	8055.27	58972.8	27693.7	65535	20407.4	25211.8
ha1g_00448	3179.49	6883.8	1225.43	426.76	532.82	4249.75	422.08	2118.22	3931.73	5260.82	2525.73	1580.02	5423.57	9769.69	5048.86	1482.06	6573.18	4860.63	1506.63	5287.61	638.06	7224.41	4478.82	804.73	493.33	8269.88	8233.71	1636.43	1311.1	8196.75	5632.02	676.61	2961.08	1716.12	976.35	5568	779.22	4118.14	826.65	4931.39	5407.2	1045.84	7773.9	1624.33	4452.75	2317.04	9230.57	737.18	1967
ha1g_00448	2542.78	5677.2	1287.71	473.88	404.49	4042.2	460.41	2163.14	3961.65	5328.22	2726.43	1495.39	3980.14	6906.59	5534.1	1627.41	6309.25	4458.39	1563.9	5576.65	673.67	7247.22	4459.59	930.8	482.86	8509.29	6777.67	1730.51	1449.82	8461.9	6148.53	775.84	2852.82	1591.18	921.8	5691.45	775.78	3783.8	612.27	4443.16	5415.47	1043.31	7834.41	1782.02	4676.45	2473.43	9985.69	782.2	2003.78
ha1g_00448	4430.75	8600.39	1010.12	366.14	489.1	4056.55	421.51	2190.88	3863.14	4954.78	2872.27	1517.37	4357.31	7575.18	5137.94	1627.41	6395.98	4193.75	1350.94	4971.51	583.02	7204.92	3733.41	672.12	440.45	8411.35	8273.59	1606.2	990.22	7570.08	5279.73	647.98	2201	1159.69	1237.53	6007.51	536.14	3858.14	513.47	3870.61	5191.18	826.88	10346	1424.43	4786.1	2388.96	8798.29	659.9	2207.94
ha1g_00448	2813.16	6325.1	796.2	354.53	444.96	3652.12	479.63	2104.02	4225.27	5073.67	2770.84	1866.9	4841.14	8036.45	5270.59	1600.04	6310.04	4394.18	1420.31	4893.45	583.76	6984.86	3984.78	659.33	450.53	8952	6557.14	1698.78	1325.02	7755.57	5737.61	687.12	2614.16	1483.65	941.35	5025.59	595.37	3981.47	508.78	4166.84	5753.9	1122.98	9459.92	1800.78	3730.92	1903.78	9604.59	684.41	2046.61
ha1g_00453	7097.06	3705.57	5583.82	1951.35	549.08	11489.6	1278.14	8054.49	10912.4	24080.8	10115.5	3867.45	14573.3	3850.14	21637.5	2736.86	27735.2	8228.29	1506.9	17776.5	12591.1	27342.4	16680.3	2666.67	9213.1	34941.1	36162	9952.61	5652.51	28926.4	19877.3	7141.25	5046.51	1136.63	3899.39	20073.2	4613.75	13649.5	503.14	10717.4	27704.3	7894.9	36623.6	7207.86	9577.57	3316.29	40649.9	6709	3319.96
ha1g_00453	9906.63	4525.78	4733.88	1570.96	619.27	10517.2	1472.84	8572.8	11411.7	24174.5	10554.5	4239.06	17701.9	4260.55	23476	3171.53	27838.4	8921.43	1483.67	17897.7	12630.5	26958.2	16463.8	2778.24	9301.16	34247.1	39740.8	11466.4	4689.39	25679	26723.5	8926.45	6219.25	1881.29	3986.59	20895.8	5582.67	18742.5	815.24	13833.4	31803.7	9498.41	51224.3	9179.12	10834.6	4610.27	50267.1	7963.43	3734.1
ha1g_00453	9654.47	4808.25	3911.76	1241.61	567.94	10674.1	1493.41	8268.59	11112.6	24194.9	11690.1	4417.14	18544.9	4276.92	26315.1	3246.27	28011.9	8933.22	1424.78	18310.3	12607.5	28766.9	16681.8	2676.55	9293	32838.7	40667.1	11605.6	4431.69	23911.9	24900.5	8024.86	5981.57	1272.9	4150.2	22009.2	5606.69	17102.7	620.94	12482.5	31149.1	9305.27	52748.9	9345.41	10065.8	3517.73	46541.4	6958.98	3935.24
ha1g_00453	7244.73	3549	5947.59	2151.98	545.86	11143.5	1350.53	8509.8	11685.9	25139	10573	3935.8	14618.2	3571.16	23078.5	2844.37	29013	8337.84	1533.14	18883.9	13503.1	28866.8	17314.4	2757.27	10228.2	37859	41454.9	11603	6314.22	34088	21145.3	7611.63	4738.92	1184.18	4222.61	21172.3	4898.94	15300	509.8	11033.7	29666.9	8969.2	37050.5	6925.61	10431.5	3427.02	43316.6	6905.45	3882.2
ha1g_00644	757.12	1211.78	424.41	511.61	1204.63	1349.1	332.33	1167.86	1318.16	2118.82	836	1321.14	1089.69	1349.59	1292.27	2491	1328.69	1819.96	807.69	2133.31	1725.33	2230.71	1202.33	1735.06	1787.61	2661.45	2053.53	3026.61	1432.22	3239.96	1481.9	1739.69	791.53	840.63	335.24	1198.45	1184.61	1526.71	426.29	1548.9	1093.98	905.63	1356.33	2177.98	1128.67	910.73	2581.55	1419.2	647.29
ha1g_00644	806.73	1276.53	415.96	452.14	1275.55	1394.92	328.96	1167.12	1404.96	2206.76	761.14	1488.71	1232.18	1430.59	1118.27	2459.67	1463.29	1871.86	704.16	2150.53	1696.12	2089.39	1108.14	1631.61	1821.35	2693.65	1320.39	2807.59	1585.92	3218.04	1321.65	1622.02	753.49	799.29	327.53	1145.78	1296.1	1630.94	466.02	1587.88	1081.33	985.65	1440.08	2296.02	1162.39	909.94	2322.45	1273.47	716.53
ha1g_00644	967.55	1453.12	1076.37	1120.22	1269.55	1380.31	354.63	925.82	1285.49	1928.29	1007.53	1804.61	1346.84	1400.67	1203.2	2308.45	1712.39	2061.12	937.92	2365.14	1622.63	2125.8	1218.16	1730.22	1920.78	2674.43	1447.82	2835.1	1835.24	3277.57	1677.78	2060.04	2863.31	2171.67	274.49	924.39	1497.39	1853.61	513.96	1711.35	1502.53	1373.14	1728.71	2739.76	1370.67	1129.84	2524.27	1432.2	655.41
ha1g_00644	1026.61	1459.1	908.08	811.98	1348.22	1351.24	355.06	866.29	1284.78	2180.16	950.55	1666.53	1289.65	1455.86	1130.84	2447.98	1747.08	2255.35	807.55	2200.49	1438.65	1856.53	1108.24	1699.9	1812.12	2609.02	1431.22	2948.86	2207.06	3707.27	1393.04	1568.33	1365.29	1184.06	276.65	994.84	1337.53	1717.22	483.59	1737.78	1398.67	1234.08	1916.08	2729.41	1271.33	1092.9	2310.08	1394.41	648.61
ha1g_00681	1007.1	994.53	257.76	319.45	911.55	1278.86	208.88	981.18	410.88	1838.39	552.96	1140.27	1291.86	1038.29	1044.55	1899.22	1409.71	1355.41	312.94	2072.96	770.61	2008.27	1046.1	1196	1095.35	2240.49	1469.67	2240.76	576	2641.2	1322.33	1688.67	691.67	666.35	223.43	919.35	1016.92	1546.45	337.67	1379.76	831.65	326.12	1553.12	7369.71	600.2	532.29	2276.98	1121.08	358.45
ha1g_00681	1396.96	958.41	324.84	294.65	980.96	1292.51	270.76	734.78	421.84	2013.55	806.78	1347.94	1472	880.61	1052.63	2017	1407.82	1580.31	334.88	2028.37	713.14	1912.06	988.98	1099.06	1254.94	2233.8	1455.49	2560.18	601.06	2882.63	1329.45	1544.27	681.71	739.24	189.8	800.02	1223.06	1813.08	373.24	1303.98	867.88	332.84	2079.39	2335.69	1926.35	510.08	2062.04	1078.37	322.47
ha1g_00681	1134.73	1096.88	312.06	350.14	883.51	1283.65	244.76	960.55	379.94	1930.88	561.69	1174.92	1274.71	990.12	1146.43	2019.08	1383.29	1469.84	342.29	2129.04	776.65	1877.51	1042.67	1134.86	1191.41	2124.92	1532.22	2475.51	676.04	2917.9	1430.41	1590.24	693.43	828.06	238.2	859.1	1169.65	1678.08	349.8	1349.43	831.14	363.06	1690.12	2261.96	538.65	523.92	2094.31	1184.86	317.82
ha1g_00681	1212.27	1012.12	290.59	310.06	908.49	1290.29	223.98	940.98	316.92	1983.69	581.73	1137.86	1401.9	1007.96	1012.86	1973.65	1362.2	1476.43	290.22	2181.04	813.59	1997.88	1043.18	1187.92	1103.78	2175.31	1484.76	2596.37	572.18	2786.08	1321.22	1608.67	625.88	756.24	201.69	843.49	1133.57	1657.08	317.16	1293.12	832.31	343.92	1543.57	2128.92	566.24	521.47	2092.06	1077.31	311.37
ha1g_00682	555.1	1148.86	327.24	273.04	896	1204.57	317.16	848.1	1351.57	1370.27	804.49	1454.69	851.71	1074.08	795.08	2357.82	1184.94	2252.69	340.76	1735.02	933.96	1449.27	543.39	1137.61	1939.06	2341.02	987.69	2927.92	648.49	2354.51	722.45	1849.98	724	736.65	244.02	533.45	1125.96	1195.82	365.86	1248.69	788.41	493.22	1336.06	3152.37	659.9	557.57	1127.55	1373.1	347.98
ha1g_00682	549.84	1150.65	320.2	407.49	849.49	1174.04	294.33	868.47	1343.18	1456.27	569.67	1351.92	717.69	1206.61	813.9	2352.22	1229.86	2311.31	441.33	1743.22	999.18	1625.86	624.92	1254.14	1888.31	2334	1027.14	3300.04	782.57	2357	796.16	1781.69	623.59	663.41	216.94	537.45	1179.47	1158.59	294.45	1206.9	744.86	438.14	1228.1	3033.9	751.02	585.37	1049.02	1292.14	320.29
ha1g_00682	539.47	1211.06	324.37	391.16	913.76	1189.33	254.49	951.43	1337.1	1553.47	656.53	1297.67	727.78	1233.69	771.18	2352.27	1214.57	2531.9	481.47	1733.78	1075.2	1542.41	603.47	1324.08	1931.27	2235.47	1116.06	3342.37	744.27	2509.69	816.63	1916.84	578.02	762.57	219.41	534.78	1102.29	1149.22	336.39	1269.63	726.16	462.67	1078.53	2664.2	598.31	508.59	1108.55	1337.02	304.69
ha1g_00682	560.96	1133.04	321.63	384.53	900.98	1267.33	287.47	917.53	1485.92	1585.22	693.63	1442.18	670.12	1160.12	682.73	2156.14	1145.27	2315	411.76	1723.96	934.76	1464.51	563.39	1214.47	1822.82	2288.37	989.18	3155.24	682.06	2422.29	750.1	1649.04	587.29	668.8	226.37	515.61	1149.27	1255.8	343.04	1159.98	648.51	441.61	1216.33	3059.18	698.39	562.08	973.98	1269.9	320.94
ha1g_00847	6956.73	6457.65	3040.33	3887.61	21502.2	9743.82	2205.96	3932.61	6576.18	12267.3	6849.92	6231.65	9862.82	9238.9	13404.6	17525.2	14737.4	5471.18	11560.8	15368.7	23167.5	17596.2	14030.9	16795	24553.5	16206.7	17004.2	20805.1	19667.6	18087	13949.8	19437.8	9008.59	6059.02	4995.18	11240.5	13158.9	9124.9	2174.98	9685.73	12641.2	12765.7	20140.5	18830.9	12263	6939.31	23865.3	15637.1	5122.98
ha1g_00847	9515.27	8254.16	3484.24	3966.53	21619.9	10192	2826.96	5317.63	6871.27	11905.6	6677.94	6178.39	12472	10052.1	13517.1	19278.9	16038.6	6645.57	11322	15056	23315.3	18349.5	12347.4	15488.4	23698.8	16153.1	16352.8	22111	20556.6	18239.6	13607.7	19632.8	8647.16	5914.53	5807.53	13791	16000.9	11389.5	2444.04	9890.78	13370	12298.5	27032.6	26796.1	11204.9	6779.2	21202.1	14723.7	5493.2
ha1g_00847	8951.59	7802.14	2430.57	3075.67	25147.6	10319.6	2663.35	4754.78	7158.2	12286.5	6963.9	5569.49	12294.2	9672.57	14640.1	20655.7	15888.4	6840.88	11491.5	15290.8	23176.4	18313.9	13235.3	15224.6	25038.4	15512.6	18345.6	21555.5	20475.4	19762.1	15369.5	21543.2	9257.65	6045.08	5874.73	12946.1	14612.5	9630.53	2684.27	10646	15820.1	13863.9	23750.1	22825.6	13300.3	7329.49	23368.8	15342.1	5992.22
ha1g_00847	6330.65	5972.73	2934.51	3577.14	21849.3	9621.63	2221.71	3889.88	7197.2	12057.6	7818.25	6653.2	9070.04	8411.2	12995.5	17464.7	14948.5	5669.2	11053.2	15577.4	23731	17454.2	14679.5	17293.3	23162.1	16146	16473.8	20637.3	19787.2	18563.9	13804.4	20019.7	9449.41	5458.27	4682.65	10069.5	12254.2	9183.53	2491.2	10046.6	13316.1	12437.4	18667.9	17823.7	11906.9	6782.18	22946.7	14973.5	5078.57
ha1g_00968	2793	4876.57	1169.14	1590.55	10778.3	2930.98	1150.24	1788.78	3594.94	4152.92	2285.27	3307.43	4799.78	6131.16	3607.49	9414.61	4285.08	2936.94	3821.27	5230.69	7757.47	6551.82	4512.57	7496.9	11935.6	5379.75	6049.82	11329.3	5283.96	5333.86	4981.53	13498	3315.94	2756.45	3071.39	4763.9	5947.92	3313.47	1033.49	4476.31	2830.1	5468.22	7942.92	11802.8	4740.04	4319.94	8976.57	9213.1	4100.51
ha1g_00968	2797.76	4918.29	1280.69	1668.43	9995.65	2647.1	1157.9	1640.35	3952.86	5043.1	2134.71	3524.04	4734.14	5828.06	3503.04	9152.27	4883.2	3190.04	3756.24	5240.02	7841.18	6512.55	4869.49	7276.67	11446.9	5469.1	6112.43	11316.9	6234.57	5511.41	5009.94	13181.8	3904.27	3623.86	3004.04	4237.29	6897.92	3765.96	2030.63	6778.14	4080.41	6222.31	7734.67	11463.8	4427.37	4312.61	9063.2	8860.14	4013
ha1g_00968	2735.73	5171.08	1673.84	2089.73	10079.6	2793.8	1142.06	1515.43	3787.29	4571.04	3171.41	3948.98	5079.96	6368.35	3399.39	9403.63	4224.8	3207.84	3936.82	5395.55	7757.51	6113.73	4595.31	7592.63	12183.1	5912.08	5945.18	10947.5	6032.41	5525.73	4620.51	12675	3558.08	3456.51	2829.63	4485.63	6790.31	3746.84	1129.9	4850.18	3440.1	5829.27	8625.84	13141.5	4237.94	3620.29	8267.2	8125.22	3927.02
ha1g_00968	2909.67	5088.75	714.65	970.73	10148.7	2766.73	1067.43	1498.57	3943.33	4936.39	2373.57	3729.61	4895.14	6008.9	3759.96	10519.9	4498.55	3251.1	3930.53	5290.33	8209.45	6818.53	5036.61	7796.45	11800	5371.2	6224.65	11734.9	6260.47	6331.16	5481.06	14123	3669.67	3105.06	2888.9	4354.33	7485.29	3843.82	1165.45	5080.57	3879.47	6474.88	8356.1	11656.3	4965.1	4458.2	9396.18	9371.47	4489.75
ha1g_01283	1716.1	2536.69	708	980.37	3284.94	1805.69	442.2	1140.84	1230.04	2132.31	1137.43	1977.65	1604.86	2641.45	1924.51	4779.14	1550.45	2162.51	1160.08	2763.55	2468.63	3206.41	1560.53	2724.08	5129.57	4032.84	2380.43	5910.53	2354.18	4013.14	1896.33	4405.22	1129.59	1201.65	441.98	1349.59	2656.88	2264.51	532.31	1754.45	1927.76	1695.78	3468.76	6201.37	868.29	1074.49	2836.47	3085.69	770.24
ha1g_01283	1499.69	2262.16	574.18	788.55	3466.59	1755.82	527.78	1243.98	1244.49	2123.08	1682.61	2371	1594.37	2457.88	1867.96	4538.06	1574.1	2184.78	1231.24	2675.06	2389.98	3026.86	1650.2	2877.94	5032.18	3724.14	2913	6394.73	1850.14	3781.49	1845.37	4749.67	1027.49	1000.76	449.57	1585.02	2954.57	2236.98	540.41	2168.35	2023.55	1828.35	3257.35	5606.45	1053.96	1225.49	3368.59	3539.1	792.69
ha1g_01283	1963.41	2661.96	674.29	929.43	3147.16	1793.39	463.18	1131.06	1355.59	2211.27	1168.59	1935.55	1513.12	2714.86	1804.43	4369.94	1851.73	2322.18	1318.41	2968	2484.82	3065.35	1667.55	2912.41	4880	3728.41	2459.55	6491.82	2348.84	4483.8	1976.12	4744.51	1382.96	1474.16	461.35	1572.49	2817.16	2430.53	549.41	2109.1	2134.43	1850.84	3981.61	6572.08	1005.88	1330.29	3274.22	3466.2	884.86
ha1g_01283	1793.88	2541.84	798.02	1000.12	3446.02	1799.86	442.92	1125.94	1322.92	2156.27	1395.2	2261.45	1734.02	2777.53	1657.69	4236.29	1677.69	2133.39	1247.16	2743.43	2515.24	3277.18	1643.78	2890.73	5255.41	4430.04	2535.57	5615.49	2930.35	4654.2	1885	4356.65	1043.18	1115.98	478.39	1460.88	2650.08	2228.73	508.47	1881.61	2190.35	1762.49	4201.69	6519.84	840.71	1098.51	3022.35	3051.47	798.88
ha1g_01386	2043.8	4110.78	1011.02	1333.76	4615.86	2060.78	662.65	1391.31	1410.37	2323.22	2296.37	2834.29	1938.39	3666.1	2764.12	5591.55	2442.63	2281.06	1568.08	3192.29	3716.24	3700.51	2177.02	3593.8	6701.55	4747.75	3128.37	7357.47	2334.55	4611.16	3187.67	7673.02	1261.61	1264.61	2204.59	2954.51	3416.14	2234.49	757.24	2441.1	2534.78	2112.63	4916.49	6994.57	3219.24	2820.02	5053.37	5222.41	2191.18
ha1g_01386	2247.24	4284.39	1025.98	1299.14	5204.41	2253.55	622.92	1275.06	1850.04	2852.04	2381.33	2711.39	2148.2	4125.08	2360.22	5059.9	2507.45	2288.82	1933.86	3513.59	3950.84	4007.63	2294.96	3508.8	6500.86	4494.55	2812.22	5942.49	3560.22	5379.8	3314	7643.14	2142.71	1753.45	1990.24	2507.1	3924.18	2558.78	884.31	2745.65	2635.59	2165.86	7182.06	7988.94	3143.31	2682.43	5340.49	5554.12	2181.04
ha1g_01386	1072.14	2543.84	905.18	1363.29	4006.22	2016.41	516.27	1357.84	1276.22	2402.39	1813.53	2122.22	1636.49	3655.47	2498.39	5272.35	1904.39	2021.33	1586.49	3130.31	3769.73	3708.88	2137.14	3702.1	5842.82	3938.8	2733.73	5971.1	2515	4295.75	3205.04	6984.51	1257.12	1358.84	2081.71	2673.29	2979.35	2094.98	724.02	2460.65	2351.59	1992.35	3606.73	5080.51	2638.49	2369.41	5060.49	5676.04	1966.9
ha1g_01386	1870.39	3530.31	1177.63	1418.96	6371.29	2338.67	772.43	1479.67	1514.45	2362.29	3239.24	3356.57	2534.82	4424.02	3179.45	6676.47	2719.04	2251.31	1701.14	3400.8	4380.65	4318.02	3074.71	4153.71	6416.16	4781.73	3379.02	6629.65	2232.59	4337.39	3580.59	8474.1	1626.18	1491.2	2403.76	2899.16	3055.2	2157.69	1003.9	3124.41	2574.14	2135.31	5373.45	6948.37	2890.9	2579.88	5859.31	5939.75	2520.86
ha1g_01465	1038.69	1501.8	1170.47	1498.9	3531.67	1359.41	580.63	1063.31	2248.9	2302.78	1603.06	1865.9	1893.98	1748.78	1853.49	4156.22	2326.98	2155.29	1309.41	2765.63	4583	3632.55	2319.88	3163.1	4575.59	3042.37	2266.63	3448.45	1764.65	3057.96	3807.22	8103.86	1504.82	1232.73	1442.02	2668.71	2263.29	1888.82	728.02	2418.02	1447.78	1768.02	4333.16	4583.96	2317.27	1748.69	6426.04	4899.08	1605.2
ha1g_01465	430.22	1199.49	1982.78	2378.51	2072.39	1178.47	422.45	796.16	1172.14	1372.24	1913.63	2363.73	1295.96	1507.55	1575.98	3727.82	2940.69	2707.98	814.82	1519.96	1713.1	1776.1	527.08	850.27	1934.96	2251.08	1542.8	2870.82	1570.16	2529.22	2465.59	5713.06	2774.65	2352.55	1288.67	2270.12	2462.71	1929.61	757.69	3120.65	1910.18	2008.51	3011.08	3193.1	1819.69	1435.82	3552.35	3344.41	1535.98
ha1g_01465	783.31	1401.98	1053.27	1335.06	3321.65	1369.12	523.9	1037.59	2223.61	2470.94	2068.65	2262.51	1914.49	1779.43	1516.61	4213.27	2039.49	2318.9	1218.08	2764.22	3690.51	3309.9	1960.69	2751.63	4634.1	3293.92	2305.63	3388	1516.8	2984.37	3543.9	8346.98	1625.2	1297.92	1436.76	2763.22	2318.33	1709.49	619.04	2288.88	1400.04	1651.82	4495.75	4551.71	2186.9	1629.35	5936.59	5189.49	1556.14
ha1g_01465	626.63	1262.59	1471.84	1707.39	2606.18	1204.86	517.49	954.67	2139.76	2412.35	1775.29	2136.31	1792.06	1691.96	1633.84	3820.59	2259.2	2264.08	1120.08	2643.69	3474.06	3056.98	1918.76	2632.1	3893.16	2768.33	1864.8	3211.06	1663.59	3031.84	3605.31	7941.18	1798.53	1560.06	1362.76	2342.51	2565.98	1903.18	674.92	2449.57	1666.12	1900.94	3351.8	3663.43	1835.57	1460.9	5525.55	4725.14	1477.35
ha1g_02210	3713.98	3375.35	1354.73	1626.08	6052.18	3166.04	2285.37	3320.14	1812.24	3620.65	2941.82	2939.27	3479.96	3120.29	4447.25	7060.16	4273.1	2997.27	2439.88	4206.88	5243.96	4539.45	2793.12	4240.2	8724.12	6950.27	4886.12	11151.9	2719.96	6172.98	3878.16	5975.9	7224.27	9728.1	2052.88	3106.78	4576.82	3981.02	2424.82	6811.25	5624.33	3186.47	6181.9	10360.4	5838.08	8263.94	6099.12	4921.1	8840.04
ha1g_02210	3632.41	3226.45	962.02	1184.76	6845.04	3540.06	2494.1	3558.41	2036.63	4080.1	3188.47	2901.43	3439.63	3377.92	4263.57	7169.92	4525.8	2886.33	2649.51	5031.47	6048.82	5381.27	3225.65	4780.49	9271.37	7586.9	5788.06	12984.8	2817.86	6667.27	3259.27	5633.61	6162.22	9237.96	2125.71	3396.22	4943.16	4194.33	2314.88	5594.8	5107.53	2799.78	6763.25	11280.5	8691.25	12690.8	5601.65	4116.9	8621.16
ha1g_02210	3487.08	3315.24	1196.61	1416.02	6793.86	3453.37	2395.27	3804.2	1956.84	3908.39	3223.86	2762.43	3504.86	3251.29	4199.53	7069.08	4122.75	2896.37	2521.98	4755.14	5815.67	5349.47	3058.78	4505.51	9623.02	7453.33	5751.98	11272	2774.29	6961.49	3529.53	6057.33	6447.57	8494.69	2220.71	3418.18	4129.41	3760.1	2026.65	4897.43	4596.04	2325.59	6231.75	9552.35	8486.41	11017.6	6256.08	4914.29	8519.67
ha1g_02210	3328.57	3343.92	1630.96	1995.98	5772.55	3385.51	2218.76	3477.57	1927.98	3819.08	2658	2912	3161.16	3298.35	4105.8	6763.67	4045.12	2863.41	2424.82	4573.92	5971.41	5267.43	3006.96	4483.69	9086.61	6956.45	4732.78	10787.4	3181.53	7129.49	3772.31	5958.73	8395.88	10058.2	1838.88	3103.51	4606.33	3879.02	1931.65	4438.61	4226.47	2332.04	5929.73	10035.9	7292.08	9896.06	5861.8	4549.61	8746.45
ha1g_02335	2376.45	1821.94	460.82	389.69	3410.35	2540.24	566.73	1442.94	1429.73	3935.37	1568.45	1739.06	3668.08	2543.04	2685.18	4133.29	4121.31	1806.33	1059.84	4185.22	2392.61	4176.59	2493.16	2551.63	4238.49	5116.14	3418.2	4007.27	1108.1	3630.18	4612.43	7096.43	1987.16	1375.06	1089.29	3801.63	1864.82	2093.86	713.73	3179.49	2619.35	1269.02	4364.61	3783.8	2263.14	1473.96	7781.78	4761.1	1496.86
ha1g_02335	1850.55	1545.12	599.51	654.61	2826.59	2346.67	484.57	1556.9	1404.63	4326.57	1346.55	1614.04	2451.06	1994.8	2761.29	4219.04	3676.35	1853.53	1013.65	4317.63	2450.9	4463.12	3027.69	2958.35	4087.2	4808.84	3350.92	3961.43	1143.94	3993.55	5083.29	7605.18	1709.71	1379.08	1013.9	3937.61	1775.98	2046.78	654.55	3501.43	2563.31	1253.31	2641.31	2849.29	2668.78	1660.31	8459.43	5173.55	1458.16
ha1g_02335	2165.2	1746.84	497.45	468.88	2357.27	2058.71	417.45	1002.02	808.41	2144.24	1168.43	1645.84	3050.92	2005.1	2511.1	3954.02	3300.8	1821.41	581.86	2260.18	1156.06	2176.76	1267.61	1398.39	2235.45	3099.37	2500	3375.33	709.84	2378.94	4647.69	7033.41	1747.37	1342.31	983	3646.53	2256.98	2275.61	668.43	3319.61	2622.16	1246.22	4073.41	3859.49	2071.49	1494.96	7874.84	4838.98	1437.45
ha1g_02335	2045.02	1683.8	553.65	460.24	2526.84	2196.63	431.37	969.1	592.9	1477.98	1381.88	1804.8	2761.49	1841.98	2883.94	4398.96	3925.92	1824.2	395.57	1572.55	710.39	1532.61	758.61	952.14	1765.59	2726.14	2709.59	3588.9	715.12	2362.98	3210.71	4763	1996.96	1377.69	935.29	3465.06	1699.43	1934.51	744.76	3740.39	3136.8	1511.47	3161.35	3261.98	1087.18	876.53	4984.92	3259.63	1614.24
ha1g_02345	3524.2	4799.65	1384.47	2494.39	6620	2715.73	1421.43	1934.73	2449.78	5563.18	2458.82	3240.37	2597.51	4657.84	3851.92	7802.37	6561.16	3382.73	3861.22	5303.43	6232.31	4948	2473.12	4616.59	10170.9	6682.41	4258.06	10641.7	6876.84	7210.71	3112.88	8371.98	1492.61	1948.78	1251.94	2446.59	5924.29	3391.92	849.08	2175.9	4408.25	4965.45	5319.41	11177.4	3559.27	3772.2	4393.35	6496.45	2782.39
ha1g_02345	3303.94	4663.9	1176.65	2054.43	6872.88	2988.98	1332.73	1764.08	2259.69	4620.43	2545.41	3257.08	2983.49	4840.14	3926	7484.82	6085.39	3065.02	3435.31	4722	5081.25	4268.96	1980.9	3992.33	9490	6882.16	4195.08	10276.6	5979.75	6521.12	3059.31	7935.2	1455.39	1766.8	1237.76	2246.96	5210.75	3033.06	802.06	2273.06	4035.9	4926.86	5345.57	11803.2	2360.27	3286.41	4575.61	6833.86	2553.84
ha1g_02345	3299	4506.41	1310.88	2332.61	6585.92	2884.12	1322.76	1859.59	2435.35	5290	2556.41	3109.78	2812.18	4982.57	3955.37	7526.98	5799.59	3285.96	3672.24	4896.86	5863.94	4668.57	2410.18	4560.57	9734.73	6596.49	4527.06	12392.3	5771.96	6538.71	2780.61	7641.84	1237.53	1665.53	1195.02	2312.55	5126.43	2819.71	710.18	2103.78	4024.49	4795.63	4952.31	10442.8	2815.73	3754.27	4256.27	6047.75	2371.57
ha1g_02345	3804.47	5047.88	1147.69	2272.29	7336	2978.29	1409.55	2023.98	2389.33	5295.22	2562.78	3229.04	2702.53	4725.78	3731.35	7761.55	6454.55	3192.24	3858.57	5313.53	6444.88	4576.84	2397.18	4290.57	10685	6982.71	4786.37	12112.7	6176.75	6885.33	2657.94	7739.82	1200.61	1625.76	1298.47	2314.35	5128.73	2962.02	820.12	2207.2	4054.37	5134.75	5883.65	11276.9	3153.08	4048.8	4581.12	6424.27	2536.39
ha1g_02416	1432.57	2128.45	912.67	1402.61	4302.49	1833.45	593.84	1128.53	2204.67	2984.49	1723.9	2382.06	1828.27	2922.55	1942.1	4824.98	2470.12	2685.71	2342.92	3500.76	3711.78	3983.16	1837.18	3347.22	5831.31	4300.57	2584.55	6070.33	2665.27	4425.08	2165.96	5066.82	1445.29	1518.76	1048.86	1536.82	2275.55	2062.71	771.1	2370.63	1917.27	2245.39	4850.12	5472.94	1021.76	1475.98	3267.43	3987.55	943.92
ha1g_02416	1800.67	2431.65	1464.51	1764.33	3958.06	1854.73	536.9	1108.67	2728.16	3299.2	1647.29	2461.82	1544.35	2602.55	1699.53	4605.9	2705.65	2726.39	1477.02	2489.59	3053.55	3767.98	1548.65	2884.29	5094.41	4008.82	2483.57	5791.2	3355.65	4692.06	1936.61	4651.71	1081.57	1244.88	1025.43	1507	3317.67	2690.86	598.94	1925.78	1704.45	2156.69	5230.8	6999.41	951.43	1318.51	2948.76	3659.73	951.45
ha1g_02416	1430.2	2208.22	847.43	1298.53	3912.33	1860.49	513.57	1103.35	1954.67	2866.12	1581.51	2274.27	1747.49	2710.8	1914.1	4834.31	2500.27	2586.59	1975.57	3337.37	3768.73	4055.78	2501.47	3648.67	5754.16	4744.92	2430.86	5987.14	2640.78	4104.04	2075.31	5039.14	1159.02	1337.51	1060.31	1612.88	3099.92	2596.45	597.69	2234.61	2060.78	2274.63	4677.47	6123.35	1003.14	1441.73	3229.47	4039.47	889.84
ha1g_02416	1074.39	1930.2	961.41	1331.65	4186.96	1875.65	541.27	1264.49	1929.47	2937.27	1470.45	2230.84	1642.49	2561.76	1943.22	5141.39	2187.61	2492.9	1810.63	3099.76	3364.49	3733.04	1747.18	3307	5349.45	4186.82	2523.14	5860.22	2614.8	4511.8	2187.88	5322.84	1089.51	1249.16	1115.47	1687.29	3009.59	2397.98	553.92	1992.47	1781.31	2291.45	4049.98	6275.14	1092.8	1552.96	3418.06	3883.67	952.12
ha1g_03099	1064.37	1917.41	1329.35	1883.57	3102.22	1769.16	815.43	1473.41	1725.43	2557.86	2067.35	2567.49	1077.82	2164.33	2450.96	4042.61	2412.88	2275.84	2227.84	3004.86	3785	3383.59	1535.8	2958.53	5231.37	4052.12	2218.1	6827.06	2769.37	4594.59	2021.67	5230.27	1181.96	1421.88	647.29	1396.57	2682.69	1986.02	847.43	2246.29	2314.9	2516.2	4180.84	7191.49	2028.45	2302.35	2712.31	3768.14	1407.51
ha1g_03099	1098.1	2216.98	1024.47	1432.14	2800.8	1802.47	617.65	1217.22	2841.06	2904.16	1922.06	2481.63	1235.14	2325.94	2029.45	4034.31	2886.84	2644	2424.59	3248.76	3816.06	3578.41	1347.04	2830.39	4660.49	4075.69	2098.59	6013.43	3149.2	4910.45	1820.86	4953.9	2063.92	2127.51	563.94	1357.92	3287.45	2244.55	792.02	2200.43	2430.98	2507	5058.35	6944.53	1853.08	2146.04	2870.12	4065.88	1370.9
ha1g_03099	851.45	1921.22	1236.37	1509.1	3017.63	1799.67	773.45	1380.51	1552.63	2521.59	2824.69	2944.8	1227.51	2399.08	2013.41	4498.94	2247.35	2196.9	1949.29	2781.9	3368.31	2930.71	1277.65	2765.92	5062.53	4458.35	2017.29	6323.31	2838.86	4486.67	1728.16	5228.92	1278.04	1493.71	614.16	1405.12	2605.02	1958.47	630.12	1868.06	2362.22	2438.78	3600.06	7432.06	1428.04	1789.59	2489.73	3519.06	1292.98
ha1g_03099	764.51	1691.47	1954.59	2537.61	2796.04	1650.69	687.22	1177.61	1304.49	2230.8	2404.9	2992.08	1419.08	2333.65	2977.16	5087.63	2965.96	2599.61	1780.29	2427.73	2913.92	2956.51	1127.27	2333.73	4364.16	3929.94	2130.86	6628.75	2555.57	4206.71	1641.69	4788.84	2824.22	2707.63	562.31	1247	2814.76	2139.82	986.41	2858.53	2614.33	2636.33	2947.1	5891.33	1723.47	2075.69	2528.31	3770.98	1464.86
ha1g_03226	1180.88	2272.63	618.82	762.41	2679.61	1617.2	745.82	1258.51	1367.31	2072.16	1138.06	1854.8	1517.55	2050.67	1644.45	3371.63	2195.43	2634.69	1860.2	2357.94	2537.57	2399.59	1645.29	2688.14	3237.47	2658.61	2053.94	3853.31	2710.59	3820.84	2181.18	4557.8	2360.37	1966.16	1018.18	1783.88	2455.9	1953.55	825.71	3022.82	1967.78	2322.31	2654.82	3963.37	1766.82	1609.98	3963.04	3547.24	1458.41
ha1g_03226	842.41	1977.94	500.04	787.53	2316.08	1625.84	492.86	1114.06	1451.14	2091.04	935.45	1793.47	1190.31	1976.84	1439.45	3379.65	1643.73	1984.14	1773.76	2230.73	2642.69	2314.73	1580.16	2674.37	3353.98	3112.86	1974.24	3909.37	2407.86	3312.47	1944.37	4099.25	1268.37	1275.08	1041.51	2095.1	2113.61	1668.2	549.43	2065.49	1303.49	1741.47	1803.2	3190.47	1883.84	1492.63	3520.8	3423.14	1276.94
ha1g_03226	894.65	1951.33	466.78	829.71	2345.04	1533.29	596.92	1392.2	1354.41	2007.41	826.45	1719.43	1219.49	2005.88	1488	3424.76	1491.43	1861.51	1714.08	2295.78	2814.2	2492.9	1655.67	2776.51	3512.24	2731.35	1839.12	3816.69	2127.49	3249.51	2412.2	4670.25	1601.82	1686.29	1133.82	2267.08	2197.14	1781.76	687.9	2711.31	1488.51	1890.94	1902.45	3223.43	1915.71	1542.63	3952.22	3559.67	1337.47
ha1g_03226	1140.1	2173.94	556.04	676.67	2858.76	1623.12	704.24	1252.45	1472.94	2034.73	1138.88	1897.2	1514.73	2060.29	1889.57	3866.57	2058.67	2220.69	1638.61	2169.33	2582.59	2238.98	1821.12	2779.31	3221.47	2781.63	2005.55	3944.51	2296.2	3362	2156.02	4691.16	2138.47	1999.45	1185.92	1963.45	2512.24	1944.14	700.55	2903.08	1929.92	2327.47	2991.59	4438.71	2087.65	1807.55	3731.51	3615.9	1424.63
ha1g_03494	13900.5	28143.8	26968.4	7259.31	13215.8	27474.5	4811.02	40668.1	14158	41407.7	43271.8	8915.57	20383.7	30390.2	35932.3	13279	39245	10491.1	12730.9	58034.2	17930	45878.4	41160.7	8531.31	8207.43	63210.6	58523.9	9248.18	15494.2	50052.6	41321.3	10546.9	12189.4	2453.06	10991.9	30909.7	5714.71	24547.1	1112.84	27696.3	60819.4	26683.9	58599.7	6429.1	19045.7	6710.47	57346.7	8977.47	4837.61
ha1g_03494	15039.6	29249.8	29073.3	6867.8	13613.9	29975.3	4779.57	39656.3	13746.8	40669	44230.4	9401.02	21657.5	32500.4	34380	11804.5	40606.7	11733.2	12798	59733.4	17440.5	43901.2	41329.5	7490.22	7909.39	61354.8	58184.1	9518.33	16483.5	52558	41809.2	10497.4	11943.6	2353.71	10282.5	29189.5	5670.51	25264.1	906.14	25277.3	62473.9	27479.8	55123	6585.82	17284.2	6651.75	63162.8	9506.47	4723.59
ha1g_03494	17769.6	36660.1	28666.5	7281.12	13226.6	25240.5	4756.71	37111.8	12441.1	38380.3	44198.3	8968.02	18873.4	28748.6	35150.4	12033	40775.8	11854.6	12182.5	52649.6	16202.9	40046.8	38271	6830.67	7668.8	62977.1	59196.3	9316.53	16002.8	51579.2	39375.2	9960.49	11665.4	2482.24	9803.49	29360.3	6323.82	26997.6	942.24	23627.1	61808.2	26473.2	62874.8	7725.88	17357.1	6311.63	60587.4	8741.61	5120.39
ha1g_03494	15655.4	31904.8	27055	6870.61	13180.9	26783	4499.75	40594.6	12663.4	39085	41363.1	8310.98	20427.3	28347	34348.7	12329.2	37864.5	11272.6	11410.7	51517	15820.2	40621.9	37216.4	6758.27	7380.69	61921.3	60462.3	9064.18	13992.8	45722.9	37493.2	9505.53	12391.2	2249.43	9891.04	27279.4	5318.45	24486.9	846.84	23636.9	60935.2	25830	58589.2	6673.39	17178.9	6391.94	59861.1	8034.37	4688.55
ha1g_04063	6332.73	4612.86	1404.29	305.94	352.06	5206.53	544.84	2747.14	792.39	7259.22	3742.78	1530.63	7042.25	4887.18	5923.63	1334.53	7616.53	1661.59	897.12	6398.35	558.14	8192.51	4311.08	648.8	352.45	9213.78	8086.14	1653.31	692.59	7495.41	5223.8	470.67	2425.65	1334.27	514.1	5000.39	531.73	5087.14	490.78	4395.63	6304.37	629.61	10652.4	1569.78	4103.92	2404.37	8751.78	479.31	2030.39
ha1g_04063	7631.51	5121.35	1653.14	435.45	383.67	5441.92	551.33	2799.51	778.96	7485.84	3444.39	1488.86	6937.92	4964.37	6077.84	1271.59	8728.98	1623.45	880.22	6776.61	533.08	7698.8	4265.92	668.33	347.24	8968.94	8219.04	1474.69	1113.94	8092.08	4918.31	503.35	2133.59	1212.06	520.82	4523.39	712.69	4927.16	425.27	4023.9	5713.59	487.08	10957.8	1482.37	4270.14	2477.92	8603.51	500.61	2284.67
ha1g_04063	6507.37	4744.1	1531.18	367.96	360.59	4661.82	399.88	1805.35	484.47	3193.49	3192.14	1534	6003.14	4130.82	5892.43	1302.35	7383.86	1523.67	495.39	3278.86	450.63	3936.8	2136.59	601.06	366.96	5422.65	7174.41	1674.39	723.55	2579.24	4399.9	485.41	2551.71	1480.29	523.45	4921.06	569.16	5055.57	452.22	4381.53	6051.14	733.37	10064	1644.78	3639.8	1959.08	7120.06	459.18	2067.16
ha1g_04063	6357.96	4984.31	1745	465.57	323.73	5277.88	501.78	3059.04	666.24	7405.88	3803.9	1421.86	5888.29	4619.2	5682.59	1192.94	7902.37	1784.14	935.71	6995.94	585.61	8452.47	5007.86	837.08	392.37	9410.61	8579.55	1590	802.61	8529.98	5438.78	525.1	2832.9	1942.84	554.65	5028.14	600.51	4995	576.61	4479.47	5880.47	609.69	8983.25	1507.78	4225.18	2384.8	8470	509.96	1884.22
ha1g_04114	6924.49	3780.47	1806.39	1765.61	6305.04	5989.71	842.12	2263.31	4842.82	9920.12	2992.69	2477.37	7802.57	5063.25	10884.7	7961.88	13850.8	5256.25	3756.78	12495.9	5360.82	13476.6	8124.49	4478.78	6614.63	14235.6	13479.9	7784.59	5142.96	11295.8	7121.63	6097.49	4271	2736.02	5209.51	13091.3	2875.71	4577.1	1103.12	5850.9	8280.22	4341.69	14570.9	7201.92	10707.8	5449.8	11402.7	4897.41	4327.69
ha1g_04114	5936.88	3257.84	1272.45	1383.51	7183.37	6400.1	877.94	2666.12	4877.63	10135.6	4554.1	3136.73	10692	6294.61	11916.3	9227.33	13389	5383.1	3508.65	11900.9	6304.12	13828.2	8416.47	4623.04	6656.51	14323.1	13528.9	7082.73	4685.25	11230.4	7767.9	6279.04	4678.49	3081.88	5390.18	12911.8	3293.96	5132.08	1225.41	6296.31	9437	5266.27	15947.8	8166.04	9796.45	5127.86	14008.2	5504.75	4757.84
ha1g_04114	6089.1	3379.37	1922.61	1838.2	6342.27	6638.45	1018.45	2633.49	5285	10155.7	3168.1	2714.61	10699	6806.31	12183.9	8359.16	14771.5	5756.49	3664.12	12265.9	6982.88	13588.2	8886.06	4836.73	6719.67	14756.7	12672.3	7426.06	5815.08	13136.6	7998.04	6672.86	5074.37	3171.27	5220.65	12435.4	3352.22	5336.02	1141.65	6377.29	9265.43	5244.43	15097.5	7850.41	9762.08	5164.61	13797.2	5523.04	4551.8
ha1g_04114	7949.27	4478.25	1445.22	1435.24	6377.14	6096.71	827.84	2394.33	5421.57	10553.4	3149.8	2686.33	7987.98	5088.45	10906.1	8337.92	15230.5	6350.94	4118.22	12168.6	5780.53	13477.4	8954	4616.49	6480.88	14128.7	12388.6	6880.82	6505.71	13521.4	6900.78	5557.88	4478.73	2894.86	5214.08	11475.6	3147.49	4718.22	1300.9	6168.33	8680.29	4866.08	12895.4	7159.59	10164.4	5250.9	11802.6	4722.43	4598.22
ha1g_04194	908.02	1310.47	611.8	652.49	1618.65	1618.92	438.22	955.12	1450.82	2527.69	1352.49	1760.53	972.82	1490.45	1889.24	3099.35	1811.59	1905.51	1162.41	2801.92	1755.22	2480.08	1226.57	1940.43	2841.94	3485.1	1688.39	3449.22	1808.08	3506.53	1659.16	2388.67	1193.39	1172.86	799.39	1765.51	1647.96	2045.76	700.08	2246.98	2238	1358.67	3242.82	3480.94	1266	1008.49	2486.24	2058.33	595.2
ha1g_04194	1112.39	1402.08	1587.59	1678.22	1762.96	1682.02	453.39	1106.04	1265.02	2447.08	2151.41	2358.08	1015.53	1494.22	1556.55	2847.35	2074.73	2112.96	1000.59	2536.61	1799.8	2534.31	1268.59	1969.61	2912.35	3623.61	1907	3889.51	2121.43	3892.47	1301.16	1929.45	1013.82	1148.47	782.98	1700.06	1781.47	2020.08	646.63	2088.94	1959.49	1160.84	4468.63	4155.47	1339.02	991.53	2177.27	1774.39	623.88
ha1g_04194	809.53	1246.1	726.49	802.94	1591.33	1637.53	424.45	1220.43	1098.51	2137.69	1127.41	1728.9	813.63	1363.29	1457.76	2823.24	1779.51	2004.82	813	2408.61	1746.8	2531.37	1088.37	1849.59	2960.63	3847.65	1670.47	3310.02	1828.82	3230.27	1546.84	2299.51	790.49	880.84	762.78	1805.1	1369.55	1788.24	553.98	1852.14	1927.55	1096.45	2564.86	3283.43	1232.96	934.57	2431.57	1971.39	581.06
ha1g_04194	866.51	1317.9	1236.31	1304.45	1365.88	1466.04	364.27	821.76	736.2	1163.53	1113.65	1790.86	890.65	1215.37	1866.84	3166.96	1869	2055.96	534.86	1513.02	603.04	1419.35	614.06	874.9	1333.53	2165.41	1248.53	2736.86	1074.29	2244.61	1289.94	1785.88	1870.76	1667.24	774.22	1640.18	1370.57	1800.67	1084.24	2600.88	2685.37	1582.33	2452.41	3395.94	1140.61	1014.71	1786.9	1472.1	660.35
ha1g_04497	4939.84	10478.8	846.88	1502.18	14241.3	5883.33	2115.33	2868.9	9165.41	12743.4	3546.92	6410.61	10177.6	12827.6	8224	20303.8	12229.6	7039.18	10435.8	11637.3	17994.2	13500	8403.27	15762.3	17418	9931.08	10278.1	19538	7995.49	10517.6	10166.6	27449.7	6052.31	5847.59	3771.16	7201.18	12957.2	7029.88	2214.86	8701.75	12104.3	12357.5	13680.6	21480.3	3970.59	4335.18	17084.3	22619.4	5255.27
ha1g_04497	4594	9967.84	845.12	1517.22	15372.1	5716.84	1973.78	2589.92	9665.67	12051	3751.59	5884.59	9703.98	11496.7	7384.82	19363.3	12314.5	7518.59	10713	11315.4	18521.6	11931.1	7818.2	16225.7	18242.6	9623.33	9896.1	18345.9	8253.55	11314.4	8574.06	23250	4311.63	4289.75	3874.98	7504.78	31333.7	15420.7	1670.45	7264.61	10326.7	11495.2	13567.2	20730	4469.06	4564.59	14005.6	18669.8	5183.16
ha1g_04497	4690.84	10407	840.88	1498.39	15433	6149.96	1959.78	2500.88	9123.69	11449.5	3307.63	5841.1	9790.14	12292	7330.96	18845.6	12276.7	7635.37	10503	10853.2	18620.2	12376.2	7904.22	15291.9	18106.3	10121.2	10147.4	19188.1	8550.16	11189.2	8903.2	24565.4	4296.31	4214.06	3844	7810.82	13420.8	6978.49	1654.94	7505.86	10925.7	11782.9	14181.2	20387.3	4127.41	4525.2	14624.7	18836.8	4944.57
ha1g_04497	4722.08	11055.6	1108.31	2204	14639.1	5905.47	1924.22	2443.31	7922.27	11245.5	2908.1	4892.31	9023.2	12969.8	6608.29	17247	11676.2	6596.61	9749.63	11281.6	16184.4	11468	7283.31	14463.8	19313.9	9989.55	10016.3	17906.1	8152.43	10410.4	8866.94	23062.7	4653.75	4740.57	3611.49	6971.39	12386.1	6673.16	1511.59	5839.08	8493.22	9918.31	13774.1	22263.9	3659.08	3859.53	15009.9	19502	4506.1
ha1p_01400	610.41	1465	2801.29	3031.84	2556.08	4949.69	1918.71	3922.14	5348.86	7047.06	4576.63	3941.33	1973.22	2481.96	7213.51	5300.41	6645.35	5553.51	5333.9	9285.59	7325.22	11701.7	6170.41	4854.59	3922.12	13317.9	8115.33	4287.02	5965.18	11049.8	8055.18	3900.61	4406.51	5281.45	4031.14	4934.35	2513.16	3995.98	2365.59	6094.92	10120.3	6427.39	4983.45	3122.02	10086.3	11274.8	12299.2	3563.33	6230.55
ha1p_01400	887.96	1978.65	2437.9	2665.43	2863.12	6064.82	2296.24	4402.12	5367.96	7209.14	3707.84	3309.49	4755.71	4794.69	8519.75	6355.92	8183.86	7158.63	5500	9525.8	7122.92	12751.8	6724.06	5534.9	3255.33	13851.9	6373.61	3657.04	6836.71	12133.7	9396.98	3999.14	6321.59	6630.14	4138.71	5255.41	2010.29	4658.65	2280.71	6924.65	10748.9	7301.86	7120.82	4251.96	11048.5	13194.9	14924.2	4085.65	6213.41
ha1p_01400	622	1458.45	2644.14	2786.49	1840.82	3741.94	1321.39	2272.35	1463.84	1652.31	3993.59	3387.92	3012.59	3195.31	7553.69	5635.94	5969.51	5181.06	1157.2	2059.82	1983.94	2791.84	1027.67	1242.51	1670.65	5055.94	3551.04	2585.45	2203.14	3393.96	7184.98	3095.92	6259.45	5990.25	4067.24	4638.82	1777.82	3677.73	2782.24	8020.29	9233.69	6184.22	6035.98	3903.43	6927.43	7890.67	11302.1	3101.84	6600.53
ha1p_01400	527.35	1412.88	2318.59	2595.61	2284.2	4266.04	1945.06	3849.2	5357.69	6700.92	10268.2	8364.43	1841.51	2265.08	7197.98	5445.37	5952.45	5388.73	5205.92	9399.29	6814.67	11831.2	6612.02	5435.16	3302.29	12533.9	7474.22	3799.37	5421.37	10350.3	9419.08	4079.39	4659.1	4900.86	4070.92	4814.47	1997.33	3642.51	1992.37	5804.18	10063.7	6746.92	3974.86	2738.49	10384.2	10892.5	14389.2	4118.37	5766.59
ha1p_01412	2219.69	904.76	424.27	327.08	324.96	2486.98	340.45	1134.2	364.71	2727.98	1065.24	1337.43	2606.67	904.88	2410.73	1213.31	2227.92	1431.37	273.22	4260	388.76	5041.63	2949.24	651.06	340.57	4000.67	3452.96	1430.2	775.71	4738.33	2569.78	425	2220.49	2393.1	351.31	1856.02	527.24	2512.9	441.63	2013.59	2043.08	496.49	3284.69	1342.69	2187.33	1989.41	4272.18	424.18	1277.71
ha1p_01412	2341	953.2	449.55	298.43	314.76	2137.37	376.76	995.63	339.76	1601.8	1006.67	1190.55	2577.39	792.31	2600.41	1277.49	2246.8	1154.39	277.96	2375.8	336.8	2659.71	1483.06	528.78	287.78	2891.24	3158.31	1498.06	813.96	2912.51	2186.1	417.43	2364.96	2168.16	470.08	1932.71	615.8	2745.04	511.39	2506.04	2078.41	473.67	4078.63	1393.1	2431.2	2062.04	3419.06	390.67	1465.31
ha1p_01412	2041.78	881.88	433.92	307.92	316.31	2216.33	343.49	903.2	319.29	1143.24	1141.9	1384.16	2514.47	762.12	2575.04	1268.82	2144	1274.41	292.43	1705.96	289.51	1905.43	888.69	479.69	324	2729.98	2821.92	1501.63	719.73	2128	2194.86	425.12	2099.27	2096.51	330.39	1786.49	502.94	2540.2	496.98	2425.94	2261	673.35	3630.94	1442.53	1829.33	1727.14	3300.55	394.9	1444.08
ha1p_01412	2815.49	891.12	445.82	329.37	332.53	2586.08	385.96	1067.88	352.14	2932.71	994.18	1165.8	3139.8	799.37	2711.88	1174.06	2527.73	1232.02	280.08	4229.51	400.27	4795.94	3032.65	636.76	359.35	4051.31	3507.96	1446.35	768.86	4978.86	2634.73	420.27	2778.84	2792.14	303.82	1926.69	518.41	2721.12	644.86	2593.71	2210.61	730.59	3829.14	1459.31	2576.29	2500.88	4231.88	435.53	1473
ha1p_01755	9512.18	1452.35	4009.8	522.73	665.82	15662.2	476.29	5679.31	2713.53	28097.2	9808.92	2485.45	10806.8	1357.73	26782.9	3691.63	24112.3	2881.43	3484.69	23319	4560.39	29916.8	17954.5	1905.51	1139.84	30032.3	22986.2	2290.43	2695.49	27636.1	23559	1045.24	3477.61	1472.63	4649.59	13954.6	867.55	14889.5	648.9	7411.53	23588.6	1768.06	31360.3	2599.04	9341.88	3575.12	34181.1	1086.98	3267.67
ha1p_01755	8409	1288.67	4690	1022.02	775.53	16653	500.14	5732.84	2491.96	25729.7	9108.86	2139	11573.3	1380.53	26152.3	3597.08	23574.9	2989.88	3178.16	24193	3925.29	27122.7	17247.3	1913.06	1121.47	29131.6	25149.9	2219.16	2151.57	24279.3	21137.5	952.06	3263.9	1289.12	4748.04	13165.6	798.86	13909.2	657.84	7047.35	22324.2	1674.82	30207.4	2347.53	9759.45	3526.57	30882.1	999.96	3017.1
ha1p_01755	8109.98	1314.55	4120.16	1033.18	803.47	18292.7	502.51	6477.65	2475.98	26219.1	8669.41	2337.29	15047.1	1419.49	27569.8	3876.8	26098.5	3554.27	3314.55	22412.6	4168.39	27790.2	17399.8	1828.35	1370.96	32444.5	26615.2	2520.33	2159.94	24104.7	20549.5	870.24	3164.88	1302.78	5209.84	14487.2	821.71	14461.4	648.18	7845.41	23440.3	1729.8	40747.6	2920.71	9027.14	3397.51	30254.9	913.65	2907.16
ha1p_01755	4845.51	1304.96	6086.02	2029.96	750.69	15737.4	409.2	4948.67	2554.12	23519.2	9723.55	2479.65	13494.8	1274.63	28737.5	3661.76	26876.6	3762.57	3434.55	21950.7	4321.31	26193	17429.5	1973.22	1296.92	26500.2	23713.8	2192.37	2267.96	18229	23237.4	1019.84	5237.1	2948.39	4631	12504.3	1386.94	14295.9	904.33	8686.1	24045.4	2210.65	25181	2564.9	9317.1	3407.8	35470.7	1092.45	3509.02
ha1p_03052	2442.27	1067.96	556.78	286.31	695.67	3462.16	574.9	1829	603.94	3511.94	1869.51	1548.86	4050.37	964.88	3708.69	1367.31	4059.55	1506.57	446.63	4685.2	491.96	5394.65	3141.31	662.67	464.98	6409.31	5150.71	1662	790.8	5553.78	4379.65	1078.84	2553.24	1811.45	1378.39	3651.02	506.12	2984.37	600.41	3456.45	3398.14	708.69	6443.33	1517.82	4181.75	3236.08	7680.73	1289.63	2771.18
ha1p_03052	2772.82	1119.49	808.35	428.9	506.31	3059.59	501.9	1832.63	584.53	3641.98	1840.53	1384.88	3479.27	1152.1	3692.18	1367.41	3783.02	1597.35	424.8	4554.86	597.31	5282.2	2989.41	694.45	427.63	5766.37	5454.35	1686.43	831.88	5982.12	3989.71	1040.96	2227.08	1566.35	1482.76	3651.24	611.59	3245.86	529.35	3052.86	3046.12	466.24	5798.59	1514.69	5079.02	3886.94	6989.2	1038.33	2821.86
ha1p_03052	2591.04	1095.51	701.02	357.16	611.41	3121.47	492.78	1617.16	556.82	2926.47	2067.69	1847.08	4113.92	1020.2	3724.16	1353.94	3797.84	1573.41	404.86	4210.29	523.53	4863.67	2665.18	598.82	414.18	6166.59	4544.8	1523.24	1214.27	5351.08	4551.41	1229.63	2639.16	1718.63	1283.88	3637.8	650.73	3378.96	518.63	3189.2	3367.33	534.53	6664.94	1579.16	4643.57	3604.06	7969.51	1319.16	3238.45
ha1p_03052	2571.45	1189.94	793.2	390.65	637.45	3425.86	359.41	1588.16	645.78	3996.08	1780.59	1412.33	3448.67	1176.59	3540.55	1338.69	4130.43	1668.94	446.88	5162.8	659.12	5893.75	3583.92	837.86	463.67	6024.94	6016.45	1632.22	1088.76	6917.12	4613.92	1110.41	2378.82	1742.53	1320.51	3751.51	605.88	3522.98	922.29	3735.86	3596.04	645.18	14526.6	4396.06	5114.08	4189.08	7546.59	1215.43	2734.29
ha1p_05375	1521.98	1871.61	2059.06	2692.9	3987.1	2311.12	950.27	1787.69	2080.78	3639.69	3233.22	2983.06	1283.53	2103.31	2911.24	4385.33	4994.78	3472.78	1736.2	3483.47	4655.61	4136.04	1565.84	2900.45	6835.92	5951.37	2920.06	8418.88	2787.78	5711.04	2142.57	4320.37	2298.06	2741.08	822.1	1880.78	2814.82	2487.04	852.29	2345.67	3512.35	1703.65	5763.2	7670.08	6032.47	4490.73	3173.04	3497.1	2354.45
ha1p_05375	1318.63	1603.92	1765.04	1993.33	4010.96	2244.53	1033.59	1581.63	2409.43	3740.08	3039.39	2826	1544.29	2151.47	3556.24	4879.2	4699.59	3110.2	1897.98	3662.65	4661.08	4556.14	1539.08	2832.2	7019.08	6349.31	3045.47	8168.39	2384.53	5129.16	2328.98	5039.57	2211.61	2774.82	931.55	1718.57	2810.92	2165.35	1081.59	2765.16	4043.98	1903.39	4574.08	7737.04	4907.65	3922.55	3591.98	4065.22	2499.39
ha1p_05375	1258.98	1761.1	1880.43	2648.71	4123.73	2278.47	980.27	1866.67	2124.88	3317.71	3074.61	2935.92	1661.22	2062.71	3787.8	4759.14	4689.41	2955.08	2228.78	3797.45	4966.8	4084.22	1892.82	3072.86	6930.35	6544.29	3203.86	8024.49	2506.33	5799.04	2573.53	4930.39	2164	2391.98	1014.41	2008.27	3152.57	2630.04	1376.16	2892.92	3767.33	1704.12	5254.2	7007.67	5935.2	4393.16	3466.33	3711.24	2962.73
ha1p_05375	1399.61	1785.82	1673.69	2056.61	4365.25	2517.45	1013.57	1650.61	1921.59	3329.96	3270.53	2705.82	1454.96	2180.69	3508	4660.31	4728.94	3318.84	1778.37	3432.33	4373.31	3846.43	1465.29	2716.18	7130.67	6106.06	3330.84	8863.8	2603.71	5621.29	2017.12	4229.73	2064.49	2394.43	867.86	1821.8	2989.29	2423.94	951	2140.71	3666.73	1615.45	5648.67	8159.04	4978.67	3579.04	3376.45	3819.88	2185.57
ha1p_05406	1684.92	2378.73	644.82	982.43	3987.31	2075.12	702.18	1311.37	1768.14	3298.65	1761.37	1953.18	1613.53	2493.31	2806.06	4789.06	2877.41	2095.33	2354.67	3867.1	3499.04	3333.39	2055.33	3074.14	5606	4502.69	3265.67	5915.71	3214.22	4939.98	2480.86	5003.27	1118.2	1274.37	765.86	1500.02	3707.39	2656.61	593.53	2027.53	2695.65	2515.22	4197.63	5971.8	1225.69	1677.12	3981.12	3711.92	1311.33
ha1p_05406	1786.67	2589.16	574.18	994.76	3664.43	2145.1	678.39	1187.69	1771.78	3217.61	1246.33	2145.88	1644.08	2391.29	2571.98	5097.33	2667.45	2295.43	2232.18	3648.02	3609.43	3455.71	1891.37	3158.55	5121.16	4296.02	2919.86	6033	2682.76	4309.51	2261.02	4737.88	1058.31	1185.22	646.33	1446.33	2981.45	2401.18	569.65	1853.88	2572.55	2437.33	4166.65	6083.96	1121.29	1539.37	3491.76	3210.82	1071.29
ha1p_05406	1695.9	2465.33	585.59	938.2	3621.04	2184.14	618.67	1246.84	1688.33	3282.69	1269.9	2107.88	1714	2652.51	2562.78	5111.25	2687.61	2418.35	2316.69	3594.16	3537.78	3247.98	2041.1	3203.98	5098.02	4326.41	2894	5581.12	2691.12	4379.65	2380.18	4580.35	1092.1	1222.18	684.71	1491.02	2853.69	2453.31	566.69	1905.2	2574.31	2409.39	4028.24	5894.88	1203.76	1621.27	3800.35	3378.29	1141.33
ha1p_05406	1680.98	2644.2	845.04	1226.57	4007.24	2317.02	692.33	1132.84	1904.86	3384.1	1718.35	2351.16	1972.16	2664.1	2641.51	5045.96	2956.69	2240.9	2374.06	3720.43	3605.65	3304.43	1980.84	3192.84	4995.98	4108.65	3043.63	5515.39	2864.02	4112.22	2729.8	5113.43	1233.33	1331.9	681.16	1344.69	3850.55	2943.33	663.71	1994.29	2659.51	2637.57	3962.84	5744.86	1260.08	1706.35	4220.41	3801.06	1326.29
ha1p_05511	65535	65310.2	51218.9	53880.1	65535	65535	64823.9	60656.6	64661	64294.3	64767.5	65535	65282.6	65535	65535	64722.1	65535	64203.4	65535	65477.8	64858.2	65281.8	65200.4	65535	64957	64597.3	65535	65535	65535	65535	65535	61051.7	65535	62252.1	64136	64570.9	65535	65306.9	65535	65535	65529.2	64440.4	65535	60373.1	65246.3	64712.4	65535	63793.7	64781.5
ha1p_05511	65535	61109	48538	52480.8	65535	65535	62178.9	60316.1	65535	65535	65535	65535	65535	65535	65535	65446	65535	58712.8	64655.2	65535	65242.2	65465	65469.2	62472.9	65018.8	65535	65535	65000.6	65535	65535	64148.7	65535	65535	57946	64969.9	63754.2	65535	64797.3	65535	65504.9	65535	64104.3	65535	59058.7	65407.6	64712	65535	59967.8	65072.7
ha1p_05511	65369	64656.3	57558.3	53737.8	65328.6	65535	65535	65535	65535	65535	65535	65216.7	65535	65431.1	65535	65535	65535	64572.1	65174.1	64338.6	65535	64406	65535	64817.3	65535	65535	62974.8	61381	65384.1	65535	65535	65535	65535	65090.8	65535	61560.7	65535	64836.9	65276.7	65535	65535	65535	64666.1	62206.6	65009.1	64857	65535	63344.8	65343.9
ha1p_05511	64242.1	63801.9	62306.4	54027.6	65535	65535	65535	65535	65535	64251.6	65535	65535	65535	65535	65535	64951	65535	61238.8	65535	63843.9	65325.9	64791.4	65535	65535	65535	64931.2	65376.3	65457.4	65535	63777.3	65535	63445.8	65365.2	65535	64211.4	63065.3	64939.4	56151.3	65535	65535	65535	64818.1	64766.7	63291.3	65535	62754.2	65535	63088.2	65249.3
ha1p_05922	892.69	1487.57	2540.14	2668.24	1792.14	2292.76	645.53	1463.8	1937.73	2732.43	3296.59	2955.37	1784.9	1681.29	2853.73	3368.67	3577.53	3457.04	1572.88	3539.37	2780.71	3382.57	1647.1	2075.92	3719.71	5008.88	2443.39	4098.73	2129.69	4113.08	2099.78	2496.57	2744.82	2650.84	1182.59	2198.88	1881.12	2378.49	940.59	2392.12	3586.73	1816.22	4737.53	5439.51	2387.04	2176.8	3220.02	2410.51	1197.31
ha1p_05922	999	1408.04	1048.06	1176.73	1689.14	2217.57	670.12	1558.39	1811.1	2832.02	2085.86	2096.69	1582.96	1781.53	2845.43	3427.94	2776.22	2872.71	1583.24	3460.55	2860.57	3826.27	1665.59	2307.29	3639.1	4864.88	2172.02	4281.96	2196.49	5223.16	2192.39	2627.51	1766.18	1816.9	1242.61	2348.59	2129.35	2226.78	839.51	2288.71	3362.31	1788.73	3893.76	3828.14	2860.49	2333.88	3070.59	2310.18	1208.76
ha1p_05922	1402.61	1687.8	1340.2	1456.73	1854.12	2240.71	680.06	1424.06	2021.9	2418.16	2779.35	2511.04	1588.94	1692.65	2734.1	3447.63	3545.47	3207.45	1585.59	3192.86	2481.35	3441.65	1512.57	2037.08	3691.49	4804.31	2559.45	4557.59	3104.84	5432.78	1935.22	2436.41	2064.94	1962.86	1132.57	2051.65	2511.04	2348.94	787.18	2160.84	3222.39	1745	5725.67	5642.61	2841.41	2247.86	2957.2	2261.37	1200.67
ha1p_05922	1067.57	1442.86	1455.14	1861.18	2402.02	2418.27	834.67	1696.24	2075.59	2622.24	2725.61	2305.94	1880.57	1523.41	3420.45	3914.37	3388.51	2956.08	1481.82	3184.39	2975.98	3854.29	1751.04	2137.86	3770.02	5123.82	2833.35	5218.16	1909.88	4692.2	2218.1	2821.51	1455.92	1524.92	1303.08	2519.35	2083.84	2152.65	1125.78	2634.06	3397.43	1679.12	4685.43	4724.86	3015.33	2269.02	3410.9	2542.29	1473.45
ha1p_06500	22065.2	14857.8	29732.8	16538.6	19831.9	43784.4	26946.2	54436.7	13534.7	22957	46065.7	15276.8	15479.9	9899.33	20648.5	7207.55	42873.1	18855.8	10484	17682.3	20006.6	36185.8	24622.1	11156.1	7660.08	35225.6	25575.2	10277.9	3801.9	12381.5	62651.7	22277.8	58045.1	45482.9	38834.4	53435.6	3383.45	9350.29	35079.2	62516.2	53419.3	12730.7	11824.3	3380.47	64412.1	38721.2	64658.2	22526.6	40203.6
ha1p_06500	10765.4	7300.98	6107.45	4087.35	17739.2	33823.8	31716	60796.3	14524.4	24993.7	40781	13160.9	21320	13557.1	25636	8356.41	42503.3	20488.5	10522.4	17945.7	23382	40693.9	24418.8	11573	7438.55	31352.1	18365.3	7719.55	5762.92	15368.4	62730.9	25905	57450.7	39382.2	31602.8	41830.3	3314.59	9283.8	43974.1	61531.3	57801	16071.8	12206.8	3753.29	62666.9	36362.8	61633.6	23518	41744
ha1p_06500	24050.1	16161.3	29746.6	16487.5	15607.3	31875.5	25371.7	54428	13819.4	23544.3	42292.1	14684.8	14563.2	10459.8	22523.7	7396.96	40513.1	17448.9	11226	18259.8	21151	36528.3	24525.5	11216.7	8822.55	37307.4	24733.3	10229.9	4072.14	12408.6	57527.7	21478.8	53399.5	44097.4	38397	54155.4	3309.65	8735.37	36724.7	61503.9	54100.2	13404.2	14147	4139.49	65122.2	37624.9	65037.9	23113.7	40813
ha1p_06500	10113.3	6623.08	7765.61	5090.59	16098.9	33225.6	32658.9	58266.1	13938.1	23574.3	35618.3	13846.7	19385	12720.1	25719.9	8435.86	47532.1	22522.3	10892.8	17416.4	25111.3	41489.2	25800.6	11773	7443.78	32137.2	19029.8	8686.63	5488.61	15321.8	61822.1	25341.9	59034.6	42867	30472.1	41192.6	3098.24	8657.86	40913.1	64629	60656.3	16225.6	11610.9	3665.9	61801.8	34944.3	65535	24727.5	43053.7
ha1p_06806	27171.8	12452.7	24656.1	6601.63	13209.6	57297.9	12998.8	51440.9	8908.94	25887.7	53460.8	9548	37794.7	13362.3	34158.6	7167.88	56174.8	15161.9	6461.8	25081.1	10732.6	44067.3	25821.2	5795.53	5270.14	45564.5	47722.3	7712.22	4206.8	11270.8	62524.9	11652.3	51449.2	21542.8	21155.7	55033.4	2149.02	11500.8	15110.1	61316.9	56618.5	7687.53	25859.6	5518.16	61869.9	23193.6	65423.5	12876.3	21928.8
ha1p_06806	15020.8	7323.47	22031.3	6386.35	10793	55062.2	11621.4	55743.7	8228.96	23675.6	36908	7066.08	25247.5	10779.5	28856.7	6217.69	49700.1	12992.6	7245	28778	11769.9	48177.8	26140.8	5865.84	4279.59	35676	29744.2	6240.69	3932.06	10880.5	63522.7	11525	46775.4	19314.4	24109.7	59362.8	2034.76	10310	14707.7	65224.3	50593.8	6712.08	10126	3998.78	58134.2	22146.8	64434.1	12610.6	19837.9
ha1p_06806	25214.7	11409.2	16946	4945.65	7248.43	38688.3	13531	53456.2	9042.55	26457.1	45802.6	9342.14	16373	7584.33	32537.1	6942.88	39165.6	11523.4	7701.2	28458.5	11189.2	45324	25788.6	5737.55	4506.73	37899	25035.7	5752.33	7814.71	17442.4	60975.8	11602.2	51368.6	19655.7	22323.5	58925.2	2053.33	8770.2	15184	59503.2	52575.5	6832.75	11201.9	4225.08	64204.4	24200.5	58532.6	11883.4	22546.9
ha1p_06806	12167.4	6287	7219.75	2629.2	9205.73	47290.3	13941.4	54405.8	8574.08	25505.3	36017.6	7484.37	49270.2	15792.1	26776.1	6585.29	45789.1	11408.7	5687.18	21484.7	9958.84	42035.2	24614.3	5162.47	4812.33	38920.4	24277.7	5768.92	4037.04	9179.92	62329.2	10387.7	54470.2	21740.9	19684.7	54384.1	2072.24	10551.6	15289.2	57197	55273.3	8747.92	19376.5	5173.27	59326.1	20406.9	60720.8	11182.6	22338.1
ha1p_07078	985.14	2087.92	716.2	770	351.1	1458	472.84	985.65	1774.14	2019.12	2014.04	1847.12	1241.69	2173.04	1511.22	1360.92	1951.92	2210.84	990.24	2125.45	369.39	1860.9	1092.31	676.29	590.49	2746.49	1716.33	1522.31	1804.59	3719.65	1313.08	467.14	922.45	829.14	705.22	1226.47	624.78	1798.31	363.06	1394.86	1806.76	794.65	2291.86	1273.9	844.41	898.59	1943.1	429.63	678.47
ha1p_07078	893.61	1781.53	604.65	635.82	323.84	1483.08	555.31	1109	2162.41	2047.76	1017.45	1563.88	1217.69	2118.61	1882.12	1325.65	2101.18	2257.73	1034.69	1954.27	596.94	2026.02	1220.51	660.12	663.33	3184.96	1788.08	1443.82	1192.29	3788.27	1474.49	597.67	964.16	805.84	826.86	1260.82	768.33	1827.33	435.49	1419.92	1831.47	749.76	2317.98	1138.49	1046.53	1045.59	2098.49	511.08	1144.76
ha1p_07078	951.9	2038.18	814.24	857.59	327.47	1450.27	444.16	899.86	1509.33	1847.8	1253.18	1756.78	1076.27	2090.55	1405.92	1357.94	1677.35	2221.94	885.84	1965.53	388.16	1828.71	1002.69	629.59	432.49	2771.92	1529.96	1544.61	1355.9	3244.33	1347.71	489.35	975	923.63	737.55	1156.2	591.86	1586.43	401.57	1485.63	1824.82	810.1	2677.94	1494.31	693.33	794.37	1990.35	428.49	722.88
ha1p_07078	1000.8	2042.61	602.82	640.94	342.96	1431.02	471.12	1164.31	1697.37	2005.41	1054.96	1518.69	1079.02	2058.24	1531.76	1407.73	1780.71	2219.43	845	2075	397.18	1879.24	1002.96	608.9	643.63	2897.73	3059.29	1883.41	1132.22	3181.98	1360.84	441.29	836.53	816.76	670.61	1153.24	1114	2164.51	433.12	1371.31	1531.31	660.33	2149.35	1231.27	739.2	844.82	1780.37	416.1	668.88
ha1p_07147	917.57	1865.1	1052.96	1255.98	2696.88	2166.69	576.02	1183.06	1278.31	2574.24	1996.29	2266.14	2179.59	2451.18	2046.76	5010.16	3107.16	2211.24	1528.63	3059.33	3297.71	3151.88	1892.8	2881.67	5490.69	4359.55	2727.39	5724.33	2066.37	3712.06	2500.16	5699.43	1217.55	1227.71	1050.1	2885.78	2562.41	1965.78	580.33	1987.51	2338.06	1979.27	5101.41	6771.04	1232.39	1284.82	4075.49	4285.27	1077.2
ha1p_07147	547.16	1398.14	712.92	1019.57	1986.08	1783.12	505.1	1242.98	1218.06	2710.35	1300.02	1998.43	1461.06	1921.67	1960.61	4626.69	2321.33	1906.16	1472.96	3305.02	3454.82	3268	2144.2	3386.96	4903.98	3910.82	2360.06	4760.55	1912.37	3613.51	2802.04	6788.04	1118.71	1176.78	1142.63	3116.96	2204.47	1857.53	536.57	2014.73	2045.47	1966.29	2533.76	3892.35	1271.67	1352.18	4202.71	4669.71	1060.67
ha1p_07147	592.02	1420.71	833.55	1043.69	2171.06	1785	469.49	918.69	787.27	1540.63	1583.96	2263.39	1944.41	2032.84	2303.55	5256.45	2965.71	2339.43	771.65	1684.04	1762.57	1974.29	1006.71	1533.12	3358.27	3324.88	2108.06	4444.61	980.78	2412.14	2278.53	5515.9	1837.98	1597.37	1088.29	2943.31	1535.53	1422.41	669.65	2455.53	2502.63	2251.39	2531.55	4097.88	1112.33	1359.78	3629.1	3828.71	1187.41
ha1p_07147	636.51	1498.35	818.71	898.24	2267.12	1756.67	544.31	1027.55	1057.61	2117.16	1616.1	2205.47	2402.37	2130.14	2436.2	5254.61	3059.78	2174.84	1266.9	2502.29	2581.08	2717.47	1462.16	2267.49	4443.63	3752.2	2225.63	4588.96	1211.63	2541.33	2516.65	5633.22	1808.35	1603.12	1093.12	2955.53	1976.71	1664.45	687.33	2569.53	2623.71	2244.24	3000.8	4744.02	1185.35	1335.51	4164.69	3986.94	1184.53
ha1p_08125	42037.7	38627.9	46076.7	42047.5	54728.8	59886.3	56271.6	60753.6	56793.9	58860.2	58565.6	39597.2	44288.1	40528	54646.2	35300.9	52535.4	41391.6	39990.2	40465.2	44780	53460	49822.4	35196.1	41831.7	59045.2	55325.5	38962.2	23452.8	28322.9	62559.8	51188.8	55025.8	42370.8	54029.2	52369.7	54878.7	57822.3	50344.7	64870.6	58754.4	40796.1	29185.4	17381.3	62756.3	57507.7	65391.6	56050.7	59996.8
ha1p_08125	33099.2	29853.8	35141.6	34742	56691	59646.5	53822.4	62506.6	55428	53600.9	61307.8	37454.4	42454.3	37694.5	41574.3	26396.7	47630.2	37005.9	38674.4	40164.7	43894.7	50509.1	50061.9	34886.7	39584.2	56347.8	51846.2	34205.5	24354.9	28796.1	64418	56014.1	53097.7	47210.7	58681.9	57848.9	32684.9	46315.1	54051	65109.5	60676.9	41299.3	20971.5	13265.5	57862	52367.1	65375.1	56272	52121.5
ha1p_08125	42029.3	39288.5	42078.1	39563.4	54728.6	58937.7	57141.2	60128.8	54752.6	55740.2	60520.7	44110.5	43487	41276.5	51714.1	32163	47863.7	36363.2	42676	44913.4	45092.4	54180.1	51492.8	36194.9	41837.9	57650.2	52775.9	37158.4	28786.1	34069.5	62923.4	52868.9	54492.6	43858.2	58654.8	57383.3	51700.9	54253.4	54879.6	59813	58950.1	40771.3	27206.9	16039.3	57436.8	52848.6	65131.3	56396	53958.6
ha1p_08125	52209.4	46646.8	27592.5	25955.7	54508.9	55551.8	55310.7	52074.6	53525.1	54584.6	58150.1	42058.4	51511.8	41656.4	48765.4	31839.8	58155.3	44379.2	40489.2	41645.4	43862.1	51669.8	48945.6	34715.9	42684.5	57751.6	54650.2	39886.8	26571	31943.1	64615.9	51409.3	54534.4	52544.5	53482.6	49966.6	53274.9	57707.1	56994.1	64614.3	53693	40035.9	39142	22338	63725	58706.9	63711.3	55055.9	57100.2
ha1p_08129	773.69	1681.57	615.8	1025.78	1832.12	1332	475.8	1066.12	1809.1	2074.94	3432.94	3830.59	1291.41	1827.82	1700.65	3406.65	1903.37	2138.53	1375.92	2275.37	2071.16	2202.29	1349.41	2426.94	3468.82	3283.45	1668.18	3501.29	2430.39	3222.78	1616.96	3473.96	866.49	931.24	859.63	1117.18	2265.16	1758.94	551.27	1655.59	1111.18	1848.96	2926.71	3426.47	641.88	821.31	2504.76	2465.41	760.31
ha1p_08129	909.69	1827	598.27	633.33	2020.43	1236.86	536.37	936.04	1523.12	1842.88	1372.27	2342.49	1359.8	1707.57	1410.63	3347.1	1873.98	2380.1	1232.04	2076.39	1996.51	2153.08	1306.73	2024.55	3151.63	2623.1	1746.49	4015.27	2289.33	3195.33	1425.04	3240.33	1053.76	1061.04	913.9	999.92	2452.33	1736.37	480.29	1523.69	1216.96	1728.92	2616.37	4039.29	772.14	1066.94	2411.65	2200.59	707.1
ha1p_08129	988.53	1845.57	846.49	1295.59	1968.29	1353.14	579.02	1017.2	1661.27	1998.57	1710.37	2499.47	1293.35	1891.47	2105.57	3664.24	1802.49	2220.02	1464.61	2288.73	2110.41	2316.67	1492.67	2110.84	3357.49	2940.67	1752.51	3700.12	2532.18	3204.96	1524.61	3234.14	960.86	955.55	887.31	1029.06	2332.49	1737.08	668.37	2096.63	1171.55	1705.67	3218.82	3778.59	727.37	968.61	2439.14	2274.18	800.18
ha1p_08129	956.57	1933.22	750.71	940.78	2057.12	1245.45	499.8	983.37	1479.82	1819.47	1228.8	2140.82	1520.82	1879.18	1340.61	3371.55	1804.35	2289.92	1216.86	2053.47	2171.69	2422.12	1427	2129.63	2959.73	2750.76	1767.67	3796.76	2310.51	3007	1448.82	3407.31	1060.04	1118.71	937.78	1006.61	2260.41	1692.98	691.33	1700.53	1130.16	1864.55	2739.98	3973	797.57	1020.14	2298.1	2275.2	772.63
ha1p_08347	4412.94	5263.39	1737.18	2938.35	12755.8	6272.16	1750.47	2575.33	11984.5	10135.3	3999.96	4313.02	5806.02	5523.43	8051	12382	9413.96	10578.4	8765.43	9159.18	12481.8	9314.88	6007.49	9989.84	18589.6	10500.7	9613.31	17032.1	5746.35	10778.7	6964.43	16482.5	2446.59	2545.71	5203.73	4721.35	12266.7	6778.47	1167.39	3413.31	7024.22	4585.49	13119.1	19866.1	3007.49	3595.84	10647.6	13707.1	3720.02
ha1p_08347	4125.69	4951.71	1782.2	3328.43	11099.9	5931.57	1610.04	2724.27	11888.4	9456.18	3479.88	4232.96	4649.96	4695.53	7337.75	11223.4	8528.41	9549.39	9241.57	9022.49	12192.2	9207.78	6130.51	10553	16870.6	10230.4	8392.22	16279.4	5852.8	10569.2	6999.25	15324.5	2202.88	2539.88	4579.14	4759.78	11100.6	6186.63	1058.98	3567.49	7129.75	4599.84	10569	17691.8	3588.61	4198.06	10711.9	13137.8	3324.31
ha1p_08347	4819.16	5340.41	1312.76	2105.59	13973.1	6158.88	1932.16	2788.67	12872.9	9716	3748.18	4647.25	7066.8	5524.04	8738.27	14563.4	10056	11009.8	10038.3	9485.73	13422.7	9644.33	6589.35	10892.9	20104.5	11256.6	9954.63	21460.9	6149.39	11273.7	8068.1	17967.5	2335.1	2592.69	5481.29	4849.06	12155.3	7142.18	1157.8	4083.45	7566.71	4847.16	11416.4	19220.9	3882.37	4614.31	12685.9	15779.5	4000.65
ha1p_08347	4273.08	5103.47	1607.67	2882.82	12321.6	5777.33	1743.39	2826.9	12074.2	10008.7	3736.84	4552.51	5303.22	4944.75	7665.06	13003.8	9093.1	10535.6	9334.94	9271.49	12948.1	10054.9	6308.27	10990.3	19326.7	11419.7	8978.18	18859.5	6911.73	13018.1	7297.27	17162.4	2214.65	2714.41	5338.61	4862.33	11250	5987.43	1194.04	3827.84	7460.88	5001.61	11085.2	18499.1	3765.43	4508.12	11200.2	13503.3	3874.43
ha1p_08474	3681.55	5531.96	1215.94	1891.53	19598.4	6027	1384.24	2852.63	13543.4	9931.69	2923.76	4512.98	5869.14	6993.75	8296.35	14630.6	10077.8	8582.98	8580.02	10649.6	15718.9	11993.6	10117.3	14458.2	19953.1	11711.4	12180.6	14642	10461.1	12961.8	10789.8	18903.5	3834.63	3249.12	3863.16	5453.25	9563.25	6172.47	1396.65	5703.8	6578.9	7313.51	11479	12085.3	5745.37	4457.59	18704.5	14849	4416.43
ha1p_08474	5579.98	8331.04	1569.98	2225.78	17366.5	5562.43	1278.71	2318.33	12738.5	9640.2	2735.31	4285.12	6044.14	7659.67	7207.43	13637.2	9057.61	7448.61	7851.06	9723.78	14044.7	11143.6	8560.29	12005.9	17749.5	10764.4	10796	14968.5	8369.16	10174.8	9198.67	16854.4	3392.55	3179.65	3671.33	5081.96	9808.06	6432.22	1069.31	4805.2	5906.39	5916.8	13516.9	15420.8	5324.59	4281.2	14544.3	12279.8	4691.08
ha1p_08474	4154	6256.25	1211.1	1718.49	15420.9	5049.84	922	1737.55	3656.47	3306.31	2982.76	4268.53	6470.84	7092.69	7982.8	14279.9	8475.06	7129.35	2041.24	3254.55	4733.84	4158.16	3000.94	4367.14	9441.96	6507.41	9138.86	12062.6	1976.27	3206.84	8865.78	15763.3	4341.9	3480.69	3662.08	4731.75	9565.04	6362.96	1318.53	5867.08	7809.67	7940.08	12642.6	13885.8	4166.88	3397.94	13864.9	11305.2	5073.41
ha1p_08474	5920.33	8578.73	905.22	1413.78	24867.5	6729.92	1385.59	2311.94	12418.8	9865.29	3337.78	4447.9	7883.49	9321	8704.37	16858.7	11492.6	9315.12	7696.57	9098.61	14452.7	11746.7	8720.33	11960.2	18778	11380.7	13643.1	16508.2	9756.63	10839.6	10201.4	19699.3	3946.53	3076.88	3900.16	5397.47	9865.27	6381.71	4289.71	7317.14	7053	7472.65	16387.3	17450.8	5685.78	4445.86	17072.9	14241.3	5466.16
ha1p_09527	1092.29	2171.22	1460.47	1121.59	914.94	2104.33	397.1	1162.67	1618.18	2077.9	2155.43	1848.18	1417.41	2483.63	3158.8	2962.39	4508.45	4577.18	1013.45	2091.53	775.92	1892.02	814.96	984.57	843.22	3861.02	2627.55	2276.76	1210.33	3250.18	1818.67	702.73	1758.67	1530.78	797.33	1488.78	888.27	2404.29	888.14	2306.1	4309.88	1952.41	3684.59	2822.51	1914.73	1830.24	2514.86	968.61	1709
ha1p_09527	1360.43	2673.33	1184.12	842.98	1050.24	2318.88	443.16	1532.41	4091.08	4188.88	2645.02	1885.33	1320.06	2589.41	3024.67	3069.61	3805.98	4820.16	1999.08	3510.29	1433.94	3386.8	1562.94	1711.31	1029.12	4908.96	2893.49	2300.04	4190.04	7673.92	2263.71	872.76	834.86	987.22	783.08	1626.31	944.16	2635.92	559.27	1679.71	4005.49	1771	5526.53	3228.86	1871.9	1971.73	3312.45	1186.84	1686.33
ha1p_09527	1350.43	2563.73	1357.57	1252.16	1033.51	2416.67	443.57	1447.04	4150.2	4387.08	2767.47	2083.27	1580.63	2969.1	3194.63	2988.47	4307.02	5194.9	2148.94	3451.35	1515.78	3429.08	1705.47	1724.41	1110.22	4873.82	3087.29	2275.65	4176.08	7582.06	2110.27	927.88	1175.9	1303.96	662.67	1511.08	1147.22	2897.61	675.49	1768.9	4076.12	1783.27	6305.55	3532.63	2016.67	1980.96	3402.08	1215.94	1531
ha1p_09527	1151.61	2282.69	820.45	592.82	1088.63	2317.2	475.37	1515.43	3807.33	3692.71	2236.98	1670.02	1452.47	2785.76	3324.94	3210.47	4223.16	5407.45	1810.35	3240.73	1591.24	3359.65	1432.53	1623.96	1006.06	5086.41	2920.84	2339.22	2198.33	5901.04	2244.73	838.2	1061.57	1082.51	699	1508.55	681.76	2381.57	680.84	1899.27	4295.94	1816.41	4146	2637.51	2302.61	2000.37	3267.06	1217.1	1599.02
ha1p_09663	1920.24	3065.94	596	950.84	3955.14	2166.61	567.37	1384.65	1463.63	3797.55	1080.02	2086.12	2071.98	3050.45	1925.24	4962.69	2568.24	2111.29	1768	3631.35	4177.49	3834.27	1829.41	3676.84	5891.92	3821.12	2215.73	6262.78	1933.22	3790	2725	7411.43	1155.39	1534.51	1916.8	2050.12	4073.98	2885.31	630.78	2710.67	2033.96	2131.22	3022.06	6211.49	1403.12	1809.06	4503.08	5921.39	1218.31
ha1p_09663	1590.61	2575.8	596.12	909.78	4826.39	2330.04	560.45	1363.47	1732.49	4107.43	1115.31	2053.88	2008.22	2878.57	2072.88	5302.9	2969.67	2006.49	1999.2	3633.63	4343.39	4149.96	1909.47	3745.88	6339.57	4213.82	2404.67	5954.84	2200.8	4508.55	2733.37	6339.2	1209.73	1551.49	2048.35	2269.59	3944.86	2729.16	571.78	2096.45	2024.2	2178.29	2482.31	5376.84	1505.88	1800	4246.92	5196.98	1414.06
ha1p_09663	1904	2954.02	699.47	1053.73	4235.73	2290.82	607.12	1407.04	1614.06	4419.84	1182.73	2303.45	2096.61	3319.16	2192.65	5384.22	2720.82	2271.29	2071.73	4142.35	4352.18	4019.86	2018.51	4316.22	6479.37	4194.25	2647.92	6763.06	2137.14	4294.33	3252.16	8083.2	1510.12	1810.43	2065.27	2116.06	5474.04	3433.04	2114.76	3094.92	2095.33	2336.41	3064.71	5836.82	1362.16	1824.22	4593.47	5751.92	1298.53
ha1p_09663	1688.04	2855.43	592.24	897.22	3506	2202.92	544.04	1392	1509.16	4059.06	1144.22	2215.59	1770.63	2959.37	1985.49	5121.29	2662.37	2121.84	1879.51	3649	4496.47	4074.59	1868.59	3806.06	6090.98	4123.14	2560.53	6266.18	1799.88	3935.27	3009.82	7217.69	1102.9	1508.29	2035.49	2224.98	3930.84	2813.67	586.76	2193.45	1942.45	2020.92	2920.86	5680.33	1421.53	1836.14	4425.18	5624.33	1282.04
ha1p_09757	8174.29	8641.08	25002.3	14378.5	24945.9	61348.6	19832.1	54705.6	29749.4	51630	32340.5	11605.1	30284.7	17237	30081	14186.1	54457.1	26139.5	24354.1	43864.7	29527.5	56780.1	42888.4	18013.4	20399.3	57298.5	34834.4	23643.8	28919.7	36179.9	63169.9	27224.5	53423.6	44677.3	44003.5	63481.5	13414.8	35854.5	30126.5	58315.1	64631.4	26098.7	27872.7	20547.6	64922	34255.8	65535	27963.7	33500.8
ha1p_09757	4735.9	6076.18	24680.5	13483.9	21425.1	51161	16846.5	59713	27642.7	48253.7	21779.8	9009.49	16245.4	11692.5	25588.5	13319.6	48658.2	20904.2	22226.6	38318.4	29285.2	56638.7	41602.5	16772.7	19660.9	56418	33120.7	19467.1	19007.5	25004	63397.8	26660.9	57235.2	49406.1	42914.4	60885.1	10202.6	25984.8	35197.1	65535	63083.1	27166.6	17976.2	14945.1	63268.4	32117.7	63559.1	27300.9	31499.2
ha1p_09757	9257.49	8866.25	24429.7	12420.2	25601.6	59466.3	19312.2	58328.8	29461.7	50506.1	26962.2	10628.9	28070	15815.5	26722.1	12625.9	52774.2	25252.1	20959.6	37593	26849.9	53117.7	35778.6	15791.6	19362.2	53634.9	30045.2	19419.7	16595.8	17978.1	61899.3	24742.6	59221.2	40544.7	44316.5	64051.3	13044.2	32656.8	31639.4	54723.3	65219.2	28116.6	29998.8	19073	64916.2	32217.2	64899.4	24903.9	35585.8
ha1p_09757	6286.41	6908.82	7571	5189.73	24268.1	55909.9	22444.2	56601.8	29927	52882.8	29096.9	12001.6	34851.1	17402.6	36514.9	17533.2	56144.3	24343.2	21556.3	36379	29807.7	55401.6	39751.8	17006.4	17869.9	50077.9	32067	22838.7	24924.6	30426.8	64700.7	27672.5	62608.9	50452.1	42938.9	56815.6	12490.1	32061.9	34817.4	63458.1	64574.7	29664.9	37040.3	25537.9	64899.3	34404	65535	25318.4	35033.2
ha1p_100191	2661.8	2658.61	1232.61	1358.49	3916.41	4207.94	898.1	2218.76	2838.35	4422.96	2919.08	2633.78	3784.14	2909.37	5791.63	7311.49	5521.02	4138.45	3280.18	5237.8	4047.86	6440.35	3014.86	3806.04	6182.67	8948.33	5817.33	8356.47	4027.63	8419	3720.55	4572.45	1832.39	2106.18	1466.31	2952.51	2435.27	3355.69	1360.69	4248.82	5311.65	2814.02	6953.57	7508.75	2656.27	2369.14	5993.39	4283.1	1515.92
ha1p_100191	3516.06	3188.33	1159.98	1203.43	3225.22	3916.92	820.47	1981.53	2804.71	4445.92	3021.2	2527.39	3552.33	2806.14	5097.2	6716.06	4856.82	3748.18	3011.39	5046.2	3669.59	6051.06	2593.61	3377.24	5009.86	7658	4804.08	7231.49	4228.67	7968.9	3614.24	4567.65	1975.53	1986.78	1249.27	2719.29	2575.67	3530.31	1151.14	3688	4820.45	2689.1	5749.39	7042.73	2446.78	2401.84	5957.18	4489.94	1266.29
ha1p_100191	3219.24	2930.37	1536.18	1537.92	3222.86	4203.71	883.61	2157.8	2756.67	4562.02	3106.33	2562.82	4156.53	3033.45	5148.43	6894.37	5406.35	4325.82	3183.43	5052.41	3669.76	5848.9	2663.8	3459.37	5673.55	8640.57	5193.49	7443.98	6669.49	10317.1	3367	4365.47	2117.94	2127.53	1214.47	2646.57	2816.22	3704.76	1050.37	3618.35	4835.96	2677.71	7739.04	8570.98	2493.2	2389.2	5690.25	4326.86	1236.31
ha1p_100191	2453.35	2556.76	1423.39	1469.31	3400.63	3990.45	903.63	2179.73	2403.2	4437.67	2498.22	2476.69	4096.65	3279.59	5226.08	6223.63	5241.65	3916.12	2861.27	4794.37	4162.33	6212.14	2666.47	3436.98	5401.92	8957.73	5032.69	7272.18	3705.31	7548.94	3137.94	3934.94	1713.9	1885.14	1318.96	3024.45	2695.18	3482.33	1054.02	3739.86	4822.47	2381.02	5503.1	6514.41	2422.67	2317.29	5332.73	4183.12	1293.39
ha1p_100249	856.08	1560.22	723.73	1055.18	2126.24	1679.82	534.41	1302.96	1752.53	2813.43	3940.04	4129.84	1319.59	2079.29	2013.73	4753.59	2450	1929.71	2207.57	3352.45	2638	3696.88	1956.45	2868.02	4000.02	3681.69	2826	4816.8	1547.73	3442.45	2324.39	3758.69	1276.51	1145.57	891.22	2210.76	1839	1955.33	704	2311.84	1380.02	1510.29	3273.12	4493.35	1578	1229.61	3678.24	3216.27	1167.61
ha1p_100249	1158.18	1801.39	819.06	919.71	2438.12	1743.1	480.78	1100.35	1275.45	2434.96	1813.57	2565.84	1912.78	2273.1	1485.59	4119.51	2574.9	2096.02	2157.51	3175.31	2309	3497.63	1637.65	2672.98	4237.53	3638.73	2329.61	5002.65	1623.86	3496.84	2075.04	4145.57	1464.76	1318.61	883.04	2020.39	1929.51	1857.02	529.84	2377.59	1588.45	1515.29	4359.47	6997.47	1724.92	1398.49	3023.41	2977.49	1090.33
ha1p_100249	1401.84	1996.33	755.2	913.73	2338.08	1738.16	474.2	1057.16	1518.86	2795.94	1889.69	2556.88	1483.27	1928.1	1589.02	4113.1	2619.31	2014.29	2148.45	3370.08	2432.86	3379.49	1687.98	2643.33	4147.82	3530	2352.73	4895.33	3407	4810.55	2011.31	3756.35	1574.69	1456	772.73	1964.73	2766.65	2457.67	574.65	2311.78	1406.98	1412.57	4778.33	6732.31	1996.55	1608.47	3169.53	2987.2	1066.84
ha1p_100249	1011.51	1620.9	393.18	390.27	2526.24	1665.82	536.61	1145.31	3275.57	2712.18	1548.69	2064.04	1801.82	1901.43	1808.43	4620.51	2770.27	1979.73	2043.37	3017.98	2317.76	3427.24	1567.2	2457.29	3885.84	3345.47	2436	4811.9	1673.84	3463.94	2092	3965.37	1687.92	1392.04	848.47	2010.88	2072.24	2027.61	630.61	2323.71	1592.73	1432.67	3231.35	5906	1947.55	1536.16	3416.9	3009.35	1188.8
ha1p_100558	1468.31	2212.51	1226.31	1636.02	4914.75	2314.16	514.73	1479.12	1786.53	3562.49	1523.14	1922.51	1947.63	2739.53	2042.43	4045.73	2969.8	2319.67	2014.29	4093.86	3501.98	3877.35	2280.39	3529.39	4802.59	4171.39	2509.2	5078.31	1943.27	3511.53	3172.94	6164.16	1219.08	1094.18	859.78	2746.37	2644.24	2449.47	485.78	2201.86	2174.39	2117.37	3994	4925.71	1686.33	1763.04	4695.9	4451.43	1223.18
ha1p_100558	1622.04	2284	1035.63	1371.69	5225.61	2269.82	591.94	1483.92	1892.92	3532.06	2381.63	2470.63	1784.02	2626.69	2308.63	4552.02	3288.39	2494.8	2207.71	4118.08	3912.08	4288.04	2257.94	3546.45	5439.92	5172.65	3117.37	6010.04	1999.16	4067.06	3295.49	5997.1	1313.49	1309.27	1051.51	2950.8	2775.33	2364.14	735.24	2802.86	2524.04	2476.53	4702.59	6186.88	2073.9	1986.49	4898.04	4309.45	1502.12
ha1p_100558	840.49	1548.2	1153.24	1458.02	4337.47	2060.24	618.29	1516.67	2529.86	3976.33	4484.2	3993.14	1339.41	2267.78	2896.35	4389.8	3288.31	2296.08	2350.18	4274	4585.35	4817.94	2349.29	3722.84	5448.63	5206.65	3410.18	5558	2060.47	4209.61	3546.29	5844.25	1034.08	1118.55	934.84	2700.76	2762.69	2681.71	826.8	2679.1	2547.86	2239.57	4799.88	3778.41	1686.78	1690.92	5172.88	4612.51	1347.29
ha1p_100558	1380.45	2151.35	758.43	1042.86	4836.02	2196.1	534.94	1497.86	1721.33	3718.27	2112.8	2404.51	2095.43	2740.04	2229.61	4326.84	3038.65	2383.69	2083.9	3873.59	5226.53	5256.67	2007.65	3157.53	4762.08	4306.75	2628.43	4644.08	1597.02	3560.16	2604.84	4837.16	1073.94	1158.8	929.8	2709.14	2492.67	2298.69	582.37	2292.35	2159.27	2063.94	3303.27	4589.45	1787.71	1824.06	4391.33	4112.75	1283.61
ha1p_101161	1095.08	1443.41	1524.61	1787.2	3390.86	2315.9	936.57	2076.02	3075.39	3353	2422.27	2642.65	2009.16	1743.2	2556.45	4252.82	3386.53	3239.45	1680.22	3115.73	4083.31	4751.9	2462.16	2711.98	3672.9	5049.14	2651.35	4464.45	2013.04	4204.92	3696.9	3617.71	2780.18	3113.06	2488.37	2693.37	2276.2	2601.31	977.27	3359.33	2606.43	1639.22	4862.1	5367.98	4561.61	5289.88	5619.61	2970.71	3991.71
ha1p_101161	912.82	1503.06	996.63	1202.84	3094.59	2338.82	755.55	1769.02	3160.16	3746.73	1986.78	2294.16	1599.59	1887.29	2653.22	4513.92	3768.78	3639.63	2031.49	3478.41	4437.98	5179.33	2390.29	2920.78	3466.55	4589.86	2775.65	4534.8	2324.31	4661.49	3763	3783.92	2411.49	2960.1	2049.53	2308.29	2231.49	2661.53	1061.94	3311.37	2562.71	1659.76	4360.35	4433.82	5635.61	6847.84	6028.92	3460.63	3946.24
ha1p_101161	1483	1699.55	938.06	1319.76	2945	2309.69	830.82	1713.08	2936.1	3579.63	2018.22	2356.35	1752.02	1899.02	2572.29	4137.27	4354.14	4385.45	1987.98	3451.92	3903.29	4441.57	2157.53	2894.71	3294.53	4467.45	2612.06	4336.08	2433	4923.57	3432.29	3428.2	2838.35	3120.59	2147.65	2382.71	2515.8	2532	974.96	3241.53	2585.8	1553.22	5098.86	4676.51	5591.37	6529.78	5966.1	3358.14	4891.73
ha1p_101161	924.59	1365	1685	1931.02	3397.1	2213.27	876.8	1777.29	2910.92	3429.14	2159.18	2507.12	2326.39	1850.86	2827.2	4530.45	8556.14	5347.94	2326.18	3243.88	4375.1	5129.1	2349.29	2996.98	3626.04	4802.41	2894.65	4555.82	1782.49	3879.27	4074.35	3869	2865.02	3161.06	1877.37	2084.49	2241.98	2674.55	1206.94	4047.86	2971.18	1909.49	4211.04	4730.98	4821.78	5686.41	6496.33	3453.67	4453.16
ha1p_101251	10507.5	4029.35	3094.35	1448.65	12914	13567	1635.35	6067.06	4162.61	18591.8	9739.45	3569.98	16962.7	4621.18	20715.6	14323.5	19809.7	4228.67	6789.04	15974.6	20884.6	23349.2	12111.5	8926.53	12660.1	20526.1	18210.3	13694.4	5226.65	18852.9	17388.9	14582.2	3069.78	3289.24	8370.08	12964.1	8803.67	10363	1941.29	6490.16	20091.8	4408.82	17001.4	9034.9	8552.98	4689.29	29489.8	13405.5	3828.55
ha1p_101251	9783.39	4218	3278.18	1458.24	10802.1	13737.5	1721.84	6030.71	3609.24	17064.6	9054.84	3818.29	14984	4797.9	17213.7	11455.5	18005.8	3889.27	6488.71	15264	17928.3	20703.9	11668.9	8577.65	12379	21522.6	14716.6	11449.5	5262.43	18194.5	16598.5	14998	3067.45	3250.14	8142.33	13260.2	7718.86	9369.9	1654.43	6116.49	21460.7	4770.18	21243.3	11560	7013.08	3956.55	24942.5	11274.6	3464.49
ha1p_101251	8593.92	3758.27	4067.24	1847.31	7666.63	9667.73	1111.12	3540.27	1610.33	7404.82	9411.16	3908	12261.4	3889.31	16553.4	11358.5	16708.5	3574.16	3051.73	7615.22	8181.82	10015.1	5216	3825.9	6147.75	10757.4	12358.6	9340.1	1616.08	4819.69	13563.4	11509.6	2952.57	2962.98	8078.51	12547.1	7815.37	9174.25	1778.35	6082.9	21378.9	4399.84	18173.8	9318.2	6344.98	3533.31	21726.1	10199.4	3828.88
ha1p_101251	7802.31	3610.27	4289.1	2012.51	9306.16	11221.5	1662.76	6156.9	3733.71	17203.4	9271.04	3299.53	11276.1	3961.8	18667.1	12258	17020	3578.29	6880.86	17319.3	19142	21997.3	12748.6	9459.43	12369.6	20613.5	15229	11515.3	5230.75	19277.5	17475.6	15253	2817.59	3207.57	7793.51	13364.2	7149.96	8735.08	1820.96	5979.02	21060.2	4413.88	14242.5	7619.12	8519.41	4477.55	25173.2	11327.8	3198.57
ha1p_101554	1530.45	7933.41	4075.04	7693.75	13017.4	8361.43	7591.37	6173.27	20714.6	11408.8	6679.75	9715.02	6570.55	25778.9	14710.8	22485.8	18475.3	24244.2	19758.3	9270.63	31192.7	18277.5	7677.82	16903.8	41375.6	19241	12631.8	35962.7	29616.2	12112.1	10538.7	30254.8	16806.2	17760.8	11581.8	7248.53	11148.7	4910.2	4534	12490.7	13639	32418.8	16591.2	35109.6	20633.9	22977.9	18045.5	25494.7	17271.9
ha1p_101554	869.65	3616.88	2096.61	3919.41	12485.9	7607.33	8211.29	7932.37	22993	12946.6	6264	9176.47	6690	25390.3	16012.6	23286.3	15286.2	23363.3	22304.9	10131.3	33920.7	19187.5	8944.27	18445.8	40843	18010.8	10878.9	28771.3	21464.1	9836.25	12147.1	35979.2	17432.6	18473.9	12299.9	7946.1	10461.5	4816.75	6082.12	16552.9	14964.5	33597.5	10410.5	21072.4	19638.3	21771.2	18332.6	26050	18044.1
ha1p_101554	2352.94	13732	4404.25	9773.37	10923.4	7902.39	7335.25	5353.55	18634.3	10877.5	7094.63	10804.8	5319.82	20327.4	14236.9	21485.5	17393.4	23738.8	21131.3	9354.9	31964.8	18202.2	8456.75	17084.2	40266.3	18683.5	12385.1	35255.8	30299.5	12266.9	10305.8	29123.2	16258.3	16440.8	11973.8	7992.37	12027.6	5456.1	4596.92	12372.1	13695.1	32813.1	18196.6	36809.8	25212.8	26675	16885.9	23992.3	17438.5
ha1p_101554	1422.67	8212.08	3630.04	9181.16	11804.7	7700.73	6634.73	5710.43	21957.8	12207.3	5809.86	7943.98	5755.1	22505.3	13977.9	20542.4	14234.1	21469.7	22610.5	10195.2	29869.8	17630.5	8508.96	17363.8	36304.1	16664	11680.2	32744.9	26101.1	10889.9	10758.5	31356.3	17459.2	18047.2	11649.8	8537.16	11844.6	5139.73	4493.61	13092.9	13073.5	31108.9	9978.9	20556.9	23063.7	25968.7	16306.5	22788.6	15155.3
ha1p_102080	1336.82	1582.98	652.96	723.12	3380.16	1845.02	504.35	1223.55	2292.43	2054.94	1963.63	2039.94	1406.84	1460.31	2018.78	4217.75	1939.06	2763.76	1521.84	2424.88	2682.59	3173.2	1408.76	2546.49	3646.45	3756.63	2510.88	4694.59	1613.82	3941.31	1856.35	3658.71	1112.65	1323.02	814.04	1389.22	1944.61	1862.49	554.67	1849.27	1729.57	1484.78	4094.41	4759.02	1635.39	1888.96	2853.08	2949.86	1437.84
ha1p_102080	1170.33	1566.18	798.31	983.12	2861.29	1748.78	499.2	1160.59	2469.12	1960.9	1756.96	2116.45	1260.2	1460	1920.88	4334.73	1847.41	2769.04	1547.35	2446.59	2518.76	3015.86	1451.55	2696.63	3567.2	3913.12	2418.35	4067.39	1625.41	3807.96	1503.49	2728.8	1037.33	1225.73	708.51	1214.88	1945.94	1917.06	532.37	1849.14	1623.24	1355.76	3627.76	4300.14	1566.71	1696.35	2477.16	2531.65	1270.04
ha1p_102080	1276.78	1625.29	599.98	668.1	3200.04	1807.45	452.06	1158.43	2418.71	2033.94	1555.53	2105.49	1461.41	1466.76	1765.86	4159.71	1837.78	2928.29	1607.96	2451.86	2188.9	2865.82	1354.67	2506.41	3602.98	4433.47	2373.47	4471.8	1634.12	4047.59	1867.2	3661.88	1051.2	1185.27	782.96	1277.63	2129.96	2007.16	555.82	1898.84	1784.92	1479.12	4135.51	5126.92	1562.27	1899.78	2827.96	2875.55	1267.65
ha1p_102080	1440.9	1588.55	1162.41	1432.94	3153.78	1807.78	460.22	1176.94	2396.35	2167.24	3219.65	3070.27	1287.24	1511.53	1929.82	4426.49	2020.49	2968.69	1590.31	2532.57	2281.45	2858.02	1409.78	2669.53	3688.18	4242.27	2666.9	4467.35	2081.41	4197.37	1722.82	3362	1021.65	1155.82	786.14	1285.69	2100.12	1957	529.43	1748.12	1691.67	1349.22	4238.39	5259.98	1805.41	2038.18	2576.08	2757.33	1326.67
ha1p_10286	1588	2054.12	816.78	910.98	1840.1	1827.53	546.73	1184.24	1253.02	3181.69	1116.47	1970.18	2191.37	2204	1558.61	3532.71	2306.86	1906.14	1366.33	3069.39	2267.31	2554.65	1542.71	2170.55	3175.02	3450.02	2511	4210.35	2226.84	3592.55	1641.49	2366	1578.92	1708.73	535.8	1194.73	2418.69	2376.24	558.06	1831.51	1181.67	1530.18	3213.18	4208.31	1441.76	2043.8	2480.2	1753.1	1350.24
ha1p_10286	1724	2128.43	743.31	867.41	2142.65	1903.76	501	1042.33	1464.39	3144.71	1091.65	2011.82	2180.22	2208.65	1508.84	3456.59	2580.57	1979.04	1508.61	3039.43	2124.63	2675.35	1482.55	2472.59	3567.04	3748.9	2366.9	4703.43	2583.08	3601.43	1910.59	2892.59	1662.06	1735.51	525.37	1195.47	2472.69	2583.53	564.06	2151.53	1392.33	1586.06	3237.16	4281.47	1397.92	2043.8	3161.53	2072.06	1487.14
ha1p_10286	1341.92	1905.27	474.16	716.14	2087.8	1785.33	446.14	1298.18	1450.31	3160.86	958.14	1708.08	1890.9	2073.86	1472.39	3139.86	2219.14	1859.57	1385.14	2859.8	2277.78	2679.57	1643.65	2539.33	3604.24	3593.59	2400.94	4133.31	2262.27	3599.65	2263.69	3488.47	1448.33	1829.14	592.88	1327.43	2526.98	2455.92	579.06	2021.67	1428.88	1549.98	2536.41	3304.59	1520.27	2123.24	3477.2	2286.43	1332.63
ha1p_10286	1696.33	1996	626.12	812.41	2121.59	1818.86	527.29	1180.08	1242.45	2996.14	1179.57	1983.53	2059.45	2165.31	1577.76	3576.24	2389.06	1929.61	1416.69	2730.53	2182.76	2570.22	1581.69	2429.33	3380.02	3574.08	2515.2	4760.78	2022.31	3312.06	1895.16	2933.61	1502.76	1669.9	543.35	1183.29	2193.63	2364.41	502.8	1958.69	1193.82	1394.57	3495.06	4148.18	1375.94	1915.37	2922.82	1914.61	1347.84
ha1p_102933	1743.41	1429.65	2755.22	1723.67	864.49	6838.67	766.02	3234.18	2107.29	6415.49	4335.92	2334.02	3106.37	1395.65	8751.04	2652.78	7327.94	2845.84	1380.65	6970.9	2185.59	10419.1	4674.47	1830.86	1663.27	13271.9	8724.9	2411.94	1559.31	8977.63	6435.71	1472.29	2674.49	2338.45	2527.1	4178.49	1128.14	3748.51	1256.06	4694.49	9181.1	1421.96	8913.84	2926.41	4915.16	3858.69	9180.55	1193.88	2222.24
ha1p_102933	1450.16	1321.35	2820.67	1572.02	950.96	7420.02	523.86	3253.24	1652.08	6328.22	3864.1	2094.2	3090.8	1445.37	9082.9	2624.16	6317.49	2868.29	1218.76	6461.41	1593	9655.08	3998.53	1268.39	1234.02	11917.3	7162.39	2136.57	1767.82	6914.71	5672.71	1172.45	3170.22	3137.96	2296.1	4056.16	966.06	4453.31	901.84	3939.37	7783.1	1263.27	6372.65	2753	4272.73	3495.06	9148.43	1196.29	1786.06
ha1p_102933	2495.27	1569.27	2563.33	1058.24	899.86	6313.75	600.67	3028.18	2041.02	6800.37	4249.08	2327.18	2956.92	1461.04	8713.08	2594.18	6661.02	2991	1402.08	6400.33	2166.24	9935	4161.84	1389.53	1325.37	12800.3	5874.98	2013.12	2226.69	8287.35	5632.57	1194.98	4087.12	3786.37	2223.92	3855	1187.82	4565.08	1167.76	4418.12	7678.67	1399	7777.92	3078.86	4386.04	3773.31	8871.82	1450.96	2154.61
ha1p_102933	910.06	1346.06	2738.71	2031.08	770.27	5416.33	556.88	2222.41	1089.45	2029.33	3768.76	2436.37	3025.8	1376.53	8560.61	2474.69	6566.82	3144.39	889.73	2127.67	991.1	3099.49	1182.84	868.92	936.55	6412.73	4402.69	1948.18	1637.43	3065.04	5452.65	1038.35	4317.53	3594.04	2345.92	3837.33	1005.61	3796.71	1326.51	4637.86	8263.73	1571.31	5479.29	2744.31	3429.84	2871.27	7773.06	1024	1982.94
ha1p_103824	1156.96	1845.78	390.76	462.04	1670.1	1285.06	368.86	784.82	476	1238.27	801.8	1691.98	1100.76	1637.98	1356.76	3405.31	1310.9	1706.14	440.76	1554.49	657.59	1302.9	591.88	1092.84	1409.06	2023.18	1287.73	3291.73	742.53	2172.08	1081.78	2817.14	1640.51	1519.98	383.18	1025.82	1886.29	1549.45	701.16	2721.53	1705.76	1716.2	1645.71	4017.53	1085.45	1061.2	1482.96	1983.88	895.98
ha1p_103824	1015.59	1753.2	374.1	570.16	1741.86	1382.71	414.88	1227.65	852.51	2102.08	728.51	1613.24	1024.27	1860.67	1036.82	3255.1	1313.49	1916.02	1085.94	2116.2	1543	2256.47	1131.39	2303.53	2433.2	2568.8	1490.76	3866.43	1508.41	3093.49	1431.9	3720.33	1107.02	1123.8	421.67	1244.24	1844.88	1705.88	466.27	1727.55	1283.98	1487.43	1796.39	3743.51	1276.94	1034.82	2132.47	2495.16	848.31
ha1p_103824	1259.84	1899.8	388.37	519.78	2005.65	1465.78	428.92	888.31	839.88	1868.47	913.86	1695.04	1208.8	1903.02	1119.14	3076.02	1476.43	1898.61	1029.27	2235.61	1544.2	2173.73	973.14	1996.73	2463.96	2507.29	1506.76	3754.04	1646.02	3341.31	1123.78	2961.14	1379.67	1353.82	369.29	1010.82	1987.14	1684.45	460.69	1660.31	1070.67	1343.76	2140.2	4378.33	1300.02	1037.67	1788.29	2370.57	879.51
ha1p_103824	929.35	1686.78	350.08	661.41	1914.08	1347.43	403.69	1206.29	931.16	1770.47	661.96	1570.02	1118.67	1851.78	1008.92	3047.69	1265.31	1646.31	969.9	2185.49	1568.61	2279.71	1184.9	2461.14	2517.63	2563.82	1405.67	3339.96	1392.43	3118	1343.49	3644.14	1190.18	1130.12	422.24	1312.43	1801.35	1609.71	450.61	1732.55	1062.41	1190.18	1661.22	3569.96	1319.88	1039.24	2300.31	2791.9	894.1
ha1p_103872	1574.51	1764.22	706.49	557.92	2110.76	2261.63	619.69	1357	925.57	3207.12	1650.39	1909.94	1845.12	1647.53	2421.9	3364.51	2990.02	2017.53	948.55	3104.55	2481.8	3369.71	1441.08	2325.47	3625.73	4102.35	2122.18	4170.18	1673.43	4247.8	2284.33	3084.88	1953.57	2213.27	1104.9	1137.94	2246.82	2596.55	704.1	2318.86	2570.71	955.22	3722.45	5123.53	1206.49	1476.51	3706.06	2846.86	1021.51
ha1p_103872	1466.88	1678.78	784.49	660.37	1897.57	2136.49	532	1309.1	1074.31	3314.24	1377.14	1527.73	1481.47	1710.59	2566.69	3356.02	2816.67	1947.61	1033.12	3022.94	2402.67	3180.71	1619.27	2388.04	3519.08	4067.51	2139.65	4400.73	1556.18	4356.27	2306.1	3034.78	2113.61	2153.59	1096.9	1049.9	2344.14	2598.29	656.04	2003.18	2708.06	1114.14	3266.02	4693.06	1403.18	1805.59	3593.57	2789.84	979.8
ha1p_103872	1412.94	1733.61	748.2	653.8	2251.43	2280.43	703.55	1445.18	994.73	3390.08	1635.61	1679.35	1873.82	1736.37	2510.45	3437.76	3217.37	2189.61	1063.22	2797.22	2682.92	3479.65	1750.16	2451.59	3494.69	3944.22	2179.82	3958.65	1871.67	4146.61	2358.12	3384.12	2435.51	2309.61	1187	1058.69	2309.73	2757.76	923.84	2664.57	3112.55	1426.61	3563.57	4935.8	1215.02	1600.71	3757.35	2830.37	1114.22
ha1p_103872	1537.84	1726.51	669.33	485.06	2321.86	2340.98	798.67	1568.71	1323.39	3506.59	1788.9	2013.94	1852.82	1734.65	2972.86	3825.63	3330.98	1997.35	991.06	3028.47	2707.06	3226.43	1675.2	2483.24	3472.22	4036	2393.86	4716.47	1272.96	3750.57	2529.22	3464.53	2601.49	2628	1099.53	1054.53	2168.63	2538.22	1311.18	4592.55	3483.16	1619.06	3604.92	5046.41	1398.71	1836.37	3632.73	2975.33	1122.53
ha1p_104423	1422.61	1810.73	473.35	686.27	2697.55	1761	617.12	1051.61	1308.96	2164.98	1352.12	2045.33	2220.94	1923.53	1998.18	4262.37	2044.14	1984.63	1586.45	2856.35	2196.88	2847.78	1838.67	2938.43	4372.63	3056.73	2501.39	4972.16	2284.51	3800.59	1981.18	5283.96	1339.71	1355.55	604.73	1235.61	3169.9	2118.14	572.27	2079.16	1491.67	1429.84	3800.86	5254.49	1198.53	1352.2	3244.51	3387.37	1142.06
ha1p_104423	1208.59	1774.33	606.22	1034.43	2471.14	1632.14	523.67	1076.88	1294.69	2209.86	1020.53	1751.43	1731.84	1808.27	1774.51	4215.2	1836.73	2029.96	1682.47	2815.59	2355.37	2728.51	1957.65	2954.12	4310.35	3033.63	2621.06	4991.55	2001.16	3509.82	2220.98	5317.33	1362.35	1457.69	632.1	1317.84	3168.71	1971.41	597.76	1966.16	1543.9	1490.1	2936.33	4606.31	1435.67	1557.94	3539.47	3644.67	1130.16
ha1p_104423	1144.2	1625.57	460.22	726.24	2551.55	1719.27	569.47	1222.14	1339.67	2217.24	1100.33	1888.59	1790.29	1860.24	1836.76	4089.14	1806.84	2094.94	1611.92	2917.49	2515.53	2781.86	1870.08	3048.24	4287.25	3006.12	2581.67	5273.84	2074.08	3615.1	2326.43	5511.31	1339.18	1552.22	683.55	1335.63	3279.27	2034.12	634.41	2109.98	1640.73	1506.49	2988.1	4478.84	1463.73	1529.63	3672.12	3714.73	1150.88
ha1p_104423	1220.22	1789.73	476.24	813.16	2368.8	1694.45	586.71	1067.02	1270.71	2296.88	968.69	1829.1	1653.37	1871.2	1938.88	4230.31	2003.14	2242.29	1703.35	2820.2	2404.35	2922.61	1883.37	2971.61	4351.8	2964.45	2606	5293.06	2252	4056.69	2278.35	5814.39	1556.65	1693.59	607.2	1292.82	3196.12	2058.8	768.86	2241.88	1597.55	1546.14	3424.61	4933.98	1421.78	1543.14	3977.9	3988.31	1155.06
ha1p_104605	1594.94	2159.14	1271.49	1472.18	2717.29	2279.88	1055.86	2186.39	3212.27	2989.51	1839.78	2409.24	2090.14	2273.12	1752.71	4080.78	3488.22	4011.12	1804.9	3143.06	2932.06	3699.06	2127.71	3248.53	3862.92	3967.71	2605.22	4602.45	4258.14	6122	2710.98	4498.25	5289.53	4210.37	1437.2	2774.12	2583.86	2563.78	1191.16	3881.2	2005.51	1800.71	4731.65	5593.27	5358.14	4497.82	4940.43	3805	3635.9
ha1p_104605	1656.55	2233.08	1062.63	1157.88	2482.98	2087.1	1170.49	2527.37	3036.06	3033.8	1924.63	2275.67	1815.2	2178.2	1924.63	4139.53	2858.47	3486.57	1671.51	2816.02	3085.96	3321.71	2126.86	3033.47	4067.78	4035.88	2855.24	4656.96	2092.53	3890.14	2573.08	4002.86	3862.8	3862.12	1697.84	3170.24	2648	2487.57	1110.51	4112.14	2029.41	1717.22	4329.04	5218.63	6210.43	5164.2	5085.02	3860.49	3805.69
ha1p_104605	1671.57	2353.27	442	485.92	2849.49	2281.22	1170.61	2126.51	4016.59	3770.8	1690.8	2473.53	2058.41	2379.55	2667.78	5151.49	3410.16	3773.18	1897.39	3151.96	3049.61	3821.63	2853.31	3804.14	3823.45	4022.35	2853.22	4928	3738.92	5890.14	3298.88	5063.65	4099.43	4115.39	1350.14	2550.14	2887.78	2697.84	1391.73	5511.9	4538.33	3571.8	4922.45	5956.45	6278.29	5330.43	6194.94	4424.92	4300.88
ha1p_104605	1458.24	2183.76	904.8	1173.94	2731.8	2174.35	962.45	2128.24	3579.16	3063.08	2671.16	2954.69	1874.76	2177.88	2469.57	5016.78	3106.82	3529.57	2223.43	3285.08	3973.84	3709.22	2510.84	3524.88	4349.06	4420	2907.06	4472.67	3017.12	4855.37	2905.53	4887.63	3394.59	3637.18	1961.63	3355.88	3267.39	2956.98	1652.86	4511.8	2333.47	2034.27	4871.27	5324.49	6256.71	5068.2	5543.14	3942.35	4248
ha1p_105187	2638.9	2122.94	502.69	520.84	2861.63	2204.9	461.14	1090.84	1628.8	2493.31	1190.8	1510.22	2427.27	2172.18	1970.22	3946.8	2099.71	2345.16	1088.63	2758.02	1974.76	3211.57	1810.16	2438.51	3245.12	4400	3026.73	4538.57	1801.45	3945.65	2277.18	2849.27	1265.24	1306.12	502.51	1117.43	2082.37	2410.53	519.41	1964.31	1578.82	1279.1	4209.33	4517.04	932.18	1229.06	3355.61	2059.14	733.12
ha1p_105187	2416.69	2056.63	496.57	553.35	2908.98	2172.24	467.02	1203.65	1567.51	2585.65	1171.53	1580.02	2704.35	2169.51	2032.55	4106.37	2200.24	2361.76	1054.57	2878.98	1993.39	3284.24	1982.73	2506.43	3226.49	4251.14	2956	4524.1	1988.45	4170.33	2180.43	2808.61	1299.1	1445.92	511.29	1076	2262.02	2601.29	516.22	1960.9	1657.63	1432.84	4288.73	4673.78	789.59	1000.9	3456.27	2249.2	760.2
ha1p_105187	1946.35	1916.61	478.37	595.24	3051.18	2248.06	420.04	1206.63	1620.63	2671.82	1022.96	1320.18	2209.57	2032.29	1945.55	3697.53	2241.24	2296.57	1197.63	2929.22	1892.24	3393.04	2029.08	2781.41	3296.47	4372.73	3060.49	4185.53	2041.63	4180.1	2503.67	3088.35	1211.9	1255.43	551.8	1069	2170.53	2529.22	560.65	1992.96	1801.49	1445.35	3361.92	3641.67	931.2	1116.63	3841.49	2382.76	750.29
ha1p_105187	2435.12	2064.1	506.39	523.1	3680.96	2330.2	458.14	1134.63	1697.53	2553.61	1053.61	1353.29	2282.94	1990.8	1975.47	3864.43	2198.86	2343.43	1143.96	2869.33	2118.14	3321.49	1971	2492.57	3435.41	4443.45	3147.84	4296.33	1904	4199.35	2123.27	2813.94	1155.18	1126.33	567.43	1077.35	2007.57	2557.51	579.96	1908.06	1636.57	1462.37	4154.9	4433.55	1077.94	1260.94	3635.04	2380	822.33
ha1p_10531	1703.96	3306.47	700.06	947.88	5993.98	2599.39	1169.86	1903.39	2979.86	3331.47	2349.65	2918.69	2550.71	3974.94	4004.9	7818.06	4139.47	3582.59	3347	4253.04	4588.49	4346.61	2723.22	4630.53	7885.31	5506.96	4127.96	8846.22	3840.84	5315.82	2819.16	5394.49	2739.2	2502.02	1383.2	3444.18	3611.24	2610.98	1072.61	3873.59	3745.51	3254.96	5485.06	9151.22	6877.57	4746.69	4924.57	4689.31	4297.92
ha1p_10531	2189.73	4228.41	817.49	1178.82	5758.65	2651.18	1066.33	1777.14	2514.33	2901.86	2208.45	2520.67	2296.71	3676.27	3696.35	7156.94	4295.35	3755.1	3098.14	4061.18	4057.16	3652.49	2413.53	3956.78	8074.27	5571.86	4896.31	9576.08	3502	5101.61	2580.94	4572.98	2563.8	2489.37	1450.55	3884.8	2706.35	2190.63	887.94	2889.2	3149.76	2871.16	5876.69	9199.57	8289.06	5474.61	4687.33	4224.51	3463.61
ha1p_10531	1924.31	3717.41	1001.65	1496.41	5082.43	2604.96	954.63	1790.08	2700.98	3234.76	2068.51	2700.35	1905.55	3403.96	3967.71	7408.35	4204.71	3399.22	3191.33	4155.14	3944	4098.22	2626.14	4389.88	7837.47	5366.1	4089.53	8081.14	4186.08	5446.61	2786.78	5040.9	4119.51	3469.43	1292.47	3674.27	2067.8	1829.06	2907.51	6697.18	3745.18	3435.06	4416.82	7200.37	7469.53	5340.35	2269.8	2142.1	3606.02
ha1p_10531	1824.35	3783.27	802.84	1273.88	4513.16	2302.69	899.22	1581.45	2570.82	3017.08	1819.73	2477.98	1886.98	3238.65	3400.08	6615.73	4042.92	3455.94	3020.96	3806.88	3789.2	3826.49	2450.35	4000.94	7317.86	5013.98	3909.37	7766.78	3992.31	5573.51	2903.84	5426.84	3450.84	3026.37	1304.43	3613.04	2982.51	2333.9	816.22	2700.22	3239	3053.43	4788.47	7678	6733.55	4927.73	4330.92	4241.92	3862.18
ha1p_105474	1327.35	1299.35	458.45	488.94	2346.16	1514.06	374.53	1068.18	1585.1	2068.92	963.24	1401.63	1338.04	1314.08	1938.57	3510.31	1912.24	2011.16	1112.08	2368.69	2238.55	2324.98	1261.27	1986.67	3413	2799.57	1975.1	3899.29	1311.82	3478.06	1755.1	2703.69	898.37	1029.14	302.37	631.27	1706.12	1531.61	575.61	1652.63	1868	983.94	2798.1	3894.84	459.69	601.76	2873.78	1906	506.78
ha1p_105474	1222.24	1277.92	383.04	312.51	2627.31	1468.82	399.06	1016.04	1649.1	1982.57	1064.61	1410.04	1756.69	1312.92	2009.31	3571.84	2069.76	2118.49	1168.53	2092.24	2252.31	2175.31	1228.29	2028.65	3296.98	2960.94	1931.67	3848.55	1044.86	3084.61	1900.73	2747.18	1036.02	1057.12	325.61	656.9	3393.2	2513	553.2	1724.78	1818.39	961.08	2182.31	3514.31	816.04	713.96	2747.71	1989.31	472.43
ha1p_105474	1314.47	1414.08	506.57	481.33	1966.41	1446.18	359.35	955.57	1641.67	2242.61	1032.55	1499.59	1177.65	1294.63	1822.53	3222.29	1872.24	1983.47	1120.2	2296.14	2134.84	2340.63	1287.2	2026.86	3415.49	3146.43	1782.22	3662.71	1490.53	3625	1741.08	2694.39	973.39	1106.35	346.98	685.96	1689.92	1609.86	529.29	1585.67	1800.9	1046.2	2551.43	3787.55	579.33	698.61	2705.12	1974.12	489
ha1p_105474	1241.73	1262.94	442.84	386.37	2500.61	1489.92	444.02	1042.33	1549	2109.55	2457.47	2366.71	1613.71	1342.59	1865	3404.33	2061.18	2166.92	1082	2319.53	2136.14	2228.9	1314.39	1909.61	3435.53	3090.86	1879.78	3827.39	1233.14	3226.57	1624.63	2456.12	964.67	1031.76	332.82	664.8	1545.22	1668.06	499.24	1768.78	2025.88	1091.24	3023.71	4153.71	572.94	645.2	2679.08	1741.84	460.24
ha1p_105657	1770.8	1363.49	735.45	568.61	1793.06	2234.04	445.16	1311.02	3650.86	4186.8	2345.47	2566.02	2069.29	1406.88	2558.69	4866.84	3396.16	3559.18	1537.84	3295.76	3154.9	3436.29	2173.55	2955.86	2392.67	3738.2	3519.96	3171.86	1376.43	4517.12	2833.92	3585.39	1090.67	1164.51	926.59	1942.67	2221.31	2537.78	617.84	1774.67	2062.35	954.57	4181.25	3227.63	1380.37	1315.39	4256.22	2536.57	966.45
ha1p_105657	1475.35	1297.8	445.39	338.49	1993.27	2122.2	444.2	1325.63	3950.31	3962.9	1386.1	1485.9	2399.71	1182.98	2621.65	4770.08	3530.27	3887.94	1546.31	3056.59	3459.37	3495.53	2074.49	3114.29	2319.06	3862.12	3420.8	3189.51	1306.33	4284.75	3170.73	4124.33	1180.59	1217.08	964.08	1916.24	2011.31	2272.43	684.24	2061.96	2257.45	962.96	3586.33	2947.1	1467.04	1396.47	5076.29	2993.63	1111.63
ha1p_105657	1504.12	1443	821.06	729.84	1753.14	2285.43	443.08	1187.16	3890.43	4542.67	1356.86	1716.96	2304.06	1394.51	2491.96	4699.59	3582.04	3740.04	1416.73	3205.92	3108.39	3192.47	2279.12	3177.82	2228.29	4028.04	3431.49	3343.37	2204.88	4853.18	2961.98	3832.37	1536.2	1492.76	921.33	1784.29	2531.18	2860.8	626.49	1993.24	2217.92	1080.02	4082.31	3299.55	1343.51	1246.47	4677.22	2691.2	990.27
ha1p_105657	1106.73	1282.33	592.04	552.04	1510.88	1992.61	373.8	1410.2	3900.29	4193.63	1258.22	1820.18	1821.67	1365.04	2543.37	4504.39	3031.94	3271.69	1518.98	3236.98	3121.8	3484.98	2309.35	3336.73	2185.14	3939.76	2761.9	2947.61	1331.12	4012.8	3054.06	3989.8	909.24	1146.65	939.06	1731.47	1956.45	2350.33	635.39	1975.53	2231.84	1010.94	2674.86	2439.33	1411.04	1306.69	4572.53	2659.86	932.43
ha1p_105937	1118.61	1992	1258.35	1777.16	2303.57	1774.18	621.86	1068.39	2631.86	2292.98	1291.92	2057.53	1414.33	2033.53	1476.71	3356.65	1838.94	2766.73	1353.92	2716.35	2349.08	2488.88	1256.37	1915.04	3372.73	3289.67	1773.35	4195.49	1991.41	3039.1	1749.88	4131	1247.65	1365.1	997.8	1234.16	2589.65	2007.27	583.61	1596.04	2236.67	2238.43	2355.41	4234.45	851.9	1161.24	2855.04	3051.1	671.12
ha1p_105937	1081.24	1973.1	406.63	608.67	2421.16	1697.84	689.61	1149.29	2476.96	2098.51	1090.73	2077.86	1486.37	2123.49	1648.37	3407.73	1895.59	2865.59	1140.02	2478.02	2267.1	2430.98	1116.61	1689.2	3806.73	3347.88	1673.96	4945.55	1806.67	3210.78	1576.55	3628.51	1119.14	1324.67	1070.49	1296.78	2169.35	1706.59	504	1601.33	2017.84	2158.14	2449.12	4388.14	812.41	1069.59	2437.37	2611.76	664.61
ha1p_105937	1315.8	2407.02	685.14	1083.18	2018.69	1680.96	706.04	1111.24	2550.04	2382.55	896.45	2024.96	1157.27	2153.53	1347.37	3158.78	1588.08	2706.04	1125.1	2662.8	2243.16	2234.37	1213.08	1869.02	4130.75	3695	1627.67	4233.43	2758.53	3740.65	1476.08	3224.24	949.73	1080.02	874.16	1175.61	2704.31	2039.43	528.16	1519.41	1925.55	2072.94	2789.78	4323.25	794.29	1077.8	2347.65	2496.65	634.02
ha1p_105937	1120.94	2107.86	872.69	1347.08	2161.88	1648.24	716.29	1093.71	2547.27	2230.51	1080	2026.96	1184.37	2180.27	1451.78	3286.98	1547.22	2794.65	1265.92	2524.88	2110.37	2379.53	1219.16	1839.94	3991.12	3490.2	1553.22	4066.9	2432.14	3487.67	1673.51	3946.22	1218.1	1384.43	1023.31	1202.1	2600.65	2024.02	539.65	1506.92	2019.45	2172.12	2462.61	4213.27	990.67	1256.49	2609.55	2658.47	630.43
ha1p_106081	1677.16	1765	1021.14	730.94	5652.31	5017	807	1914.53	1417.51	2878.92	3219.14	2688.31	8429.51	3132.1	6942.22	10026.2	4128.71	2870.8	1208.73	3793.55	3583.67	5800.08	3520.53	3921.02	6267.63	6864.55	6712.8	7107.92	1632.76	4214.25	7649.14	8470.2	4327.65	3095.82	1326.24	6928.41	2636.57	3376	1197.67	6122.16	5336.35	2833.06	5596.22	6003.25	7075.35	4364.78	11407.2	6891.92	4202.53
ha1p_106081	2057.39	1987.53	768.06	556.57	5370.29	4878.29	945.08	2264.18	1970.39	3822.08	2845.63	2589.88	8461.84	3185.29	6446.51	10130.8	4057.29	2910.63	1973.08	5562.55	5256.88	8862.33	5636.43	6216.78	7971.2	8124.37	6359.82	7422.96	2149.76	5681.06	8778.75	9523.41	3843.9	3097.78	1288.47	7094.45	3415.67	4355.12	1245.84	6016.8	5461.8	2862.67	6787.47	7434.12	10631.4	7080.88	13790.7	8074.2	4161.29
ha1p_106081	1869.35	1803.24	807.86	635.18	4610.71	4575.65	702.31	1932.59	1393.16	2906.69	2418.59	2388.78	5726.86	2421.39	5856.29	9427.2	3650.51	2671.55	1310.51	4020.49	4021.06	6201.67	3717.43	4148.47	6172.84	6769.8	5544.47	6340.92	1563.53	3935.24	8365.45	9427.73	3402.33	2801.76	1261.67	7402.98	2872.2	3944.67	1014.69	5244.57	5124.35	2750.49	6120.92	6819.31	5211.18	3344.37	12803.4	7614.51	3899.22
ha1p_106081	3019.39	2322.29	620.63	465.84	6631.25	5909.61	787.16	2421.53	1997.65	3728.31	2611.45	2269.98	7866.94	2913.96	6550.78	10262	4166.96	2517.37	2151.84	6208.65	5663.1	8801.8	5966.65	6202.94	8195.88	8223.08	7382.35	8408.51	2027.43	5888.98	8309.65	9386.31	3432.22	2531.45	1678.16	7860.16	4100.35	4935.22	1155.41	5214.94	4930.92	2210.84	8389.25	8604.71	8759.53	5104.98	13956.4	7778.63	4262.88
ha1p_106890	3391.59	3763.98	2163.22	2898.04	8511.04	4651.43	2299.49	3600.35	7913.33	7240.14	3823.31	3677.57	4913.82	4535.04	5648.43	10369.7	6041.53	6121.8	5810.39	6802.41	9089.53	7420.39	4585.98	7872.51	14915.8	9137.69	6500.51	14192.6	4854.98	7279.33	6320.41	12633.7	3451.12	3636.43	4650.35	4232.25	7453.31	5117.61	1422.33	4876.12	6354.06	5335.57	6957.02	11905.5	3572.33	3747.04	10456.5	11356.4	2824.31
ha1p_106890	3854.49	4128.35	1251.04	1443.59	9623.39	4988.12	1956.63	3073.86	7762.1	6951.88	3905.33	3730.27	6507.55	5117.98	5926.43	10295.5	7632.51	7264.16	5302.86	5951.31	8693.94	6394	4181.9	7658.98	13145.3	8468.31	7353.22	15277	3762.33	6061.2	6205.02	13009	3512.27	3970.8	4790.88	4166.57	7966.18	5253.59	1563.9	5165.98	6907.69	5545.29	8342.39	13653.8	3744.45	3929.35	10674.8	11567.3	2982.92
ha1p_106890	4092.65	4423.2	1819.82	2412.88	9406.86	5063.39	2156.55	3017.8	7649.65	7075.27	3685.84	3749.22	5711.51	5355.22	5644.84	10107.1	7346.43	6854.43	5242.2	6583.31	8412.82	6526.45	4266.67	7264.65	14457.6	8689.37	6904.35	13751.8	4341.67	6670.1	5419.86	11666.3	3320.88	3559.71	4620.75	3589.92	7997.59	5463.82	1498.69	4505.27	5977.9	5086.02	8567.69	14819.7	3082.82	3318.06	9993.94	10973.7	2804.45
ha1p_106890	4087.41	4525.67	2260.73	2765.84	8492.22	4767.08	2037	3047.41	8028.75	7179.51	3394.69	3694.76	5180.75	4803.92	5282.71	10061.9	7072.47	6641.94	5551.16	6428.49	8245.92	6658.41	4264.41	7673.47	13839.1	8458.2	6399.59	14495.7	4855.14	6949.22	6260.65	13840.1	3594.24	3509.9	4476.27	3850	8044.49	5654.86	1268.59	4295.18	6345.33	5326.75	7970.84	14123.1	3354.76	3461.35	10438	10890.7	2870.2
ha1p_107037	8098.02	2366.45	1386.71	933.37	1635.37	5180.31	4480.25	7129.27	2190.63	6344.37	4138.39	2226.55	6512.94	2227.76	7344.65	3136.16	6842.2	2823.59	1957.41	7141.25	1601.16	7885.06	4890.45	1682.35	1568.37	12464.6	10099.5	2863.69	2580.94	8711.98	7313.08	2233.12	15555.6	15984.6	5921.63	7171.31	1248.69	7266.65	5069.12	12439.3	26761.2	13259.3	12825.1	2992.98	13482.2	16195.9	12183.5	2073.9	16823.9
ha1p_107037	6181.47	2088.04	2106.65	1772.8	1527.37	5071.27	3207.47	5742.59	2034.86	6205.55	3307.06	2052.96	4572.1	2293.33	5917.16	2883.82	6536.78	2864.82	2082.41	7409.65	1704.63	8778	4893.47	1762.47	1354.16	11761.2	8885.71	2600.33	2487.27	10033.6	6571.18	1630.37	14043	18510.2	6655.35	8841.59	1094.88	5599.29	3667.9	10583	11342.6	4509.08	8937.08	2181.02	16401	17573.1	11894.1	2232.18	14532.5
ha1p_107037	7275.08	2338.61	1949.88	1562.14	1438.35	4880.37	3227.02	5941.06	2063.39	6786.08	3311.49	2112.55	5138.2	2282.14	5700.53	2871.33	6710.47	3178.29	1940.67	7543.73	1546.06	7832.2	4769.73	1621.84	1368	10774	8657.65	2908.45	2444.53	8781.35	5502.92	1559.02	13586.4	15126.4	5170.18	7163.27	1316.22	7017.57	2888.24	8680.88	13257.4	5131.22	11551.5	2659.94	16916.7	18166.6	9676.9	1691	15904.1
ha1p_107037	7099.06	2164.92	1788.06	1484.57	1674.27	5223.61	3448.88	6488.55	2042.86	6439.29	3632.84	2122.57	5520.9	2288.29	6452.37	2951.29	6657.57	2995	2114.18	6988.37	1742.65	8467.78	4855.63	1654.29	1351.08	11840.6	9905.45	2855.69	2700.02	10915.4	6496.16	1691.8	11991.4	14531.4	7212.69	8873.1	1148.65	6503.84	4529.35	12208	14721.9	6319.29	11388.8	2547.08	19278.8	21995.2	11165.1	2056.1	16643.4
ha1p_107075	2586.67	4915.55	1628.12	2575.2	2454.55	3546.92	1404.94	2506	8282.73	5874.86	2532.8	3177.49	4139	5984.9	3866.9	6206.06	6909.16	8357.53	4331.63	4748.02	5026.47	6760.75	3566.16	4379.1	2057.53	6985.9	5037.12	3127.24	4983.31	6471.73	3385.61	2725.22	5729.31	6160.41	2390.08	3342.71	3647.06	4842.51	1523.22	4459.8	3627.53	3892.67	6521.98	3543.98	11215.8	10466	5627.82	2821.02	6089.37
ha1p_107075	3033.27	5023.43	1428.02	1961.24	2752.12	3609.47	1902.45	2950.96	8770.35	6049	3540.45	3723.82	4339.49	6448.04	3665.41	6658.43	5894.51	8244.51	4519.73	5056.25	4210.71	6413.86	3662.82	4562.53	2201.9	7126.49	4968.16	3422.92	5170.14	6830.25	3633.22	3105.04	6118.27	6790.65	2605.02	3711.53	2596	4283.63	1842.37	5977.69	3572.49	4386.25	7925.8	4134.27	11439.3	10782.8	6367.1	3232.2	6789.08
ha1p_107075	2992.14	5206.39	1475.67	1864.18	2784.57	3602.31	1857.14	2890.16	9231.73	6252.43	3565.27	3884.98	4883.12	6563.33	4722.04	7931.22	6540.88	8513.8	4768.8	5288.53	5443.16	7801.47	4215.88	4838.43	2282.8	6904.8	5589.04	3764.82	5654.61	8003.14	4006.59	3074.96	5373.53	5869.92	2369.49	3380.84	3004.14	4613.9	1980.33	6048.78	4382.31	4577.55	8003.2	4221.75	11071.1	10104.9	6312	3156.61	7095
ha1p_107075	2974.22	5517.1	1416.14	2034.45	2685.78	3734.51	1637.65	2734.59	9436.71	6629.78	3269.71	3175.14	4527.25	6821.14	3984.41	7009.45	8293.27	9676.14	4741.63	5469.94	4956.33	6869.45	3770.86	4784.75	2171.2	7019.71	5696.12	3579.88	5924.1	8019.98	3726.88	3045.24	6697.53	7951.41	2021.22	3478.63	2792	4537.14	1502.33	4991.73	3931.76	4425.8	8505.02	4522.92	11635.1	11494.2	5933.31	3102.55	6754.69
ha1p_107354	34811.7	36034.8	42296.7	34903.4	62442.7	65030.2	55610.1	59377.3	62981.3	61145.9	63302.1	33851.5	59564.7	53837.1	62701.2	50970.4	65436.2	60438.9	61639.3	60827.4	63916.3	63311.6	61518.3	51730.5	58158.2	64840.7	64404.1	58822.5	59922.1	57987.2	64445	53759.3	55601.1	55790.9	60408.2	59855.7	37998.3	56721.4	60619.2	64724.7	60268.3	53676.7	59637.4	53959.9	64564.2	46600.9	64048.3	52083.5	43555.9
ha1p_107354	34229.2	34556.6	34614.6	30218.6	61404.7	63178.9	55663.8	64637.1	62562.2	61338.2	60032.3	28502.9	59008.3	55419.8	61575.9	45746.2	63139.3	55813.9	59562.8	61831.7	63729.1	64295.1	61674	48679	58524.9	62140.8	62127.6	55670.4	57949.7	52916.4	65160.1	50579.4	64293.3	58458.6	61621.3	62198.6	36598.1	55882.3	57176	64492.7	59592.4	50401.7	58929.7	46775.4	63810.1	42030.3	65535	52524	43515.8
ha1p_107354	37357.7	39604.8	32766.2	28029.9	56247.6	63094.4	47679.8	55551.2	60304	61445.6	62717.5	35166.8	55990.2	52363.6	63818.8	51975.3	63175.8	58903.2	58601.3	60737.6	64144.3	64087.5	58069.9	49608	55516.6	61974.7	62905.8	58263.7	60666	59189.5	62728.8	51837	64617.8	60377.8	56391.3	58559.1	35184.7	56145.4	53863.7	61993.6	64756.1	55002.8	55750.3	47625.4	63578.3	43935.8	65535	52257	45104.7
ha1p_107354	31694.8	33788.1	39450.6	34311.3	58615.4	60907.3	58598.6	64918.4	56580.8	60374.6	61324.2	34229	62047.1	51465	64842.4	48066.4	64334.7	58382	64030.4	61800.3	61985.1	64571.6	63593.2	51665.2	59461.5	65499.6	64747.1	54573.6	60438.5	57602.6	63806.7	51083.2	55206.1	59682.8	58274.8	62534	37111.9	55856	59422.8	64397.3	62527.6	53837.9	63861.8	51737.7	65459.1	46172.3	65461.1	53203.9	42316.1
ha1p_108198	1265.59	1401.06	779.43	786.33	2928.22	2948.49	470.27	1573.24	1050.1	2770.76	1746.49	1732.55	1665.63	1544.55	3026.2	4574.43	2547.47	1965.29	865.71	3398.27	2443.39	4028.22	1904.78	2679.94	4608.92	5681.65	3227	6629.27	2282.78	4659.43	2033.14	2496.98	979.76	1180.51	776.65	1562.92	1959.33	2660.18	649.71	2419.94	2235.86	1512.51	4151.71	5575.14	1731.84	1087.37	3292.76	2698.8	531.39
ha1p_108198	1915.94	1607.16	1035.33	1017	3091.78	2943.22	473.18	1523.53	1576.22	3100.47	2156.57	2223.14	1864.78	1547.59	2893.45	4224.86	3111.16	2036.08	1354.16	3714.86	2525.53	4350.16	1818.16	2485.92	5156.92	6411.71	3666.49	6591.45	3021.53	5676.57	2002.1	2586.67	2796.33	2389.86	748.88	1436.37	2442.8	2829.8	834.22	2612.53	2233.8	1657.9	4324.29	5963.9	1600.96	1135.06	3109.71	2386.61	606.84
ha1p_108198	1817.84	1676.67	1214.08	1180.14	2953.18	2968.88	473.08	1575.33	1158.18	2765.86	2130.1	2151.53	1669.69	1657.1	2879.1	4491.86	2583.55	2036.37	1008.41	3199.53	2724.22	4338.57	1826.78	2450.76	4594.8	5961.59	3599.84	6502.78	3081.76	5334.33	1874.71	2236.51	1133.35	1211.71	736.45	1500.63	1963.47	2700.45	1518.41	2387.51	2068.47	1556.59	4973.67	6419.45	1780.35	1174.16	2748.59	2099.94	548.49
ha1p_108198	1731.51	1573.51	1457.94	1359.43	3168.16	2982.65	480.82	1341.73	1499.8	3043.63	2667.86	2290.94	1950.63	1640.51	2956.63	4405.67	2912.71	1942.24	1451.82	3861.02	2552.76	4152.94	1937.49	2597.2	4721.04	5853.16	3813.73	7071.71	6705.04	7476	1989.02	2384.84	2444.94	2205.04	705.24	1456.04	3064.2	3476.2	746.73	2430.61	2119.31	1620.71	6337.06	7051.96	1375.2	1015.61	3060.41	2238.06	561.98
ha1p_108445	1619.73	1252.43	641.71	435.1	1598.76	2160.88	290.04	1272.82	775.65	3638.8	1241.84	1313.45	1938.82	1180.67	2254.71	2738.08	2974.88	1638.43	530.57	3521.12	1664.98	4127.8	2675.59	1823.55	2112.29	4161.49	3507.12	3305.84	785.1	3901.14	2826.78	1735.06	1369.14	1211.14	286.35	1655.39	1177.67	2538.8	453.63	2170.22	1909.53	595.06	3527.18	3029.63	1520.69	1163.31	4596.98	1591.63	685.59
ha1p_108445	2322.82	1102.71	580.24	390.63	1550.43	2255.39	319.8	1309.9	789	3532.92	1337.61	1400.35	2031.67	1114.18	2368.63	2879.47	3092.31	1590.84	453.31	3504.06	1543.78	3776.98	2392.69	1721.82	2062.24	4325.31	3228.86	3221.86	758.06	3790.82	2446.65	1689.67	1187.86	1134.1	310.41	1529.29	1626.73	2612.49	459.8	2049.61	1613.16	575.37	4134.51	3507.16	1567.41	1144.84	3820.55	1284.14	722.06
ha1p_108445	2485.06	1213.82	684.45	454.73	1676.16	2223.02	328	1144.67	789.31	3785.39	1340.78	1330.39	2293.33	1139.9	2495	2932.71	3387.67	1657	575.84	3784	1552.67	3644.43	2363.41	1679.14	2176.33	4146.43	3512.73	3192.14	1055.1	4225.78	2573.51	1637.63	1438.67	1318.41	257.78	1391.96	1350.51	2754.51	444.73	2125.1	1673.31	583.69	4624.53	3751.98	1510.9	1228.43	3985.78	1383.27	717.18
ha1p_108445	2390.16	1142.55	629.92	401.31	1709.45	2391.63	332.55	1164.88	746.96	3468.51	1356.24	1317.22	2137.06	1172.16	2432.98	2883.02	3187.59	1565.49	537.88	3776.49	1494.73	3996.67	2310.51	1756.43	2204.59	4108.39	3799.24	3454.22	782.88	3921.49	2512.02	1608.49	1271.41	1115.9	265.02	1439.27	1332.37	2770.35	504	2015.57	1622.9	553.27	4715.2	3536.14	1550.37	1176.61	4098.94	1327.88	694.92
ha1p_110107	4856.78	2534.29	1956.78	1247.84	5310.22	6537.51	1416.18	5125.53	1729.55	4632.45	4301.84	2398.53	8058.55	3460.98	3562.31	5999.65	7776.16	2996.67	1514.98	3900.67	3501.14	7460.16	2949.96	3498.9	7105.71	6312.59	5632.67	9753.94	3020.37	5344.43	7215.84	6235.51	4722.12	3092.8	2870.63	12279.6	3047.27	3257.29	1007.59	5928.75	3287.61	1958.59	3123.43	6834.43	14782.2	6566.02	13147.5	5228.67	4232.06
ha1p_110107	5204.63	2708.88	1794.53	1230.78	4404.47	5455.25	1339.35	4860.61	1617.22	4260.2	4395.04	2468.98	5471.61	2877.78	3468.24	5785.02	6240.59	3066.76	1504.96	3760.27	3158.33	7058.69	2478.86	3205.45	6758.82	6137.92	5362.98	9413	2557.92	4606.55	7211.61	6723.8	4817.08	2890.43	2766.86	11661.5	3000.45	3068.86	963.35	5569.63	3100.9	2022.63	3672.63	7609.51	14655.1	6533.18	11549.5	4685.94	4129.14
ha1p_110107	5217.41	2640.49	1816.39	1135.16	4425.78	5691.33	1234.18	4064.88	1664.35	4130.86	3726.94	2339	7845.08	3455.29	3481.29	5793.69	5934.29	2698.59	1578.14	3596.9	3156.76	6748.96	2564.06	3240.69	6634.1	6018.61	5417.8	9272.45	1975.84	3921.43	6650.71	5999.59	3776.96	2297.84	3473.9	13784.3	2730	2864.08	932.43	5418.71	2774.71	1739.04	3668.71	7283.12	15421.3	6654.31	11194.1	4332.22	4107.16
ha1p_110107	3273.84	2081.63	1578.53	1101.22	4842.78	5507.61	1254.63	4888.47	1632.63	4384.45	3657.27	2342.33	5779.08	2887.86	3615.82	6148.12	5606.57	2726.39	1399.24	3223.24	3344.37	7222.39	2985.18	3525.14	7179.08	6254.67	5404.53	9411.61	2233.94	4084.51	7631.78	6505.45	4001.69	2736.14	3727.71	14264.7	2566.61	2761.22	1154.96	6090.45	3600.76	2054.12	2531.31	5659.04	14493.8	6224.29	13075	5081.92	4000.63
ha1p_110168	1736.53	1848.9	578.04	771.61	3870.29	3665.08	1053.35	1795.41	2263.18	4620.29	1887.71	2992.16	4364.98	2336.47	3666.94	5255.49	4790.84	2789.39	4264.61	5459.16	1384.22	7700.69	4308.47	4356.59	5243.45	5976.25	4352.82	5069.33	2449.43	4595.27	7791.67	7159.08	2655.41	1905.02	643.76	5171.12	2163.45	3424.76	853.1	4809.02	4044.8	2731.84	5419.98	5106.02	2784.02	1160	12065	5047.51	1052.92
ha1p_110168	1978	1963.63	995.73	1585.84	3950.39	3978	987.92	1730.65	2178.2	4797.57	1688.9	3150.86	3387.31	2194.61	3633.67	5058.69	4479.53	2738.2	4642.57	5972.45	1444.53	8510.96	4553.16	4575.22	5307	5652.27	4436.57	5010.96	2577.78	5175.57	7932.86	7124.47	2078.06	1675.18	647.04	5061.04	2286.14	3489.78	924.39	4332.12	4351.88	3040.78	4437.63	4527.63	2765.65	1117.88	11324.7	4726.65	1019.2
ha1p_110168	2386.41	2103.59	662.08	1015.63	4172	3946.8	1078.78	1737.55	2260.14	4661	2033.51	3329	4185.04	2356.57	3968.94	5364.08	4907.55	2702.94	4552.49	5519	1314.63	7843.57	4172.84	4515.12	5678.12	6518.67	4875.55	5317.02	2489.33	4789.57	7785.67	7309.35	2443.37	1902.12	714.73	5248.47	2124.24	3375.29	871.76	4504.82	4058.71	2956.71	6714.92	5904.47	2728.02	1079.35	11582.3	4560.39	1123.18
ha1p_110168	2191.94	2170.06	1094.18	1653.8	3294.02	3503.47	956.45	1709.41	2125.31	4658.92	1818.33	3138.49	3826.43	2326.24	3812.2	5095.31	4247.18	2729.35	4486.84	5797.63	1477.78	8098.63	4600.57	4769.96	5225.92	6066.06	4801	5210.82	2601.94	4906.35	7800.39	7167.33	2216.04	1683.55	577.22	4861.35	2640.37	3758.45	824.24	4268.14	4214.84	3012.08	5126.59	4590.1	3633.08	1526.12	11941.1	5106.67	981.51
ha1p_111433	4814.39	11133.4	1353.06	2859.53	13438.2	5330.47	2100.86	2039.57	4640.61	5018.43	3997.45	6340.31	13336.8	16708	6930.2	14345.9	7832.29	5130.53	8447.12	7394	12880.5	8806.51	5540.41	10674.8	21238	8389.65	9920.92	23043.7	13169.4	8173.29	8169.27	23791.2	2851.29	2216.35	6143.31	5254.25	11781.5	4702.31	1006.8	4040.61	6055.69	10687.3	10218	17003.3	4389.2	4422.25	14089.2	16419.1	5823.04
ha1p_111433	4913.53	11905.8	1453.08	3426.73	10913.2	4699.84	1968.08	2111.1	4859.14	5253.65	3764.57	5445.82	9029.08	12201.5	6941.67	14368.5	5923.04	4546.37	8791.45	8106.73	12814.8	8648.71	6054.57	11337.9	20567.6	8364.53	9087.94	19519.9	11736.5	7341.29	8577.43	24828.1	2347.43	1944.31	6411.75	5780.06	11624.1	4603.88	886.22	3999.06	6143.1	11301.5	8717.27	15720.3	4816.67	4914.94	13161.4	16385.2	5217.84
ha1p_111433	2911.51	7129.84	1293.1	2980.61	11005.9	4478.43	2121.08	2133.57	5018.82	5674.8	3613.02	5837.61	7932.14	10758.7	6456.51	13561.8	5775.27	4451.29	9127.57	8152.02	14188	9200.22	6389.33	11058.4	20230.1	7879.51	9931.8	21825.7	10099.5	6781.71	8187.67	25020.4	2066.88	1757.57	6291.31	6095.8	10446	4169.9	881.9	4063.31	6561	11706.9	6598.84	11991.8	4500.78	4985.84	14840.5	18476	4833.94
ha1p_111433	4889.94	11625	1019.12	1970.33	13639.8	5203.82	2358.88	2362.65	5147.59	5443.37	3524.2	5883.31	11551.7	14574.5	7461.16	15078	6855.82	4975.78	9190.49	7671.18	14158.4	8485.45	5718.53	10457.2	21563.1	8973.71	9482.53	22015.8	11497	7259.84	8723.33	25110.3	2531.59	2040.2	7337.22	6553.27	10622.9	4306.63	955.73	4227.06	6594.43	11827.5	12133.5	21347.4	4689.84	4732.75	13683.7	17877.2	5680.92
ha1p_111493	3036.31	6485.43	1244.96	1966.86	11968.3	5300.18	3204.82	5771.94	13270.9	10453.3	6038.71	6002.78	3613.12	8403.92	6121.82	9320.98	12195.4	12065.2	8400.71	7831.33	9222.29	10506.4	5947.22	8043.65	13627.4	8793.98	7585.53	16551.5	18554.1	19083.2	5186.53	9495.88	11423	9582.37	4236.35	7341.35	7443.94	5445.45	3615.1	16457.5	13295.5	12447.6	9626.88	12548.6	17144.3	9743.65	9431.55	7287.49	5462.57
ha1p_111493	1815.96	5071.9	1695.49	2492.37	8128.04	3247.69	1576.12	3153.82	8023.22	6268.18	2965.33	3843.9	2342.71	6985.39	6101.71	7708.53	8509.88	8491.75	5848.1	5441.47	6496.63	6962.37	3812.18	5741.45	14218.5	10678	4742.9	11360	12027.8	11124.3	4610.33	9362.14	9844.14	6463.57	3154.9	7168.27	5559.22	3678.14	1911.69	8864.35	10117.2	9937.75	6842.29	9358.06	12759.1	7366.12	9260.73	7305.16	4532.08
ha1p_111493	3509.55	7863.04	2651.96	3226.57	8829.41	4101.98	1832.61	3732.69	9636.8	7548.43	4001.41	4475.18	3233.22	9069.67	8134.49	9441.2	13881.4	12850.6	6662.84	6287.98	6816.63	7907.41	4358.98	6436.41	12417.2	7765.39	6774.63	12950.2	13232	12719.8	4974.16	9821.82	18919	13612	3348.94	7466.49	6351.49	3967.27	2151.51	8581.06	13714.1	11930.7	8567.57	13934.4	13819.9	8429.86	9919.35	7741.12	4946.88
ha1p_111493	1898.73	5100.39	1663.92	2194.02	7533.27	3114.24	1631.33	3075.53	7970.57	6128.37	2493.51	3328.27	2397.88	7451.47	5702.2	7257.1	9227.84	8824.2	5585.06	5674.43	6783	7154.47	3759.49	5826.67	13120.2	9551.75	4614.86	10831.3	9037.08	6928.2	4448.12	8702.2	10151.5	6658.84	3019.73	7645.9	5852.51	3769.55	2273.31	9418.18	8755.2	8945.16	6840.33	9867.43	13146.5	7489.57	8486.35	6660.18	4680.92
ha1p_11617	9463.63	9405.59	7561.71	5131.41	9265.71	15504.2	8242.12	18816.8	8723.9	9336.47	15166	8257	8776.73	8319.37	7727.47	6531.88	14606.3	9098.14	4962.51	6701.61	6579.47	9284.65	8094.9	5154.39	3756.16	9519.82	8680.12	5043.94	4987.47	6876.86	31281.1	10653.5	14577.4	8628	10709.2	25588.1	1474.14	2539.98	5069.69	26004.7	6186.57	5198.63	3767.88	3076.92	31861.8	18559.9	56434	11261.6	16701.6
ha1p_11617	7276.31	8149.12	6263.65	4411.29	8172.63	14053.5	6656.57	15497.4	6810.86	7153.31	13282.1	6940.78	8510.51	7719.37	5475.69	5494.92	12915.3	8503.31	4197.57	5366.14	5229.45	7541.84	6813.16	4282.75	3213.49	8174.53	9659.47	5220.18	2811.49	4108.18	26889.2	9700.31	13597.6	8546.9	10213.3	23148.4	2294.24	3754.02	4675.71	22693.5	4517.94	3842.82	4586.57	3311.57	30369	17418.1	54435.7	10737.1	15727.7
ha1p_11617	9322.94	9730.1	4058.55	3024.82	8267.27	13236.5	6090.16	14011.9	5840.51	5468.65	11521.1	6622.16	6701.98	6613.43	4728.55	4949.69	11097.4	7678.45	3764.16	4798.14	4806.18	6891.47	5932	3954.31	3073.16	8122.84	9160.82	5260.73	2748.1	3912.24	17434	6622.45	12748.8	7573.45	11055.7	24548.3	1730.47	3974.57	4303.92	21333.9	3399.53	3056.59	4816.61	3136.33	30232.2	17455.7	35533.4	7236.61	14269
ha1p_11617	7181.12	7612.71	3308.67	2677.33	9401.92	14401.8	6912.59	16522.8	6012.39	5961.59	8636.57	4907.92	7797.78	7843.73	5623.14	5165.49	11960.3	7974.65	3736.29	5074.33	4996.08	7271.12	6238.57	4021.22	3030.63	8058.18	8639.59	4792.55	3033	4831.96	20947	8257.18	13269.8	7950.55	11668.7	25158.3	1693.57	3827.47	4507.61	21540.6	3921.12	3161.12	5429.45	3329.27	29071.5	16613	46847.1	8932.59	14804.5
ha1p_11696	1468.22	2892.82	1979.92	2920.31	1491.45	2077.16	2283.18	2202.14	4241.14	3606.63	2897.63	3351.69	1727.39	2680.76	1861.86	2213.12	4115.1	4476.55	1740.16	2537.8	2854.37	3734.43	2101.22	2135.73	2321.02	5346.33	2188.67	2325.2	2748.84	4152.59	2723.69	2067.92	1527.59	1802.78	2076	1967.08	2582.24	3373.02	1060.98	2046.29	2119.69	1414.12	5450.75	3703.71	1994.41	2789.57	4633.41	2231.8	1915.78
ha1p_11696	1113.16	2311.02	2101.41	2990.24	1278.78	2050	2359.39	2496.37	3907.29	3139.86	3195.94	3301.14	1666.12	2654.55	1865.98	2083.57	3252.82	3932.8	1588.14	2313.8	2175.69	3091.71	1830.57	2061.12	1606	4274.98	1847.73	2148.55	2474.61	3732.16	2613.71	2039.71	1293.71	1635.65	2200.92	2060.24	2316.82	3192.96	1027.41	2410.1	1710.67	1279.78	4482.2	3032.73	2195.55	2927.9	4551.14	2144.43	1657.49
ha1p_11696	1546.61	2973.49	1654.06	2709.55	1580.96	2333.61	2629.86	2624.53	4005.41	3523.16	2914.1	3077.49	1865.69	2852.86	1949.24	2108.98	3627.37	4292.67	2232.96	2933.45	2942.49	3445.14	2079.9	2241.8	1585.31	4522.1	2352.63	2421.41	2480.51	3743.06	3262.02	2385.61	1676	2106.41	2138.82	2030.82	2662.73	3353	1247.35	2637.94	1732.84	1460.88	4700.88	3001.59	2272.18	3042.94	5275.27	2441.67	1889.37
ha1p_11696	1639.78	3270.35	1660.65	2576.45	1536.65	2379.06	2525.18	2693.47	4371.06	3523.22	2569.65	3279.78	1870.96	3007.65	1883.43	2041.12	3250.78	4086.31	2160.18	2967.31	2909.53	3545.67	2002.92	2157.55	1414.53	4261.57	2325.67	2527.57	2383.18	3787.29	3406.73	2470.27	1560.12	1948.31	2033.57	2090.31	2531.39	3099.47	30269	25785.2	1715.39	1419.41	4383.35	2941.51	2056.63	2811.45	5585.94	2555.39	1772.88
ha1p_11975	65535	64552.6	61340.4	59368.4	65483.4	65535	65535	65354.9	65529.7	64275.2	63932	65535	63775.5	65535	65535	64938.7	65535	65535	65535	63420.3	65535	64316.4	65535	65535	64968.2	65528.4	64561.3	63557	65535	65535	65535	65535	65528.4	62902.8	63739.7	63789.7	65241.6	64310.5	65535	65535	65535	60516.3	65535	65517.4	65535	64391.4	65535	64603.4	64477.9
ha1p_11975	65162.5	64799.3	59474	57310.6	65535	65535	65010.7	65328.8	65535	65535	65535	65485.9	65535	64814.2	65264.1	65535	65410.7	65505.3	64401.4	64306.7	64645.7	65535	65317.5	64823.1	65535	64564.6	65535	65535	65535	65535	64998.9	64718.1	64604.6	61744.9	65156.8	62605.3	64705	62235.7	65535	65163.7	65102.9	61328.5	65535	54989.7	65535	63295.2	65535	58757	63560.1
ha1p_11975	65535	64868.7	54872	56413.9	65535	65446.9	65535	64842.7	65535	65535	65535	65136.3	65535	65535	65535	65535	65535	62527.8	65535	65299.8	65504.6	65535	65535	65516	65535	63365	65535	64817.1	65535	65535	65535	63315.7	65424.7	65322.6	65366.4	58927.6	65535	65046	65254.3	65535	65535	64751.5	65535	65170.3	64761.3	62818.4	65535	65535	64602.2
ha1p_11975	65535	64933.3	59395.8	57472	65313.7	65535	65493.6	65042.2	65441	65086.7	65535	64450.2	65535	65502.3	65535	65535	64863	65132.8	65410.6	63889.9	65535	65535	64605	62897.2	65535	65535	65535	64269.2	65535	65535	65535	64394.2	65535	65242.7	63262.7	64834.4	65369.6	61864.5	65535	65098.3	65535	64786.5	65535	61543.9	65535	63709.9	65535	63619	65535
ha1p_12075	1456.63	2448.14	843.18	1059.98	2057.31	1809.16	743.76	1243.69	3819.31	3272.27	2020.92	2243.1	1628.35	2448.84	2216.92	3392.88	3207.47	3998.71	2497.49	3177.92	2604.82	2929.1	1549.02	2626.53	4042.12	4330.14	2472.92	4530.59	3470.71	4994.14	1925.84	3548.88	1003.31	1240	929.37	958.84	2705.35	2173.67	670.86	1729.22	2690.53	1929.9	4120.45	4870.2	1262.33	1225.94	2837.71	2789.88	893.14
ha1p_12075	1376.96	2215.65	941.57	1092.49	2404.73	1896.45	872.73	1415.1	3439.8	3034.78	1972.88	2315.31	1823.69	2530.65	2369.63	3766.78	3252.8	4262.06	2276.98	2945.47	2834.9	2619.43	1412.73	2218.73	3869.78	4384.43	2401.31	4757.29	2884.37	4639.67	1573.82	3251.29	975.71	1218.41	1030.61	1049.61	2381.57	1957.8	699.59	1653.37	2729.84	1995.96	3720.67	4758.69	1185.84	1169.08	2350.24	2388.82	802.92
ha1p_12075	1449.22	2292.06	808.2	1024.04	2455.9	1932.55	802.49	1223.82	3587.39	3155.2	1821.88	2310.04	1984.27	2812.71	2432	3866.98	3472.53	4132.43	2214.45	3041.92	2595.39	2974.39	1632.49	2557.43	3903.27	4372.18	2520.65	4683.2	2816.98	4640.25	1817.43	3327.67	1171.04	1285.45	978.76	983.63	2460.47	2099.24	791.41	1782.65	3070.24	2175.16	3710.61	4952.39	1504.94	1205.45	2766.06	2659.31	846.61
ha1p_12075	1353.47	2320.47	831.14	978.51	2486.16	1979.29	793	1258.29	3687.57	3114.27	1812.76	2272.08	1970.55	2726.84	2316.02	3649.39	3295.94	3783.35	2367.76	3009.1	2457.41	2613.94	1478.61	2474.2	3555.43	4198.84	2247.24	4393.49	3169.86	4696.47	1757.29	3386.84	1035.14	1206.06	961.06	933.18	2320.84	2010.16	712.67	1675.9	2772.06	2061.27	4186.78	4927.04	1384.2	1283.45	2564.73	2432.41	794.98
ha1p_12535	1415.51	1604.55	598.22	640.41	1592.98	1717.29	418.73	1017.37	1073.73	2216.39	1341.27	1926.82	1860.92	1604.12	1869.16	3375.78	2461.02	2041.18	1111.57	2040.33	2069.63	2411.63	985.08	1590.9	1548.1	2413.98	1823.27	2727.33	975.78	2235.45	1671.14	2536.96	1553.76	1559.76	839.55	965.84	2136.69	1934.88	603.55	1972.73	1392.45	1022.55	2116.86	2697.24	1299.06	1522.18	2339	2004.55	1328.78
ha1p_12535	1724.55	1692.41	493.84	427.86	1725.9	1732.63	522.29	1141.12	1320.86	2600.45	1334.9	1669.65	1927.31	1646.45	2021.45	3517.61	2838.55	2035.02	1201.2	2160.22	2227.86	2559.94	1180.63	1754.45	1803.27	2811.29	1857.73	2925.59	1223.04	2685.76	1639.33	2466.73	1619.71	1528.76	878.35	1036.33	1832.92	1939.65	571.86	1857.43	1535.18	1135.08	2372.49	2789.39	1329.71	1444.33	2599.41	1906.61	1296.45
ha1p_12535	1764.37	1694.16	553.27	613.73	1709.2	1855.84	496.78	1033.57	1280.69	2787.29	1109.9	1655.45	1954.86	1717.71	1914.29	3407.2	2703.35	2038.98	1182.1	2322.88	2115.98	2401.55	1094.51	1673.88	1926.31	2803.41	2010.69	2875.29	1275.33	3058.45	1528.14	2289.14	1597.8	1324.51	843.45	994.16	1948	1936.82	516.14	1588.63	1449.96	1032.51	2666.08	3045.04	1534.31	1629.16	2373.45	1989.47	1340.71
ha1p_12535	1491.73	1705.65	567.29	609.69	1679.84	1767.02	496.78	1103.49	985.59	2349.45	1302.12	1770.02	1942.94	1598.27	1815.73	3411.1	2583.18	1990.94	1018.76	2057.65	1753.67	2110.29	1044.73	1491.08	1936.88	2700.27	1577.94	2668.39	1331.41	2983.86	1732.29	2566.24	1534.06	1366.35	894.71	991.57	2177.1	2110.94	564.69	1738.71	1355.02	970.02	2479.22	2679.55	1319.41	1505.55	2477.98	1892.9	1338.67
ha1p_12646	1162.1	1497.04	570.41	724.88	1964	1836.94	458.61	985.47	1193.06	2059.51	1253.29	1976.29	1257.94	1436.65	2035.31	3685	2120.31	2290.39	839.02	2368.06	1701.92	2188.39	1089.14	1802.88	3043.45	3139.96	2114.59	4985.78	940.65	2717.29	1697.39	2872.59	844.84	1057.08	377.73	835.59	2123.98	2186.82	531.33	1492.29	1746.53	894.08	2899.12	4491.78	741.06	993.49	2376.65	1969.65	819.98
ha1p_12646	1012.08	1411	434.63	511.94	2263.63	1887.37	499.1	1153.67	1399.24	2436.84	1226.69	1821.63	1432.04	1313.51	2040.76	3780.51	2318.06	2215.51	859.49	2695.9	2191.33	2772.73	1374.53	2073.33	3759.9	3769.22	2388.41	5186.73	1261.2	3965.37	1690.9	2875.67	869.27	1167.02	392.73	850.96	1982.29	1949.86	577.96	1532.73	1807.12	970.76	3143.55	4696.31	1000.24	1251.92	2598.1	2057.92	862.65
ha1p_12646	967.92	1448.35	520.8	620.82	1884.49	1880.39	548.51	1036.98	1092.9	1880.63	1152.67	1935	1267.49	1335.59	2198.49	3773.53	2123.27	2107.47	710.1	2305.47	1587.08	1921.55	1019.59	1514.55	2845.55	3167.71	2092.43	5057.84	934.39	2933.61	1694.02	2766.55	888.61	1046.61	372.96	858.08	1909.24	1957.35	607.69	2040.94	1743.1	963.33	2875.27	4502.16	652.06	867.22	2390.82	2025.88	782.37
ha1p_12646	849.22	1374.88	482.63	694.22	2108.55	1895.71	483.84	1164.08	1539.18	2413.39	1141.04	1792.55	1232.16	1474.35	1921.63	3341.49	2173.67	2222.61	989.16	2849.82	2184.67	2678.16	1490.61	2322	3747.08	3554.27	2525.63	5004.25	1475.88	4378.22	1832.06	2891.04	650.41	820.76	472.61	941.67	2301.27	2398.51	552.06	1507.37	1736.39	926	2241.73	3585.39	887.94	1192.22	2599.84	2123.29	833.82
ha1p_13678	1191.59	2047.33	442.39	665.39	2686.67	1801.27	667.71	1142.78	1929.63	1834.33	1268.84	2287.88	1344.76	2248.8	1782.27	4091.69	1514.45	2613.71	1447	2524.27	1970.31	2442.9	1166.63	2393.45	4252.55	3594.02	2366.78	5825.47	2265.45	3638.31	1652.76	4091.59	1203.96	1334.84	1082.73	1227.55	2305.67	1970.47	538.69	1770.69	1594.27	2206	2663.67	5503.86	1145.29	1295.49	2362.33	2836.2	994.86
ha1p_13678	1185.53	2036.2	504.84	963.43	2459.8	1807.94	612.39	1205.24	1928.51	1925.73	1039.06	2091.9	1170.35	2079.14	1591.12	3964.39	1468.14	2586.55	1419.06	2561.59	1984.82	2467.29	1221.8	2177.29	4023.92	3531.04	2315.86	5484.59	2272.18	3565.04	1459.82	3721.18	1032.49	1199.69	1068.65	1193.55	2350.2	1790.29	488	1729.61	1503.59	2202.37	2582.27	5017.86	1323.63	1490.84	2337.43	2736.1	962.98
ha1p_13678	1051.33	1951.1	483.08	1069.24	2555.22	1761.94	653.47	1383.65	2090.78	1846.86	974.69	2070.94	1267.73	2196.41	1702.96	3944.57	1376.51	2677.12	1541.76	2637.59	2057.12	2547.69	1370.41	2634.35	3966.78	3676.12	2139.2	4999.43	2300.08	3417.82	1675.1	3946.92	1222.67	1507.33	1024.98	1295.88	2270.76	1855.51	516.82	1675.76	1534.12	2361.8	2370.78	4336.41	1170.04	1370.06	2569.88	2937.24	1006.82
ha1p_13678	1282.37	2340.35	638.1	1203.69	2867.8	1659.8	730.94	1384	2208.16	2040.73	1262.63	2101.82	1528.71	2149	2011.51	4146.41	1715.9	2424.29	1624.33	2716.69	2158.2	2847.88	1459.47	2568.92	4718.75	3690.71	2714.61	5788.53	2985.16	3955.63	1965.29	4680.31	1469.76	1705.39	1142.94	1284.98	2477.78	1916.82	756.51	2370.47	1946.41	2581.49	2580.65	5152.57	1293.41	1450.86	2884.37	3477.35	1059.82
ha1p_13797	1624.53	2374.18	1629	1739.22	3586.18	2977.08	864.76	1523.37	4545.9	4300.59	2140.59	2267.53	2702.65	3387.35	3616.59	4665.9	4221.78	4401.12	2762.59	3706.04	4399.96	3889.53	2074.8	3751.96	6167.86	5563.47	3324.82	6349.92	5367.82	6877.39	2988.69	5170.49	1299.51	1669	1505.06	1450.31	3975.41	3115.02	893.63	1995.96	3969.41	2808.57	4699.37	6047.82	1587.76	1848.84	4769.57	4495.22	1163.06
ha1p_13797	1611.51	2390	2088.27	2136.22	3941.39	3092.65	807.63	1569.59	4828.29	4580.33	2168.43	2230	1850.31	2706.12	3763.41	4561.59	4483.55	4785.78	3054.84	3945.82	4433.31	4088.2	2367.63	3820.55	6097.22	5733.37	3520.41	6835.12	4671.45	6126.65	3221.27	5450.84	2035.55	2120.22	1569.88	1313.55	3685.9	3009.88	993.16	2245.37	4279.61	2981.47	4434.08	5543.53	1742.67	1999.47	4837.08	4758.2	1256.94
ha1p_13797	1578.41	2198.55	800.57	898.12	3784.04	3013.02	936.18	1824.45	4211.57	4324.51	2171.04	2217.27	1773.37	2471.78	3717.41	4711.35	4275.25	4939.84	2835.18	3465.33	4288.88	3640.06	1972.41	3428.92	6012.35	6761.73	3303.1	6677.06	3070.31	4748.92	2915.45	4777.65	1056.49	1719.45	1781.47	1566.22	3009.16	2429.45	967.69	2144.37	4073.69	2816.27	4918.92	5849.35	3524.63	3098.67	4522.69	4579.94	1226.78
ha1p_13797	1793.06	2525.49	1178.39	1251.53	3328.84	3030.35	788.88	1537.55	4309.08	4532.8	1995.71	2196.78	1729.16	2621.02	3537.63	4898.27	3811.92	4529.43	2630.96	3581.98	4196.12	3663.88	2033.16	3379.47	5976.41	6005.8	3271.47	6063.18	3674.2	5240.35	2405.18	3997.96	1013.47	1420.9	1610.37	1432.84	3385.27	2768.49	918.31	1872.39	3952.04	2761.78	4494.1	5958.55	1750.96	1926.29	3447.39	3729.29	1124.37
ha1p_16301	2627.61	5021.22	1379.41	2411.65	4701.61	4198.18	1766.39	2501.31	3070.82	6255.27	2540.06	3603.86	3438.63	5038.96	4087.94	6527.02	5348.04	3685.9	5087.43	5037.18	5695.96	5889.65	3425.2	4953.69	10347.1	8024.51	5273.25	12320.1	5002	5850.82	4261.04	7335.96	4919.33	5403.1	2337.76	3014.78	5227.16	4534.06	986.8	3042.63	4667.04	5894.14	5516.49	9743.12	3456.22	5349.88	7268.14	6181.82	4646.37
ha1p_16301	2766.31	4768.55	1342.1	2575.24	5157.47	4283.37	1719.82	2560.16	3236.16	5843.51	2676.88	3290.02	3386.51	5239.22	3972.61	6065.12	5739.31	3713.71	5142.98	4983.02	5493.84	5714.69	3332.59	4926.75	11031.4	8381.14	6125.96	13346.8	4889.18	5580	3955.04	6534.96	3388.16	4284.55	2685.02	3244.76	5307.02	4253.69	1203.96	3848.47	4435.57	5366.82	5724.45	10134.5	3728.53	5852.1	6893.94	5857.16	4454.27
ha1p_16301	2429.63	4499.43	1355.76	2637.63	4983.8	4361.25	1876.67	2824.49	3158.88	5944.61	2461.47	3382.49	3071.08	5135.14	4005.76	6583.73	5217.73	3581	5297.88	5405.53	5828.82	5959.35	3301.29	5132.12	10092	8238.33	5835.75	12852	4518.82	5577.82	4224.22	7457.98	4519.57	5556.33	2655.04	3310.24	4742.75	3948.35	1063.16	3495.06	4308.67	5414.55	5069.37	9203.61	3912.04	5685.98	6811.57	5701.51	4125.65
ha1p_16301	2712.43	4939.96	1092.63	1895.55	5351.8	4342.51	1988.14	2489.06	3236.31	5906.12	2775.8	3768.12	3585.8	5126.47	4068.76	6324.18	5576.94	3798.08	5173.92	5149.88	5722.75	6061.18	3355.9	4639.9	10123.9	8197.69	5662.63	12849.4	3973.43	5225.08	4222.31	6999.08	4031.63	5178.9	2749.33	3240.88	4894.88	4311.86	1425.31	3979.45	4980.59	6512.65	6081.43	11058	3477.22	5092.61	6816.41	5729.47	4248.96
ha1p_16916	2082.29	4061.61	822.67	872.88	828.53	3200.35	592.22	1575.27	5798.98	5054.02	1801.71	1930.9	2457.14	3586.35	4335.69	2907.02	4705.94	5158.9	2358.04	4580.53	1285.84	4984.73	3278.88	1563.39	891.51	6378.14	4615.33	1871.9	3022.69	6543.49	4424.8	1333.8	1582.06	1382.57	1324.92	2137.98	1099.84	3369.06	596.73	2644.57	3387.92	2046.98	5115.67	1741.2	1915.61	1756.18	6787.53	1232.41	1239
ha1p_16916	1889.27	3550.18	931.67	903.24	865.9	3298.9	596.24	1614.06	5897.71	5247.78	2009.9	2238.92	2452	4037.88	4019.49	2839.16	4732.51	5158.2	2496.16	4722.59	1247.22	5037.39	3525.78	1731.94	827.35	6427.31	4920.14	1934.29	2815.86	6450.82	4525.04	1463.92	1419.27	1239.9	1322.2	2187.63	966.33	3482.57	774.41	2805.41	3577.18	2240.76	5923.1	1707.49	1924.57	1792.1	6984.22	1188.9	1290.8
ha1p_16916	2267	3769.92	845.02	856.43	878.49	3318.08	623.51	1684.1	5796.29	4856.12	1807.9	2063.43	2590.63	3716.39	4220.88	2967.8	4663.94	4863.63	2380.94	4403.57	1302.73	4771.27	3209.45	1507.45	891.63	6655.1	5411.78	1873.35	2769.22	6234.2	4099.25	1355.71	1296.06	1056.2	1370.43	2187.84	1040.57	3338.59	612.14	2435.73	3213.47	1858.94	7123.57	1633.31	2104.9	1763.31	6771.37	1226.88	1370.71
ha1p_16916	1746.04	3075.53	893.86	934.1	757.59	3249.84	573.37	1551.71	6243.61	4995.84	1718.14	2214.65	2578.06	3999.27	4173.53	2924.12	4878.41	4671.9	2366.37	4496.18	1295.1	5400.55	3402.04	1646.24	999.88	6387.2	4599.53	1835.47	2635.37	6198.59	3874.37	1305.16	1347.45	1051.53	1426.82	2113.29	1253.51	3313.57	593.71	2652.43	3312.76	1876.92	5621.96	1705.35	1922.92	1658.2	6131.86	1178.84	1376.02
ha1p_17444	2449.88	4697.71	473.27	607.08	5542.65	2290.86	583.45	1156.61	1742.9	3562.2	1346.78	2615.59	2912.37	5634.43	2624.84	6104.06	3122.43	2422.82	2497.45	4212.43	3890.98	3704.8	2129.41	4123.92	5877.02	4188.31	3303.65	7479.12	3303.12	4413.57	2606.35	5454.59	1021.61	1142.02	656.39	1539.2	3860.37	2905.29	536.02	2102.88	2177.02	3361.73	4284.31	8100.98	1382.12	1839.41	4161.8	4556.65	1275.53
ha1p_17444	2377.92	4944.06	563.24	943.57	4204.86	2172.71	534.18	1288.78	1593.51	3797.35	1154.33	2175.82	2137.88	4789.63	2307.69	5799.98	2802.08	2265.71	2257.51	3701.96	3319.04	3379.06	1966.43	3757	5336.41	3947.57	3294.33	7290.02	3410.76	4637.18	2041.49	4415.33	896.2	1096.06	651.14	1619.61	3399.45	2699.04	491.53	1751.9	1853.29	2860.45	3899.35	7298.71	1279.18	1589.49	3387.94	3779.71	1069
ha1p_17444	2239.41	4692.86	599.84	886.55	4365.86	2175.41	551.27	1200.1	1485.27	3709.2	1051.04	2261.69	2043.1	4688.88	2197.14	5383.69	2970.65	2251.16	2220.98	3784.67	3213.2	3365.31	1877.96	3631.61	5340.98	4034.27	2951.27	6409.35	3462.12	4576.57	2329.33	4726.94	838.06	979.39	628	1553.24	3060.84	2519.39	448.35	1583	1869.31	2832.69	3899.14	6688.88	1063.96	1380.98	3501.39	3991.92	1084.84
ha1p_17444	2367.35	4591.86	548.82	910.61	4482.88	2192.06	519.08	1209.73	1539.61	3503.02	1168.1	2244.33	2209.2	4532.2	2187.82	5630.51	2816.53	2215.24	1703.96	3316.78	3362.43	3456.41	1906.57	3771.18	5490.18	3919.63	3153.18	6737.94	3280.41	4440.53	2331.67	4697.27	883.59	981.92	653.55	1525.2	3271.08	2687.29	467.96	1752.65	2315.43	3155.55	3816.51	6835.86	1105.12	1433.22	3502.08	3792.65	1139.43
ha1p_17463	5475.29	9131.88	1662.22	2466.43	14896.3	6302.35	1778.49	3050.82	4815.98	8811.33	4036.27	4680.65	5728.55	8615.2	7241.9	12903.5	7594.37	4196.98	7873.2	8881.43	13593	10351.7	5996.14	11561	22274.4	11819.2	8343.75	22170.2	8597.08	10883.3	8205.45	20281.9	2228.61	2706.73	3769.9	6398.31	11871.6	6348.12	1247.14	4238.08	8735.43	8698.43	12794	21516.7	3190.18	3571.27	12758.3	13939.3	2807.24
ha1p_17463	4360.22	8364.16	2103.86	3100.96	13424.8	6070.63	1762.51	3170.8	4626.31	8742.67	3718.24	3960.2	5877.51	8922.51	8534.04	13151.3	7256.92	4348.41	8466.98	9388.8	13692	10014.3	6334.9	12081	21283.1	11408.5	8072.02	19457.6	9458.33	11694.8	8624.51	21712.5	1985.67	2354.53	3540.65	6274.88	12168	6532.63	1030.45	4080.98	8930.33	8572.22	10465	19336.2	2956.18	3285.14	12910.6	14012.6	2878.57
ha1p_17463	4608.69	7843.47	1799.69	2895.57	12952.1	5529.47	1678.16	2908.65	4719.73	8621.73	3591.94	4266.02	5517.59	8339.57	6266.25	11887.8	6771.57	3873.78	7691.45	8864.25	13491.2	10154.2	6292.39	11544.7	22484	11528.3	7745.27	18212.3	7606.06	10060.6	7502.1	19162.2	1853.29	2324.39	3038.53	5912.8	10961.2	5964.31	1166.59	4152.16	8269.57	7886.39	9481.37	17579.5	3054.33	3499.94	12119.9	13644.9	2786.73
ha1p_17463	4678.78	8551.41	2177.35	3090.8	12051.8	5752.92	1783.08	2746.78	4641.88	8609.04	3974.53	4362.43	5356.61	8079.02	6887.84	11252.1	6935.2	4425.49	8174.29	9586.9	13037.6	10121.4	6391.31	11596.7	21739.7	11387.9	7885.84	20142.2	9624.22	11966.5	8316.37	21049.5	2129.73	2463.18	3360.55	6123.37	11812.6	6437.98	1040.43	4015.9	9071.69	8714.12	11120.6	20164.2	2709.88	3168.16	13271.2	15199.1	3040.12
ha1p_18292	3183.98	1498.35	1197.92	641.9	3542.08	4472.9	462.43	2037.14	3194.65	11647.5	3040.37	1807.2	3284.2	1628.06	5158.08	4294.53	10992.7	3251.61	1032.41	5786.88	3490.08	6649.92	4072.69	2366.45	3938.18	8038.88	7057.47	5376.2	2007.45	8869.31	5488.98	3311.22	1227.63	1095.63	510.51	4025.04	2374.06	4328.71	581	2690.49	5720.04	1589.14	6949.43	4517.92	2328.22	1471.9	7924.86	2859.94	1120.61
ha1p_18292	2764.92	1521.1	1281.14	657.08	3354.35	4140.65	470.57	2194.04	3188.53	11825.8	3027.65	1968.65	3165.27	1571.02	5218.61	4435.57	10665.2	3211.2	1161.71	5929.78	3462.73	7091.51	4153.8	2283.47	3813.53	7593.1	6520.2	5211.41	2002.65	8544.92	5180.37	3466.49	1367.41	1210.18	542.92	3996.29	2134.2	4157.47	731.43	2964.37	5510	1549.08	6340.69	4298.57	2530.12	1545.1	7946.53	2934.73	1051.86
ha1p_18292	3665.78	1578.49	1168.37	645.45	3394.33	4061.61	451.86	1956.27	3089.53	11114.6	3057.29	1822.37	3101.96	1438.55	5166.35	4510.69	11766.6	3203.04	1040.49	5592.16	3414.78	6555.49	3920.92	2094.63	4143.49	7895.22	6568.75	5064.12	2071.51	8760.45	5183.37	3303.33	1302.53	1160.27	541.45	3682.9	2419.84	4390.57	576.96	2708.63	5610.73	1493.31	7412.04	4797.12	2405.41	1552.82	7356.45	2751.06	1168.67
ha1p_18292	3035.31	1463.84	900.82	500.04	3892.86	4415.51	495.78	2106.94	3043.69	10636.9	2734.31	1835.35	3694.88	1638.33	5121.73	4502.43	12885.8	3520.37	1120.59	5663.63	3320.12	6438.29	3707.92	2177.84	4121.06	8673.12	6138.51	5051.71	1944.49	7959.51	4906.49	3145.49	1482.78	1177.65	513.61	4018.18	1918.1	3736.16	513.71	3144.24	5483.71	1601.33	7748.63	5130.86	2291.04	1438	7463.12	2558.08	1056.1
ha1p_18365	1310.31	1938.98	1123.84	1672.69	3273.9	2293.35	695.61	1537.9	3788.35	4100.55	2764.98	2566.41	1904.86	2440.73	2705.08	4668.75	4106.2	4412.88	2200.43	3816.45	4986.37	4133.47	2018.88	3307.8	5981.55	5354.47	3510.08	7670.37	3195.31	5570.98	2231.39	5159.2	1131.1	1326.49	1792.59	1455.35	3646.12	2540.53	691.39	1984.86	3802.31	3011.86	4465.47	6585.29	1507.61	2062	3688.51	4253.35	1186.41
ha1p_18365	1881.35	2286.31	1805.71	2113.98	3240.57	2443.12	826.82	1274.78	3834.12	4178.69	3449.92	2876.61	2359.78	2644.2	2756.18	4741.84	4949.94	4850.67	2366.1	3995.02	4058.51	3773.06	2134.45	3242.12	6677.98	6020.73	3503.86	7165.45	4133.82	6806.47	2111.27	4303.82	1061.61	1129.27	1960	1386.94	3904.49	2599.22	775.73	1986.08	3971.02	2942.51	6836.71	8575.75	1570.04	2221.35	3120.65	3744.84	1198.55
ha1p_18365	1156.08	1733.51	1092.16	1716.8	3426.65	2306.82	817.73	1608.2	3863	4095.71	3183.49	3240.57	2022.37	2341.31	2942.82	4584.73	4257.16	4175.37	2114.06	3837.16	4241.61	4274.75	2222.49	3555.18	6316.02	5582.43	3171.57	7215.51	3139.92	5737	2395.31	5106.53	1123	1471.8	1869.71	1400.88	3376.63	2469.06	863.61	2143.53	3972.27	3035.98	5303.57	6500.22	1456.57	1981.1	3718.04	4430.73	1228.2
ha1p_18365	1710.29	2226.24	1499.47	1889.61	3568.39	2385.88	905.94	1501.69	3637.27	3946.45	2733.65	2854.37	2339.92	2511.51	2790.8	4822.51	4461.29	4385.57	2251.8	3822.49	4423.06	4054.12	2170.43	3398.76	6446.61	5930.18	3508.27	7905.02	3478.1	5967.02	2265.78	5207.63	1257.73	1470.31	1907.55	1448.73	3960.18	2667.04	698.73	2078.67	3980.47	2948.45	6053.29	8132.45	1292.63	1815.04	3198.73	3735.88	1326.24
ha1p_18823	2404.71	3478.08	2567.94	2967.16	6154.67	3901.53	1109.76	2223	2307.31	3829.71	3330.35	3732.14	2904.41	3531.14	4786.29	7582.86	6746.49	4451.04	3472.47	5940.82	5346.2	5442.25	2599.14	4283	8399.02	6514.53	5120.45	10547.4	4586.61	6868.82	3975.82	7053.84	5628.16	5051.94	3024.24	5879.14	6005.04	4082.84	1570.16	5817.92	5587.96	4938.06	7327.14	11477.5	7775.61	6190.29	6440.61	6204.18	3359.33
ha1p_18823	2489.88	3318.12	1731.73	2033.61	6433.57	3687.86	1223.53	2660.24	2627.76	4373.29	3684.12	3823.9	2663.86	3609.31	4884.2	7219.14	5438.78	3472.41	3159.24	5452.53	5881.65	5609.55	3077.59	4679.86	10118.2	8650.22	5481.78	11805.3	5577.69	7832.84	4287.82	7637.94	2342.65	2478.76	3738.14	6992.35	5232.51	3669.2	1371.96	4754.49	4811.53	3588.39	7112.53	10245.8	5106.37	4061.98	6668.2	6458.14	2977.98
ha1p_18823	2483.2	3419.94	1794.18	1884.57	6209.35	3638.73	1375.76	2988.37	2634.47	4637.92	3380.94	3345.2	2806.47	3709.8	4423.2	7431.33	5380.88	3748.86	2910.16	5003.94	6148.2	5841.16	2904.51	4517.35	9914.43	8582.96	5249.45	10117.1	5182.96	8157.33	3897.12	6750.98	2899	3078.06	3531.94	6779.22	5590.84	3918.73	1191.2	3872.9	4947.02	3936.35	7168.73	10520.2	5491.82	4109.33	6453.92	5856.78	2682.39
ha1p_18823	2711.37	3462.35	2202.29	2344.82	7212.49	4236.78	1359.33	3140.86	3207.76	5277.22	4127.45	3977.41	3071.8	3887.61	5387.29	7980.98	7505.31	4839.47	3125.41	5658.45	6564.82	6574.84	3199.29	5066.57	10374.3	8510.02	5518.73	11622	7326.37	10409.5	4286.02	7973.37	5289.67	4984.33	3154.8	5800.43	5843.02	4139.35	1570.73	5736	6351.35	4919.43	9688.29	13218.5	5181.16	3928.06	7636.98	6753.1	3324.94
ha1p_21292	4197.04	3881.35	1127.8	1243.98	8673.1	4671.69	913.88	2089.55	4043.67	6172.14	2855.98	2842.88	5452.69	4624.96	4882.9	11475.6	5731.61	3442.2	4247.73	7711.27	10042.6	8874.37	5766	8989.43	8727.04	8686.08	7888.41	8815.31	4049.08	8370.9	7334.84	11412.4	1774.78	1573.31	1470.41	4938	5930.04	5319.75	749.63	3811.8	4934.25	3715.04	7689.57	8822.57	2905.22	2610.37	11271.9	8856.22	2483.47
ha1p_21292	4251.35	3937.51	1083.57	1284.24	9070	4711.49	911.12	2161.1	4028.27	5836.84	2372.33	2655.57	5830.35	4543.82	4970.51	10877	5670.55	3482.71	4805.65	7974.71	10193.6	9099.08	6138.06	8885.31	9258.94	8197.96	7577.22	9017.98	3825.67	8133.18	6686.43	10876.8	2042.06	1633.69	1380.88	4930.45	5829.51	5254.92	812.02	3711.08	5112.41	3667.39	7084.04	8794.78	2868.41	2614.29	11871	9645.75	2328.1
ha1p_21292	5289.04	4670.43	1104.65	1278.53	8564.86	4644.73	854.18	2087.57	3989.22	5984.92	2482.22	2944.45	5457.63	4466.08	4403.94	10804.7	5508.43	3384.29	4362.41	7256.14	9552.29	8455.29	5470.02	8417.31	8804.08	8020.71	7893.55	9364.04	3276.86	7169.35	6370.04	10347.9	2043.24	1801.88	1346.76	4568.18	6822.45	5768.04	790.41	3637.39	4548.78	3413.96	9078.2	9939.88	3264.88	2890.78	10417.3	8502.51	2528.94
ha1p_21292	5047.31	4679.25	1052.31	1219.82	8342.75	4565.9	876.78	1942.04	3757.49	5853.37	2441.18	2771.65	5583.75	4352.82	4874.61	11548	5099.73	3282.61	4571.65	7538.82	9287.22	8201.61	5435.1	7870.2	8543.61	8393.04	7739.59	8044.1	3593.65	7631.96	6035.04	9287.59	1997.2	1885.78	1351.59	4562.61	6351.35	5589.06	747.27	3908.84	4507.29	3187.51	8908.69	9831.69	2763.86	2656.14	9961.63	7781.67	2337.9
ha1p_22139	1969.57	1896.24	706.82	1028.61	1986.84	1949.71	752.73	1386.41	2834.98	2884.47	1338.67	2098.59	1811.35	1890.76	2063.9	3440.9	2096.65	3322.84	1462.63	3191.98	2494.37	3300.94	1443.76	2464.27	3870.65	3997.61	2171.49	4666.27	2138.57	4404.18	1850.14	3214.18	923.78	1005.22	924.88	996.12	2530.14	2359.78	563.31	1824.45	1998.9	1586.31	2752.24	4690.96	629.14	726.65	3001.41	2458.59	399.33
ha1p_22139	1860.59	1731.2	564.22	837.27	2055.71	1990.49	765.96	1242.16	2841.43	2773.84	1512.41	2353.69	1891.51	1845.22	2071.12	3389.88	2177.9	3095.49	1345.37	3117.04	2533.02	3280.88	1433.63	2362.33	3772.8	4105.78	2187.45	4981.41	1873.08	4078.82	1958.67	3237.37	1074.45	1254.29	934.65	1005.57	2161.8	2358.18	522.45	1955.02	2041.55	1671.63	3451.33	5124.55	670.47	706.1	3077.43	2514.67	424.78
ha1p_22139	1482.1	1640.57	636.53	1136.04	2012.82	1995.82	639.67	1299.63	2896.14	2907.22	1297.57	2058.39	1686.82	1710.47	2022.82	3419.06	2016.02	2979.96	1309.82	3087.2	2654.96	3343.47	1576.18	2577.14	3829.61	4161.02	2140.71	4610.45	1883.37	4260.39	1984.84	3310.76	833.86	1078.8	945.94	1067.41	2300.49	2288.65	592	1864.9	1953.71	1500.53	3064.61	4258.75	668.78	681.31	3443.41	2645.24	528.02
ha1p_22139	1725.63	1767.86	694.9	1258.92	2085.76	1973.27	702.35	1304.12	3030.08	3010.94	1261.59	2229.59	1817.02	1805.51	2085.33	3675.18	2064.61	3415.86	1403.41	3385.9	2603.71	3472.59	1524.78	2563.78	3951.67	4157.2	2233.1	4710.59	2065.53	4216.12	1965.78	3038.39	957.57	1182.59	882.9	1028.57	2434.84	2438.35	523.04	1949.94	2125.67	1658.41	3361.55	4733.57	659.88	733.43	3009.84	2589.45	431.9
ha1p_22519	2181.71	2115.76	950.22	1016.76	3344.12	2732.33	835.98	1457.53	1769.63	4484.59	1864.12	1892.82	1806.59	2083.14	3751.59	4570.31	4343.53	2802.88	2092.98	4163.16	3635.98	3902.06	1813.73	2870.9	6447.31	6521.8	3139.8	8140.41	2931.73	7138.94	2453.67	3827.57	1137.96	1432.12	1852.04	1540.76	2851.98	2632.92	831.22	2028.39	4877.43	1881.04	4176.02	7489.63	1487.37	1771.92	3722.76	3786.2	1139.08
ha1p_22519	2182.43	1888.06	593.55	582.51	4346.71	2800.88	868.53	1551.31	1816.86	4217.63	2133.69	2048.27	2366.24	2254.45	4367.55	4801.55	4949.96	2991.41	2188.59	4073.61	3859.24	3916.27	1712.29	2641.61	6292.69	6572.96	3598.29	8015.53	2397.43	6162	2571.65	4236.14	1409.02	1641.98	2030	1527.27	2997.1	2816.06	985.16	2118.51	4764.88	1998.94	4796.25	7789.65	1540.47	1859.45	3621.43	3628.76	1178.65
ha1p_22519	2259.71	1865.51	804.02	959.22	4602.27	2902.76	811.1	1659	1907.24	4215.2	1965.71	1939.02	1987.94	2015.65	4090.18	4591.33	4802.06	2769.18	2158.35	4077.65	3996.59	4126.08	1799.45	2601.51	6971.86	6548.2	3592.14	9042.57	2637.73	7061.73	2371.43	3874.08	1151.47	1563.35	2013.22	1646.65	2890.1	2655.49	1040.22	2202.53	4860.18	1723.35	4489.73	7959.88	1803.51	2112.96	3495.27	3528.1	1202.92
ha1p_22519	2216.84	2019.41	1126.43	1316.69	4237.63	2993.29	845.98	1490.71	1886.41	4408.1	2206.94	2174.76	2117.86	2286.76	3994.55	4942.22	4541.9	3146.92	2337.33	4479.57	3965.69	3890.78	1751.43	2629.16	6953.45	7073.94	3530.29	8578.65	3166.06	7232.41	2333.39	3623.55	1342.8	1653.8	1987.33	1534.18	3060.67	2867.04	910.16	2122.24	5113.2	2087.39	5129.71	8500.35	1533.8	1884.02	3362.61	3602.47	1106.37
ha1p_22720	17007.8	25020.4	13223.5	18491.3	63397.6	55078.4	63953.5	59355.4	59814.1	52130.6	61793.2	54101.6	59138.3	58615.8	64757.3	58043.9	64864	63915.4	60221.4	52262.3	64936.7	60318.2	52724.2	56754.4	55123.7	62081.1	61826.8	54173	40481.4	36040.1	65120.9	65535	60416	59984.7	61696.8	54699.9	23050.1	22064.5	64234.1	64967.4	60427.6	59603.3	42727.2	26492.5	64998.9	62686.3	65290.1	62970.5	62247.1
ha1p_22720	20041.6	30063	15662.1	21943.8	65496.1	62434.2	62250.9	64414.4	59606.8	51587.9	63637.6	53342.9	64536.4	64578.9	64223.5	63720	63010.4	65115.5	57858.8	55818.5	61873.8	62178.1	54689.6	56019.1	60772.6	61313.2	62056.7	55202.2	45350.6	37711.3	61892.1	64072.1	63730.3	60518.4	60090.1	60152.6	19549.1	20017	65535	64227.6	64124.6	56769.1	53734.7	38034	62838.7	58382.3	65535	62342.7	64100.1
ha1p_22720	52068.2	59312.9	43625.3	49872	65012.4	60851.3	60450.6	64610.7	57831.9	48167.5	64585.7	62947.1	53601	54843.3	62802.8	59617.2	61463.4	55957.5	55855.4	53102.7	65203.6	63372.7	53331.6	52295.4	56573.2	58266.4	57313.4	54852.6	56092.8	51262.7	65282.8	65383.8	63288	62420.2	65158.1	61213.7	11835.7	12232.3	64824.6	64319.8	59947.7	59844.5	35377.4	22971	63261.6	60576.8	64567.5	62383.6	61687.5
ha1p_22720	17078.8	27457.8	25168	34370.5	59631.9	59758.6	61074.4	58557.2	37437.1	25150.5	57668.1	49596.7	61673.2	61474.1	62161.8	59474.6	63272.4	57464	42775.5	29952.7	56488.8	54350.8	31496.9	33686	48249.1	56430.1	52165	43580.2	28035.8	27808.5	61504.6	61401.8	63039	57024.2	62239.9	54901.7	19380.4	19484	63574	64539.4	58779.6	62142.6	52630.8	32437.7	64053.1	62439.7	65535	65020.7	59263.8
ha1p_23178	1574.16	2136.33	977.86	1311.94	4677.04	3437.61	1268.84	2180.65	2965.43	3180.78	1811.73	2352.41	2273.82	2374.1	3898.02	6349.16	2247.1	3091.45	3672.96	5218.8	6353.75	5684.16	3285.8	5361.53	8443.2	6742.06	4043.04	9773.78	2809.22	6748.75	3655.45	7132.35	1210.18	1506.16	1407.24	2210.33	6336.63	5299.78	884.88	2428.67	3468.61	1880.96	3902.76	6405.39	1733.71	1798.71	5800.35	5348.84	1275.63
ha1p_23178	2140.61	2648.16	949.88	1279.49	4545.94	3366.1	1131.06	2003.65	2512.49	2952.1	2082.29	2559.61	2271.94	2387.33	3543.22	5695.84	2386.69	3105.31	3535.88	5303.31	5616.82	5236.57	3076.9	4678.96	7662.71	6523.02	4084.43	9234.82	2130.02	6319.69	2813.16	5415.98	1150.78	1556.82	1212.29	1831.65	4498.98	3317.24	916.08	2396.14	3266	1687.06	5795.1	9157.88	1672.02	1839.65	5165.82	4874.92	1323.63
ha1p_23178	2249.9	2624.88	656.63	696.37	4913.94	3467.63	1087.41	1793.33	2653.63	2830.35	2143.94	2677.96	2722.12	2386.88	3695.69	5873.31	2446.02	3308.18	3610.1	4957.14	5803.69	5275.61	2868.63	4899.86	7179	6274.8	4271.04	8947.39	2195.82	5680.31	3282.9	7192.84	1215.12	1500.41	972.27	1469.55	5186.75	3842.06	1030.14	2981.18	3278.08	1775.08	5892.96	9455.57	1817.98	2243.2	5449.71	5269.53	1411.04
ha1p_23178	2125.96	2589.8	941.06	1247.08	4128.06	3244.65	1000.18	1824.02	2719.06	2948.47	1870.94	2556.57	1988.45	2312.49	3616.18	5671.39	2195.78	3204.94	3612.22	4991.98	5661.04	5529.75	2801.31	4826.35	7688.92	6423.65	4115.06	9329.8	2280.22	6050.35	3139.31	6420.41	1082.27	1491.98	1270.43	1912.67	4327.65	3243.02	912.84	2593.33	3148.41	1584.92	5640.51	8689.16	1713.73	1832.9	5293.45	5107.16	1243.88
ha1p_26279	2145.59	2223.73	1614.2	1927.76	4589.27	2174.76	536	1303.45	1147.59	2058.31	1964.88	2758.27	3266.14	2627.96	2900.02	5349.04	2959	2478.94	1176.8	2455.69	2257.45	2776.27	1948.53	2568.06	4229.2	3697.1	3540.41	5368.65	1836.69	4295.04	3286.69	5376.16	4547.69	3760.76	605	2193.82	3298.82	2949.2	1641.27	6955.75	3935.18	2497.51	4734.55	5300.33	3808.88	2196.47	5163.43	3506.04	1996.84
ha1p_26279	2747.1	2645.14	972.96	1027.2	4257.18	2297.37	474.35	1406.29	2033.43	2958.65	1725.59	2256.39	3168.04	2760	2320.92	5085.94	2598.06	2516	2241.45	4302.69	3963.08	4124.61	2844.86	3908.16	5309	3968.2	3439.35	5437.57	2558.86	5625.67	3659.43	6058.43	3212.45	2571.16	658.35	2415.73	3721.43	3131.76	806.35	3360.02	2701.84	1754.06	6971.47	6676.49	3915.08	2462.24	6703.86	4160.96	1841.63
ha1p_26279	2390.53	2331.92	1194.96	1235.96	4544.27	2168.76	550.35	1452.04	1787.35	2769.49	1558.39	2134.2	3099.9	2576.16	2175.04	5147.53	2400.59	2288.37	1483.92	3473.27	3687.98	4089.73	2925.96	3988.33	5032.31	3966.2	3171.82	4730.02	2442.27	5249.92	3684.71	5959.98	3728.1	2733.84	577.94	2274.94	3560.22	3218.94	1089.14	4031.92	3386.82	2066.24	5107.88	6314.92	3343.33	2007.88	6403.53	4125.53	1796.63
ha1p_26279	2439.67	2461.08	997.92	1123.96	4617.73	2140.76	451.04	1560.37	1659.06	2709.82	1929.2	2363.98	2728.92	2641.78	2111.51	4925.47	2093.37	2051.45	1345.71	3231.55	3522.33	3684.78	2687.92	3697.78	5091.41	3895.16	3543.51	5141.33	1643.33	3883.78	3112.8	4946.53	2240.18	1751.31	598.67	2581.82	3078.9	2417.18	646.33	3024.16	2484.8	1574.73	4934.27	5478.43	3651.35	2186.86	5336.9	3464.2	1590.65
ha1p_26420	1520.35	1481.57	744.63	648.08	1471.35	1922.06	461.82	1490.1	1314.57	2490.9	1385.49	1523.84	1599.57	1419.63	2105.57	3094.51	2162.57	2459.43	787.65	3024.88	1295.31	2535.35	1199.65	1622.61	2371.37	3666.02	2013.27	3378.82	1920.94	4098.78	1662.14	1861.33	1187.45	1402.49	1439.9	1522.45	1318.37	1913.06	653.12	2170.16	2543.65	1384.06	2256.24	2825.02	1267.02	1226.98	2151.92	1374.88	715.67
ha1p_26420	1493.84	1339.35	692.71	589.94	1343.27	1807.02	429.71	1347.92	1388.1	2428.33	1627.63	1512.1	1704.76	1453.55	1915.33	3181.76	1947.35	2320.31	796.37	3196	1416.47	2536.92	1261.65	1595.65	2427.12	3853.94	2239.2	3792.96	1791.65	4325.82	1576.63	1847.31	1059.86	1285.22	1460.84	1495.08	1443.73	2024.71	1014.18	2633.71	2556.9	1394.18	2509	2966.08	1058.84	1152.47	2116.8	1374.33	663.12
ha1p_26420	1308.39	1303.67	591	547.67	1724.94	2050.16	475.61	1454.29	1460.9	2447.47	1336.65	1673.45	1680.71	1527.73	2303.71	3164.55	2286.82	2394.63	866	3348.49	1360.45	2670.33	1309.47	1687.96	2728.29	3920.35	2317.1	3619.49	2105.16	4830.8	1642.39	1849.51	1129.16	1339.31	1544.63	1567.31	1250.24	1816.69	673.65	2022.49	2682.61	1516.31	2061.65	2550.92	1203.96	1146.92	2576.59	1500.49	806.14
ha1p_26420	1714.39	1467.06	676.37	578.31	1408.78	1932.1	462.71	1409.31	1284.9	2454.02	1260.04	1579.45	1631.43	1406.41	2043.14	3065.96	2041.29	2503.84	850.96	2920.9	1340.98	2499.33	1188.2	1468.55	2268.84	3759.33	2049.1	3451.16	1642.41	4055.06	1390.12	1542.98	1043.41	1100.73	1494.67	1442.14	1244.71	1841.45	676.67	1978.96	2515.88	1305.67	2440.37	2951.43	1046.41	1084.67	1933.55	1285.33	722.63
ha1p_28417	854.55	1821.39	442.78	344.55	310.61	1894.06	283.35	1023.47	1244.31	2028.06	1227.16	1472.94	1206.9	2069.35	2001.45	1595.73	1451.61	2201.88	855.98	2465.35	385.55	2588.78	1447.12	724.33	299.98	3688.53	3189.12	1928.51	996.14	4078.29	1884.06	385.86	711.94	640.71	534.33	956.06	515.92	1955.69	301.69	1365.43	1792.92	599.9	3040.82	1371.53	659.9	610.76	2561.61	409.35	336.24
ha1p_28417	778.16	1572.53	387.33	364.39	308.9	1857.73	262	1116.61	1303.57	1916.22	820.67	1358.49	1125.94	1938.82	1983.37	1350.22	1358.2	1864.71	840.78	2372.94	394.27	2897.86	1413.14	696.29	272.63	3742.31	2296.61	1446.76	909.9	4037.43	1913.9	409.78	724	622.96	603.8	1017.73	453.08	1794.53	294.9	1549.35	1783.41	666.22	2588.82	1293.65	670.51	603.53	3056.88	434.61	424.51
ha1p_28417	933.33	1840.04	361.31	263.71	311.41	1922.24	361.51	903.29	1346.8	1892.82	1031.12	1452.45	1218.51	1955.33	2382.73	1428.61	1492.22	2038.59	830.08	2443.1	339.55	2715.41	1444.51	560.18	314.08	3743.12	2632.31	1529.92	1009.29	3669.24	1885.76	390.08	823.86	600.41	520.57	936.63	453.67	2016.92	266.27	1490.06	1701.47	637.49	3476.78	1495.61	1068.45	885.98	3015.9	436.63	340.35
ha1p_28417	1045.69	2024.51	450.14	337.94	311.04	2004.47	291.98	957.12	1221.29	1893.63	1273.16	1616.45	1365.67	2041.33	2024.53	1436.78	1517.24	1907.16	840.14	2560.14	355.8	2526.04	1433.53	607.51	325.35	3700.24	2721.41	1633.84	969.04	3741.9	1888.41	393.65	834.08	664.53	519.76	916.41	565.96	1972.69	388.29	1460.35	1714.43	615.67	3561.37	1285.84	557.94	554.53	2722.1	411.1	331.35
ha1p_29531	1062.2	1541.78	636.02	758.08	2052.22	2300.27	494.51	1660.76	1363.86	2715.61	1325.59	1607.8	1451.94	1601.65	2430.33	3473.96	1670.94	2151.55	1556.51	3584.98	2655.41	3202.88	1549.67	2332.24	4225.71	4828.71	2409.76	4668.06	1740.31	4497.92	2058.51	2718.04	892.29	1205.41	598.02	1234.76	1926.86	2402.02	674.08	2012.86	2151.61	1386.06	2324.59	3633.69	1680.55	1356.31	2763.31	2124.43	1115.47
ha1p_29531	1440.08	1718	703.37	724.43	1999.06	2356.22	509.31	1342.53	1455.22	2833.82	1254	1801.16	1489.71	1762.61	2701.65	3580.47	1774.96	2284.63	1412.39	3572.51	2425.37	3285.8	1381.45	2026.61	3871.84	4462.08	2267.43	5170.71	1864.78	4597.1	1808.55	2455.82	929.12	1323.37	473.71	1088.12	2160.8	2803.12	504.45	1603.51	2085.02	1379.65	2711.86	4187.69	1470.43	1335.63	2687.08	2071	977.88
ha1p_29531	1212.94	1653.69	638.29	678.71	2152.65	2329.39	553.12	1484.73	1445.33	2867.57	1400.88	1813.63	1582.67	1689.39	2527.96	3424.33	1948.14	2426.9	1657.84	3521.04	2528.53	3285.96	1595.27	2188.98	3831.61	4466.04	2530.35	5451.33	1982.24	4769.02	1915.86	2722.49	855.65	1299.84	522.73	1170.29	2042.18	2606.61	640.59	1836.98	2140.69	1322.14	2397.65	3893.49	1583.37	1407.14	2799.43	2230.41	1069.06
ha1p_29531	1255.92	1660.06	575	559.78	2157.43	2354.12	646.2	1401	1385.04	2447.37	1545.71	2012.02	1721.16	1674.84	2775.86	3652.1	1941.96	2074	1522.69	3593.78	2543.57	3163.65	1452.12	2004.84	3468.43	4450.88	2350.16	5078.75	1631.96	3827.27	1957.27	2536.31	1257.86	1557.63	521.53	1063.67	2226.35	2795.63	874.76	2576.69	2053.45	1402.76	2966.98	4874.9	1663.41	1526.06	2797.29	2131.33	1151.2
ha1p_29692	1844.31	6253	2093.06	4543.29	6174.73	3404.69	3022.69	2029.45	6835.84	4280.47	3220.27	5032.98	3044.04	7770.61	5671.25	6732.35	4604.55	5385.33	7172.65	4639.25	8414.69	4802.2	3598.45	5690.59	13001.1	7208.84	5071.16	11261.9	13330.1	6061.84	3674.65	8602.53	1064.35	1667.63	3057.67	1431.67	6159.57	2992.84	1350.9	2178.98	6073.75	9096.71	6989.88	9056.82	1713.27	2170.22	5417.33	6210.22	1380.69
ha1p_29692	1909.71	6627.49	1879.98	3241.24	7160.27	3698.98	3506.35	2068.53	6808.71	3977.82	3409.29	5434.47	3394.33	8791.67	5809.22	7223.82	4840.39	5019.47	7519.08	4341.67	8139.61	5316	3586.12	6096.59	13851.1	7089.8	5260	13256.6	13708.9	6575.33	3993.69	9981.53	1170.61	1751.16	3223.96	1419.76	6296.98	3229	1342.61	2150.35	5848.37	9905.65	8712.92	12018.5	1577.67	1979.78	6220.86	6804.31	1300.1
ha1p_29692	2021.86	7052.84	2131.67	4124.18	5972.65	3337.9	3132.37	1952.47	7408.53	4601.16	3583.1	5559.86	2945.67	7454.73	5565.53	7052.22	4622.31	5354.71	7615.59	4842.59	8436.88	4995.02	3839.16	6221.61	13615	7056.04	4920.9	11867.8	15022.4	7295.82	4124.08	9503.53	1188.88	1620.04	3074.96	1443.94	7234.12	3518.51	1251.08	2367.67	6168.16	10061.6	7978.67	9773.12	1463.98	1967.67	6622.43	7009.98	1388.1
ha1p_29692	2040.33	7214.84	2071.63	4308.61	6173.02	3563.73	2971.27	2019.12	6800.06	4234.63	3609.43	5292.8	2682.45	6967.2	5484.45	6872.88	4806.61	5475.33	7441.61	4610.37	8396.2	5034.63	3691.94	6071.88	13814.6	6966.06	4939.61	11965.5	15114.9	7285.06	4234.69	9913.06	1189.71	1632.47	2990.59	1344.71	7158.69	3524.45	1319.47	2399.84	6279.51	10170	8252.47	9818.63	1568.18	2106.78	6801.2	7552.59	1354.14
ha1p_29745	760.96	1586.84	648.33	963.14	3137.47	1643.27	482.94	1172.06	3107.51	2665.82	2012.57	2867.47	949.8	1860.43	1877.29	4213.71	1793.1	2954.59	2243.71	2800.59	2982.49	3399.88	1478.98	2703.61	4155.98	4134.02	2386.96	5007.88	2153.08	3674.76	1870.18	3586.88	899.29	1060.96	1004.33	1256.37	2280.51	1953.78	672.22	1776.41	1584.76	1853.84	2972.9	3807.18	1444.92	1468.14	2624.63	3050.82	1195.08
ha1p_29745	1310.84	1961	649.65	937.12	3675.67	1652.71	534.16	1177	2732.61	2172.37	1297.02	2165	1204.45	1988.94	1639.92	4138.75	1982.27	3319.73	2004.73	2622.67	2305.94	2604.31	1173.43	2585.51	3792.73	3775.67	2001.84	5348.92	2188.65	3550.57	1417.53	3369	1003.71	1180.98	1086.06	1234.8	2096	1793.31	478.1	1828.9	1608.65	1903.1	3264.31	5235.84	1670.16	1971.82	2364.94	2728.02	1138.8
ha1p_29745	1256.04	2050.86	1577.67	1936.35	3579.55	1747.43	580.35	1002.22	2909.88	2343.06	1253.31	2145.18	1206.14	2142.37	1693.92	4185.96	2193.06	3538.49	2327.76	2922.08	2745.73	2806.31	1422.76	2763.47	4291.35	3903.63	2102	5011.02	4100.27	5074.88	1673.86	3817.92	1961.41	1926.37	987.65	1088.57	2665.59	2133.27	698.27	2093.2	1928.04	2117.02	4303.78	5573.75	1801.16	1939.98	2583.8	3193.59	1231.53
ha1p_29745	1034.2	1737.73	535.65	782.61	3549.76	1662.29	572.8	1046.67	2794.31	2154.55	1432.55	2118.18	1329.86	2063.65	1802.22	4167.16	1887.33	3503.39	1865.82	2414.53	2460.59	2596.37	1250.88	2364.78	4037.24	3962.61	2037.76	4940.8	2214.41	3672.14	1654.37	3793.51	1396.02	1437.86	1106.22	1231.76	1899.41	1548.2	552.69	1887.04	1686.9	1981.22	2771.02	4702.92	1295.06	1441.82	2375.96	2814.45	1158.71
ha1p_29823	1070.37	1708.88	759.18	1028.65	2227.04	1780.98	524.49	1280.82	1433.2	2303.94	3218.55	3303	1477.31	2010.8	2746.51	4047.94	1901.55	1817.51	1773.2	2981.8	2829.94	2986.2	1955.37	2965.22	4288.86	3787.96	2391.71	4528.37	2499.02	4217.65	2218.31	3417.37	2076.84	1789.04	579.73	1296.22	2068.94	2003.78	687.1	1930.31	2143.96	1768.22	3627.31	3991.12	1261.84	1015.04	3291.65	2401.53	758.69
ha1p_29823	1281.82	2033.55	698.8	837.24	2336.39	1853.1	543.14	1139.02	1537.14	2580.37	1639.22	2265.35	1817.82	2232.12	2193.24	3584.63	1852.82	1952.8	1918.71	2824.92	3243.9	2940.1	1689.39	2574.61	4169.43	3340.55	2111.67	4482.53	2808.06	4170.96	2147.47	3522.24	878.43	991.55	552.78	1249.82	2315.78	2120.86	551.04	1757.57	2344.27	1962.69	3811.9	4548.14	1233.73	1023.16	3114.1	2411.37	673.61
ha1p_29823	1411.04	1992.33	887.69	1081.9	2748.67	1867.31	544.45	1203.06	1097.31	2043	1934.12	2422.14	2039.27	2150.45	2421.96	3637.69	2087.65	2782.31	1773.27	2664.43	2522.24	2458.69	1707.86	2579.43	4221.35	3704.02	2365.43	5008.75	2367.71	3928.57	1949.06	3103.86	869.29	1042.94	553.9	1255.06	2147.43	1922.57	615.45	1720.8	2241.76	1852.78	3859.16	4933.49	1227.29	989.37	2850.47	2328.96	669.02
ha1p_29823	1502.08	2170.02	842.29	944.02	2501.33	1800.08	591.63	1191.22	1122.37	1997.59	1727.45	2375	1808.61	2032.92	2200.92	3728.73	1960.37	2077.84	1737.1	2698.55	2741.29	2782.59	1565.67	2478.02	4199.16	3715.55	2300.08	4978.71	2285.71	3962.57	1960.24	3132.67	887	1007.84	545.31	1258.12	2204.53	1948.29	601.8	1812.04	2336.65	1857.22	4184.9	5020.1	1409.02	1152.16	2794.59	2050.96	662.86
ha1p_31273	47819.2	38152.4	38322.4	30325.1	62543.8	64949.5	53821.5	62018.5	58505.1	63752.1	64913.4	40945.5	62738.8	57195.8	64191.8	52547.5	64373.5	61443.6	53140.8	56126.8	58300.6	62435.4	59853	47223.5	49187.5	60478.6	65282.7	58280.8	31384.9	46259.9	63390.8	45810.8	57014.4	57493.7	56167.1	53524.3	49228.8	62061.9	63690.7	63903.9	61949.9	41861.8	60597.2	49849	63605.6	44464.8	64729.9	47643.2	50560.1
ha1p_31273	38990.2	33189.4	52700.8	38898.1	60862.8	64268.8	50436.6	60381.9	63061.6	63255.5	63103.5	47310.9	52793.6	51482.8	61488.3	54566.8	59757.5	55275.7	53555.8	55883.2	64252.1	64629.7	59853	50374.7	52481.2	59381.6	61290.4	54274.1	41795.9	51884.3	65527.3	54881.8	59411.5	55171.4	53518	58536.2	42229.2	62125.8	53032.9	62706.2	64056.9	47454.9	55743.4	26811.7	65373.3	46263.4	65533.6	54618.7	50285.1
ha1p_31273	38826.8	31608.2	56317.3	47201.8	59194.7	59412.2	58060.3	58984.5	63802.4	63194.4	64224.3	42239.8	59169.8	50912.9	63769.3	54145.5	60896.2	52032.3	56513.6	60750.2	60534.9	61973.1	60352.3	50748.9	53563.7	64096.5	63301.6	55596.4	37715	51825.8	65275.5	54588.3	59816.6	52109	55029.3	59802	45530.1	62409.1	61386.8	65535	61753.5	44581.5	58801	40676.4	64570.9	48484.3	65535	53852.8	47435.4
ha1p_31273	45171.8	38046.9	52404.8	40265	55655.5	63813.7	55060.8	56650.4	62115	61502.9	64577	39147.2	61078.1	50518.3	64849	52616.1	58095.3	54738.5	59033.7	60085.8	59398.7	64156	62528.5	48822.2	50705	63875.7	63255.1	52966.2	29226.9	43386.8	65025.9	48091.2	58500.4	51918	55574.7	56994.6	47751.8	60940.6	55566.8	65326.7	65290.5	45593.7	64372.7	43269.9	63642.9	45318.4	65535	49409.3	47423.6
ha1p_34494	1177.04	2032.67	1406.8	1717.2	3493.8	1832.08	659.53	1376.67	2755.16	3718.18	2038	2342.88	1677.24	2230.69	2334.08	4451.37	4261.06	3261.16	2592.51	3490.37	4898.1	4662.94	2372.2	3794.76	5366.41	3906.43	3445.67	5880.75	2196.78	4015.12	2422.33	5637.98	1911.39	2030.49	579.45	1514.45	4018.43	2813.8	775.14	2318.02	1743.63	1499.39	4946.45	5669.29	4952.27	4086.92	3695.78	3341.94	2421.67
ha1p_34494	1312.98	2071.43	1048.71	1286	3641.2	1624.47	789.71	1478.82	2982.47	3727.55	1926.67	2360.53	2115.67	2253.41	2544.22	5256.08	3645.55	2798.06	2640.55	3467.31	4314.61	4580.67	2652.37	4017.98	5520.63	4113.67	3485.47	6068.51	2722.63	4224.22	2477.65	6653.04	2629.06	2564.92	638.22	1615.35	4199.43	2905.43	878.22	2684.8	2090.2	1792.16	5249.75	7074.04	4950.51	4595.88	4296.14	4253	2906.2
ha1p_34494	1259.22	2002.29	2150.35	2305.33	3186.96	1656.9	739.49	1385.82	3289.06	3982.37	2141.94	2533.29	1881.94	2363.12	2457.31	4979.96	4207.14	3346.73	2686.96	3738.92	4331.61	5021.88	2559.06	3687.65	5943.25	4320.41	2867.73	6007.61	2704.84	4657.59	2448.65	6264.22	3010.35	2669.73	556.16	1498.67	4064.63	2718.49	985.14	3170.12	2142.16	1809.2	4910.94	6413.59	4434.18	3888.27	4065.35	3791.86	2887.9
ha1p_34494	1194.49	1981.71	1090.57	1252.94	3536.47	1748.39	816.84	1463.98	3006.41	3865.1	2024.43	2468.33	2110.88	2357.92	2289.27	4779.84	4176.59	2954.02	2476.43	3294.1	4266	4273.1	2323.69	3573.55	5492.65	4010.84	3083.24	6668.59	2382.14	4099.37	2451.9	6349.57	2807.39	2637.65	590.88	1494.12	4014.76	2844.31	1162.24	3707.1	2181.06	1856.06	5460.22	6741.43	4558.29	3747.49	4151.98	3988.94	2717.27
ha1p_35052	1769.84	4202.1	1768.2	2892.04	6711.2	4650.08	1564.59	2266.8	7170.9	5855.12	3949.59	4582.49	3028.02	5244.25	6000.88	8914.27	6116.16	7118.98	5486.73	6191.73	8818.57	7247.27	4104.27	6860.2	12796	9405.29	6819.35	12420.5	5514.49	7978.69	3966.47	8197.51	1123.45	1525.14	3802.55	2767.61	5726.94	4034.65	1072.84	2743.57	5074.73	4330.29	8196.43	9107.45	2013.16	2662.1	6511.75	6378.96	1458.53
ha1p_35052	1849	4162.57	1948.84	3426.73	6850.92	4740.16	1556.24	2408.27	7717.88	6242.02	3981.71	4360.1	3066.24	5275.06	5998.96	8747.86	6350.43	7375.06	5795.82	6394.73	9031.04	7347.9	3889.45	6224.84	12519.9	9876.29	6531.98	11758.9	5513.55	8462.96	4163.69	8244.69	1313.61	1886.71	3861.92	2907.08	5965.61	4257.55	1314.61	2975.94	4996.29	4585.27	8505.22	9443.71	1887.69	2610.39	6054.53	5950.51	1604.08
ha1p_35052	2615.76	5714.53	1949.78	2840.86	6648.35	4570.1	1501.9	2194.76	8322.59	6776.29	3842.65	4815.61	3576.24	6184.8	6478.37	9188.02	6688.02	7436.94	5698.47	6867.41	8659.08	7679.47	4095.31	6729.78	12051.4	9094.73	6264.53	12979.3	6811.18	8780.43	4641.43	9863.14	2165.18	2643.63	3762.96	2815.12	6499.94	4635.67	1017.16	2931.86	4945.47	4458.45	8703.84	9200.02	1818.22	2617.53	6786.59	6673.49	1494.57
ha1p_35052	1741.57	3858.45	1826.04	2834.8	6376.22	4452.1	1422.12	2317.71	8091.41	6237.43	4737.39	5064.71	3028.47	5471.1	5883.16	8323.35	6258.06	7126.84	5249.53	6526.82	9333.35	7630.69	3993.04	6885.57	12324.6	9409.02	7137.02	13391.4	6176.45	7712.88	4326.73	9288.69	1256.94	1701.04	3969.67	2723.43	5482.8	4077.45	1128.82	2698.22	5079.18	4581.9	7511.78	8549.8	2015.84	2728.29	6495.84	6961.16	1444.22
ha1p_36172	840.33	1792.98	424	651.14	2238.67	1482.86	422.84	928.78	914.18	1653.96	779.53	1626.71	1202.29	1930.04	1251	3221.94	1051.41	1635.96	1073.14	2109	2222.1	2378.82	1409.59	2554.12	3639.04	2529.92	1487.53	4073.57	1498	2937.98	1859.47	4956.78	998.45	1019.73	628.96	920.61	2770.18	1862.73	556.57	1823.08	1241.71	1423.04	1652.29	3561.18	1023.59	1015.9	2977.29	3410.65	940.29
ha1p_36172	647.67	1537	417.71	643.86	2884.43	1491.39	537.94	1072.61	916.55	1619.49	770.53	1510.47	1070.63	1876.2	1474.1	3589.86	1117.86	1627.73	1145.86	2104.98	2516.47	2570.63	1462.45	2535.12	4113.84	2589.67	1930.71	4613.43	1636.1	3201.88	1811.98	4630.14	831.88	828.06	717.88	963.1	2204.16	1630.49	469.47	1555.06	1269.73	1282.45	1411.14	2832.65	1081.73	1034.73	3001.71	3346.88	1022.16
ha1p_36172	851.18	1701.1	447.1	602.57	2269.94	1477.94	486.33	1084.67	868.49	1546.76	819	1756.73	1185.88	1758.53	1294.9	3271.82	1093.08	1635.61	1028.27	1925.88	1905.94	2252.18	1280.92	2202.61	3613	2696.61	1662.45	4575.29	1317.43	2932.12	1901.57	4809.41	838	862.06	639.47	926.76	2250.67	1564.31	494.49	1612.29	1236.88	1270.33	1856.29	3828.67	1174.33	1079.14	2743.45	3366.82	986.67
ha1p_36172	659.88	1448.69	402.43	650.53	1937.35	1430.37	419.16	1062.06	855.59	1496.16	699.73	1536.02	988.43	1765.9	1233.63	3039.78	911.98	1491.33	1030.12	2017.43	2037.06	2207.02	1372.49	2566.96	3576.78	2453.24	1452.18	3855.2	1266.78	2721.86	1881.86	5099.53	815.35	941.08	674.39	946.94	1943.82	1524.55	504.14	1646.14	1170.45	1288.82	1366.24	2907.24	1055.8	1019.55	2890.47	3498.82	895.92
ha1p_36537	3894.71	7632.49	1921.73	1059.69	829.31	5259.22	707.39	2577.16	7225.27	7046.96	3951.45	1997.53	3904.49	7589.41	8679.84	4373.41	8336.22	8655.59	2552.22	6193.78	1794.29	7284.63	3690.35	1702.88	1206.53	10212.5	6866.43	2403.8	3256.47	11010.2	4203.71	959.29	3208.55	3036.92	1281.82	3413.96	905.29	4535.02	837.98	2911.22	8171.98	2088.02	9084.82	2696.59	5955.75	5954.9	6557.59	975.69	3358.29
ha1p_36537	2925.39	5800.45	2474.51	1820.04	1056.24	5674.86	711.31	2167.96	7326.33	7435.35	5167.39	2501.04	5117.82	9981.75	8721.2	4146.39	9978.96	9276.04	2706.53	6479.73	1617.37	6737.04	3965.86	1738.2	1291.08	10097.7	7562.98	2298.39	2651.96	7135.51	4304.29	915.37	3944	3658.61	1238.31	3276.92	998.9	4829.12	1010.59	3425.67	8300.57	2404.39	9034.22	2563.16	5942.98	5481.96	6824.8	1087.37	3548.55
ha1p_36537	4048.2	8345.43	1999.8	1118.73	1084.22	5573.63	841.65	2441.27	7212.73	7277.69	3964.06	2010.22	4751.59	8793.2	8911.73	4371.75	10056	9511.06	2508.53	6254.49	1580.65	7015.71	3615.14	1571.78	1456.06	10456.8	7089.94	2386.88	3540.94	11117.5	3991.43	895.69	3521.69	3385.55	1297.98	3141.65	1028.78	4626.31	972.49	3010.82	7488.73	2022.9	8410.8	2397.47	7018.53	6740.65	6381.73	1122.92	3174.37
ha1p_36537	2972.86	6002.86	2046.2	1090	1007.9	5651.27	807.39	2678.22	7143.37	7435.71	4124.96	1971.45	4349.06	9390.1	8400.25	4078.06	8589.57	9257.94	2815.43	6489.27	1665.37	7527.96	4053.24	1899.37	1235.24	9992.1	7430.59	2397.22	3305.39	10868.2	4515.18	933.22	3259.92	3067.98	1298.92	3456.98	891	4870.75	4210.14	6802.69	8491.35	2162.2	7404.27	2225	6422.55	6292.9	6646.94	1080.92	2960.41
ha1p_38244	23841.8	8823.43	11522.2	5287.04	14666.6	58999.1	22640.7	60466.5	7201.98	20943.2	37195	9800.86	45953.9	14377.8	30632.4	7114.06	55937.4	15433.6	7749.04	20214.5	13700.1	46393.5	23533.5	7502.63	6750.22	49591.5	24981.9	6320.82	11207.7	21744.7	60877.2	16668.7	58496.6	39165.3	23326.5	56450.2	2311.78	8859.8	22029.2	63149	61114.7	16057.9	28479.9	7386.92	62457.5	27885.7	65535	17874	30928.8
ha1p_38244	7913.35	3624.33	14969.2	6315.45	13270.8	52414	15118.3	55000.7	6707.55	19415.8	37843.4	9460.94	36990.9	11904.8	29746.5	6461.53	57967.4	18211.9	7562.12	20086.1	14546.5	45619.8	25195.1	7849.29	4377.29	32519.3	25033.5	6651.39	8203.14	15742.3	64222.4	18041.2	62454.7	37790.5	21074.5	55856.7	2110.16	7384.71	23591.3	64879.8	61434.5	16825.2	20365.9	5628.82	64568.3	29432.5	62789.4	17156.9	32630.6
ha1p_38244	8539.8	3920.37	5829.8	2798.37	15149.2	57393.2	21929.9	64079.9	8119.04	21548.3	33014.3	8982.25	43193.3	13189	31441	7564.35	48619.4	14289.3	7867.02	19868.8	13991.4	43900.2	21951.8	6954.27	6488.39	44193.2	19073.3	5498.47	9749.59	19134.1	64152.5	17654.8	64248.6	40206.6	24622	58501	1921.47	7363.71	23828.6	64322.7	64264.8	17320.4	20662.5	5509.61	60620.8	27512.4	65535	17493.3	30665.9
ha1p_38244	7168.96	3675.98	4048.14	2337.67	9939.96	36912.2	19164.2	53369	9508.18	24355.5	36403.2	10171.6	25167.5	7969.2	33057.1	8479.49	51699.6	16411.5	7849.98	19334.8	15806.6	48048.8	27160.1	9823.53	6024.33	39801.4	19459.8	5776.37	12156.3	22876.8	60719.2	14619.5	58361.6	38453.9	23172.3	54257	2387.37	7961.29	23902.7	65498.9	60173.2	16318.8	19967.5	6774.65	65202.9	28590.8	64643.4	15325.4	31347.7
ha1p_38705	2583.22	3013.61	1097.78	1232.43	6216.47	3019.12	651.82	1418.96	2594.27	3782.02	2317.04	2759.53	2409.43	3033.67	3713.96	6643.45	3456.37	3324.18	2377.57	4655.39	4897.39	5377.78	3014.8	4879.1	9003.43	6373.84	4704.84	9865.33	3876.08	6999.75	3864.86	8655.1	1864.53	1770.39	747.61	2094.2	5327.12	3826.18	720.61	2804	3537.55	2412.14	6714.92	10027.2	1160.37	1261.51	5781.29	5994.18	902.51
ha1p_38705	2713.82	3072.41	1455.73	1807.86	6037.04	2984.31	699.12	1556.14	2382.35	3735.47	2480.14	2561.18	2447.82	2922	3557.82	7064.41	3482.51	3251.37	2217.84	4794.71	4813.65	5717.69	3196.63	5082.16	8513.18	6157.18	4405.04	10266.6	4009.31	7113.2	3317.55	7647.47	1224.53	1296.92	694.84	1969.1	5278.61	3717.31	720.08	2576.24	3395.39	2246.24	7629.37	10865.9	1288.04	1360.2	5235.71	5161.71	862.67
ha1p_38705	1842.94	2346.27	1335.59	1602.41	5775.84	2788.18	551.39	1161.9	935.57	1587.16	1886.9	2361.73	2447.18	2720.61	3806.02	6862.84	3693.88	3250.45	1042.53	2268.1	1495.59	2090.29	1102.98	1825.57	4078.69	3620.45	3388.43	7727.94	1117.43	2639.8	3455.57	7820.82	2260.14	1804.94	752.55	2116	4750.96	3347.55	896.49	3276.84	3689.92	2459.84	5890.78	8911.51	1191.1	1295.67	5215.73	5328.2	980.55
ha1p_38705	2715	3136.76	1704.31	1914.24	6418.59	3129.35	690.45	1556.04	2464.55	4010.76	2445.57	2746.71	2314.04	3258.18	3868.73	7425.82	3367.96	3135	2141.16	4688.2	5069	5333.53	3261.22	5016.49	9004.65	6061.86	4373.51	10178.1	4859.57	7642.29	3620.67	8276.51	1218.12	1252	706.94	2085	5369.92	3662.37	787.16	2647.82	3290.33	2275.37	7538.86	10960.2	1240.12	1291.43	5542.29	5454.04	856.84
ha1p_38800	51377.8	17789	34326.3	11831.7	18191.6	54848.3	23857	63621	16770.4	48126.3	61260.6	17495	35158.9	11664.3	56312.9	17689.3	59364.8	24066	15804.4	48065.9	23649.5	56573.4	43209.7	13363.4	11107.2	55880.2	52919.8	15297.2	19786.9	41004.2	61412.1	17865.8	64663.1	37303.3	28686.6	54326.3	3863.18	11131.7	35415.1	63116	56845.2	11787	24358.4	9761.39	64785.3	28452.1	65535	21324.1	30116.8
ha1p_38800	21414.1	8231.88	18652.5	8103.1	17022.6	55210.7	16078	56420.2	6331.67	14143.1	59776.3	15446	49925.2	14344.4	55860.5	17696.3	61490.8	24468.9	6556.31	14305.2	9912.08	27154.7	16230.9	6460.86	7107.35	30804.7	50381.9	15318.5	9705.59	15695	56380.1	12183.1	62137.8	37455	24252.1	53563.1	4123.71	12991.3	38009.7	63148.6	54758	15952.7	28948.4	10990.6	59153.7	23775.8	63401.6	13816.7	31734.6
ha1p_38800	25079.5	8864.18	11436.8	5392.41	19256.5	56972.4	25032.3	60029.3	16164.4	42705.3	59567.6	14808.5	62908.1	22566	56129.9	16131.6	58887.3	22958.4	12965.5	37596.3	21388.5	56269.4	38925.6	11156.9	11740.6	52359.3	52921.8	14247.3	11919.7	23155.2	60361.9	16390.4	58943.1	35998.7	26085.7	57987	5256.45	19397.4	36526.4	62025.1	55045.1	13620.4	36842.7	11687.2	62004.6	27115.1	63733	18076.7	29879.4
ha1p_38800	23961	8811.02	20128.8	8513.65	19144.7	58750.8	18859.5	57843.5	7739.31	18079.1	60400.2	17424.2	56642.9	21029.1	58105.1	20298.2	60442.8	28843.3	8901.31	19199	12110.3	34811.5	21065.3	8760.04	9203.18	40148.9	52946.7	17014.3	11242.5	18624.6	57511.7	13272.4	62654	35708.3	23218.9	53389	4702.84	14694.3	40162.1	65492	57053.4	15946.6	32901.5	11212.6	58370.6	26565.8	63846.9	13906.5	33073.7
ha1p_39059	1490.45	1640.8	765.39	729.73	2162.53	2034.22	320.47	941.98	805.92	2325.53	1161.65	1490.63	1542.33	1557.06	2072.82	3194.92	2714.18	1801.96	907.29	2644.73	1169.49	2296.57	1099.94	1382.29	1815.31	3394.1	2338.55	3269.98	1210.86	3064.84	1928.08	1611.35	1464.63	1287.31	1120.65	1401	1669.53	2838.71	423.53	1926.53	2388.37	1323.8	3341.73	3718.08	949.18	1109.61	3170.69	1534.59	923.12
ha1p_39059	1887.41	1618.33	841.08	746.67	2271.16	2117.76	358.8	1188.8	1061.61	3540.02	1261.1	1581.92	1810.06	1705.02	2268.92	3211.06	2947.57	2105.73	1177.43	3520.69	2013.14	3240.35	1709.84	1862.04	2413.84	3988.06	2861.45	3559.8	1574.76	4580.84	2107.53	1709.69	902.08	908.69	1080.29	1519.43	1571.22	2597.1	452.04	1588.76	2082.47	1223	3875.8	3674.63	896.47	1111.12	2900.9	1448.29	900.59
ha1p_39059	1764.76	1751.35	550.57	518.16	2091.61	2071.51	303.98	1221.02	1125	3506.14	1112.33	1427.65	1672.94	1608.33	2063.86	3327.55	2931.69	1913.65	1274.1	3557.35	1972.33	3417.92	1685.63	1923.71	2365.12	4352.86	2821.39	3641.29	1832.67	5174.27	2423.65	1996.67	847.55	948.1	1178.37	1518.86	1737.76	2744.94	411.29	1828.45	2142.82	1313.63	3392.14	3657	896.51	1118.86	3527.47	1792.78	865.84
ha1p_39059	1832	1725.78	876.08	843.69	2338.49	2115.82	357.55	1021.73	1195.9	3536.47	1223.69	1507.27	1693.67	1609.16	2089.31	3382.71	2951.22	1886.65	1228.41	3759.49	1995.94	3509.82	1798.88	2007.65	2417.06	4162.98	2879.08	3912.53	2172.14	5030.04	2187.55	1948.94	889.14	958.59	1133.67	1474.12	1802.02	2844.04	432.31	1788.06	2275.71	1267.35	4202.9	3973.82	901.14	1079.08	3335.98	1620.35	821.65
ha1p_39189	1053.98	1693.16	887.24	1065.82	2750.96	2090.98	640.41	1399.16	1341.63	3032.61	1662.29	2079	1698.88	1875.96	1816.98	4046.63	2567.67	2088.12	1248.57	2993.45	3095.88	3466.12	1633.31	2818.16	3839.18	4189.1	2395.94	4754.29	1609.02	3520.69	1918.31	3530.24	1577.78	1691.96	576.16	1897.29	2487.78	2375.53	684.04	1923.65	1692.94	1445.06	3629.61	5554.55	1441.33	1729.12	3140.29	3194.33	1279.84
ha1p_39189	1131.41	1963.63	817.49	1119.2	2602.45	2011.73	546.08	1289.57	1593.1	3400.61	1704.53	2206.96	1474.39	2063.73	1938.94	4060.73	2754.69	2168.51	1477.29	3286.35	2961.22	3582.73	1689.53	2977.35	3485.33	3983.73	2325.82	4632.33	2436.63	4308.16	2077.71	3548.39	1451.53	1636.1	496.2	1783.27	2646.86	2618.53	714.43	2099.8	1668.35	1340.45	4064.59	5238.43	1507.73	1874.61	3081.33	3142.06	1129.47
ha1p_39189	917.24	1685.37	1688.51	2085.49	3026.24	2182.47	786.16	1509.61	1454.31	2789.43	1892.22	2338.96	1934.82	2059.49	2676.65	4450.06	3311.65	2517.98	1724.22	3022.22	2526.37	2946.73	1684.45	2724.84	3681.63	3946.88	2759.1	4870.59	1879.06	3731.24	2020.65	3356.41	3169.35	3204.69	531.33	1625.45	2791.51	2636.12	1522	4324.16	2466.61	1878.88	3053.31	4419.16	1592.16	2008	2855.84	2817.33	1389.61
ha1p_39189	1122.82	1854.45	2127.41	2426.22	2652.8	2117.98	587.61	1227.86	1646.84	3245.31	3254.02	3329.51	1611.1	2002.35	1943.8	3829.98	3682.1	2888.41	1639.61	3163.43	3174.22	3389.16	1787.14	2900.94	4454.45	4854	2353.02	4752.71	2536.76	4390.1	2030.57	3631.65	2325.73	2321.24	468.47	1655.53	2686.22	2799.67	848.67	2136	2006.16	1504.8	5288.39	6109.96	1782.08	1908.65	3337.41	3206.35	1141.55
ha1p_40164	1324.73	1525.67	1700.29	1946.02	2027.33	1926.8	552.82	1137.1	818.82	2505.57	1812.82	2265.08	1323.02	1430.86	2467.33	3756.45	3639.06	2654.67	878	2794.69	1832.76	2498.22	1325.49	1984.84	3502.69	4184.84	2370.47	5122.88	1699.04	3159.51	1693.55	3203.49	1898.39	1966.47	1285.43	1107.33	2811.31	2682.49	690.43	2118.78	2571.45	2157.73	4825.61	5814.94	1076.2	1113.9	2770.22	2730.67	630.86
ha1p_40164	1407.43	1438.29	1304.96	1572.78	2351.49	2083.78	697.71	1352.71	1152.96	3069.82	2463.02	2558.98	1482.14	1364.82	2757.33	3939.98	3259.49	1973.63	1146.84	3178.22	2997.59	3228.14	1787.61	2637.22	4616.59	4496.96	2846.18	6033.84	3148.43	4766.61	1893.61	3075.57	1062.65	1264.31	1311.45	1246.53	2809.78	2699.37	742.14	1870.45	2143.16	1868.31	4897.88	6211.57	1391.45	1260.59	2892.18	2659	829.92
ha1p_40164	1269.8	1455.57	1379.37	1464.43	2075.37	2049.59	658.82	1347.14	1000.1	3142.73	2543.53	2601.73	1447.63	1550.84	2316.31	3778.18	3046.1	2186.88	989.78	3325.86	2395.47	3126.55	1648.88	2351	4197.27	4333.75	2815.51	5557.63	2714.51	4704.65	1631.73	2953.08	1111.35	1364.18	1188.49	1172.12	2750.16	2566.08	577.55	1703.82	1938.45	1863.73	5188.51	6009.08	1227.39	1186.73	2706.1	2615.2	635.73
ha1p_40164	1089.24	1483.12	1332.78	1671.71	2090	2226.8	754.24	1542.73	1819.88	3801.18	7359.55	6537.88	1369.67	1639	3739.12	4939.37	3707.33	2367.61	1726.37	3638.67	3201.47	3595.2	2223.02	2840.16	5083.22	5731.96	3218.2	6094.31	3065.69	5050.9	2334.18	3590.49	1108.35	1349.86	1162.49	1275.45	4190.71	3793.08	962.16	2266.22	1895.49	1799.65	5677.84	5635.35	1313.92	1215.39	3369.69	3101.88	888.04
ha1p_40588	1698.02	1957.24	601.51	734.98	3203.31	2107.98	479.02	1249.61	2271.14	3574.84	1263.94	1977.33	1960.78	2078.41	2573.59	4995.98	2928.37	2191.18	2840.14	3751.53	3792.8	3633.51	2095.53	3308.39	4436.12	4949.96	2906.67	4979.96	3322.73	4886.16	2769.63	4566.9	1213.88	1259.71	1152.2	1134.33	4394.94	3907.59	878.04	2215.27	2219.06	1890.9	3387.65	3690.73	995.06	1289.9	3542.37	3162.67	1084.18
ha1p_40588	1921.33	2100.69	431.51	485.69	3358.84	1971.71	509.61	1144.67	1649.04	2839.55	1299.9	2097.84	2125.73	2038.94	2306.8	4667.86	2597.41	2124.47	2177.47	3028.35	2913.92	3132.29	1681.78	2859.24	3641.1	4114.8	2573.1	4654.8	2421.76	4478.8	2241.9	4253.22	1162.04	1424.39	1137.14	1228.1	2972.92	2477.82	554.96	1728.43	2130.14	1899.94	3608.71	4680.14	1026.33	1354.9	3531.55	2774.96	904.84
ha1p_40588	1631.35	1965.45	639.16	835.51	3047.06	1976.18	470.43	1337.67	1590.39	3177.73	1207.49	1933.33	1908.27	2202.86	2220.35	4439.49	2288.43	2089.43	2171.49	3352.78	2845.53	3094.08	1691.45	3082.04	3749.08	4105.08	2559.43	4258.65	2402.35	4418.27	2310.61	4329.69	873.06	1328.8	1076.51	1242.94	2910.04	2633.53	599.55	1945.39	1960.88	1863.78	3466.12	4056.02	964.39	1269.04	3409.96	3204.9	877.76
ha1p_40588	2010.39	2102.1	439.57	454.92	2871.2	1992.84	534	1145.12	1486.12	3028.39	1421.33	2274.86	2090.65	2217.96	1976.9	4667.08	2444.31	2119.12	2167.9	3305.29	2859.94	3144.61	1626.47	2663.47	3420.22	4339.41	2597.04	4546.55	2279.2	4194.18	2076.41	3824.55	1129.84	1317.29	1165.39	1246.88	2698.02	2411.61	597.63	1887.82	2138.35	1987.71	3759.51	4566.92	877.08	1101.53	3165.37	2839.37	838.78
ha1p_40929	14393.8	9359.75	33814.7	15422.1	35714	63977.8	30663.2	56951.6	38534.3	58771.5	54154.3	13805.4	55967.4	24842.5	58763.8	25393.5	62310.1	33601.5	37087.3	57301.4	47970.6	64029.8	60302.8	26992.8	22172.5	61661.3	60431.6	21934.3	20924.6	38266.6	65535	34990.8	53148.2	48685.4	50836	63930.9	12867.6	45059.5	53629.7	65535	57508.4	21807.1	52629.6	16636.3	64785.2	35226.4	65098	34706.3	35305.4
ha1p_40929	12684.6	8506.75	24712.2	14558	37766.8	64531.3	22042.1	62269.5	16882.5	33155.2	54010.3	15223.1	57742.5	28822.9	62241.3	29157	64784.7	35605.7	15785.3	29076.3	23685.1	52865.6	35702.5	14119.1	17541.7	55317.1	55750.9	20887.5	19115.6	31163.3	65535	28752.7	62894.3	38308.1	43514.5	58335.2	13767.7	47723.6	52003.3	64971.2	62023.2	24443.9	32859	13599.9	64058.1	34430.1	65514.1	28328.1	40712.8
ha1p_40929	36399.1	18577.3	37213.4	17576	44077.8	64304.3	32578	59176.7	37897.6	53076.9	58786	17251.6	57281	32892	60377	25208.6	64007.6	38294.8	37373.4	57669.3	46730.7	63909.1	56808	25559.1	22968.2	59604.5	63918.2	25931.9	21578.5	38234.5	64203.8	28942.2	63479.6	46581	54442.3	59924.6	15281.3	53560.3	48140.8	65334.2	59142.6	21941.5	63735	22017.5	62637.7	35836.3	65208.7	30190	36776
ha1p_40929	17024.1	10301.8	27305	14818.3	36130.4	59899.4	22157.6	61433.4	28479.6	52224.1	49897.2	14371.6	61881	32408.4	62893.5	28162	59458.7	34679.4	30706.5	52929	41075.6	63432.4	54407.1	22887.3	15754.5	57985.7	57201	21407.9	16002.4	25224.9	63090.4	31359.1	62705.3	42436.8	46698.4	55117.2	14494.2	50411.7	49978.5	65187	62703.7	23118.2	56409.8	19563.8	64642.9	35636.1	65535	32519.2	39531.6
ha1p_40959	1806.1	1636.12	774.71	535.69	2296.51	2422.24	492.24	1351.41	1416.82	3490.73	1676.43	1799.47	2202.08	1766.63	2640.2	3521.98	3250	2181.02	1106.53	3384.43	2119.2	3066.9	1660.69	1908.35	3642.16	5012.53	2531.71	4729.9	1402.82	4683.94	2237.88	2748.71	898.8	1076.73	627.14	1414.53	1875.73	2374.98	672.04	1845.29	3204.94	980.86	3650.65	4320.04	780.04	835	3374.08	2252.1	512.94
ha1p_40959	1643.86	1681.41	921.76	735.35	2178.96	2362.16	465.39	1509.84	1424.71	3475.33	1695.31	1644.02	1740.71	1704.76	2443.71	3386.39	2745.04	2326.39	1102.16	3732.1	2730.12	3506.59	1679.94	1952.06	3598.59	4550.63	2770.63	4740.47	1297.71	4408.27	2129.04	2530.2	761.22	1031.8	566.37	1403.31	1791.88	2303.45	601.06	1633.41	3047.24	1004.88	3391.55	3872.2	851.73	880.67	3284.94	2087.14	473.2
ha1p_40959	1543.59	1536.61	892.22	675.04	2169.22	2364.33	428.94	1589.12	1321.39	3431.41	1540.53	1652.43	1748.29	1671.63	2686.22	3643.9	2883.45	2277.73	1082.51	3357.61	2061.65	3353.12	1629.59	1873.69	3559.92	4641.61	2548.24	4833.61	1379.33	4605.73	1995.98	2369.39	720.47	1035.08	586.24	1374.61	1692.78	2275.35	625.57	1721.67	3183.86	938.69	2885.24	3611.18	844.57	864.39	3205.02	2113.16	494.12
ha1p_40959	2040.22	1668.63	1011.73	755.92	2171	2451.84	465.84	1449.29	1424.73	3623.76	1659.76	1602.98	1980.84	1800.61	2680.08	3527.1	3051.57	2207.35	1030.96	3338.61	1903.18	3136.18	1528.51	1831.67	3584.18	4508.39	2592.49	4643.61	1617.35	4942.08	2064.63	2467.31	837.39	1068.27	583.27	1233.71	2066.1	2583.51	550.02	1785.96	2845.61	920.31	3789.16	4445.63	840.53	890.86	3073.92	1958.16	488.78
ha1p_41780	1473.88	1521.63	773.14	631.47	2177.39	2465.12	493.88	1710.69	1502.37	3666.02	1684.82	1670.27	1672.2	1534.57	3345	4565.94	3405.14	2583.76	1170.59	3972.47	2536.35	3894.45	2081.88	2759.86	3343.98	4879.98	3524.27	5047.08	1620.53	5670.61	2654.59	3185.8	1579.08	1692.63	881.65	3330.71	1988.61	2637.9	702.98	2530.37	3041	840.27	3831.29	4478.12	3045.88	2290	3929.71	2392.1	1515.94
ha1p_41780	1735.61	1562.1	843.27	639.69	2252.16	2548.47	505.37	1551.76	1480.49	3909.71	1679.71	1778.61	1800.41	1620.94	3366.92	4615.2	3620.04	2766.69	1196.92	3917.51	2485.86	3602.51	2042.22	2675.78	3334.71	4710.75	3196.76	4599.67	1765.67	5844.78	2718.73	3369.73	1996.57	1833.35	855.9	3433.41	2053.96	2730.98	788.47	2774.08	3034.86	867.55	3939.29	4500.12	3521.86	2883.22	3969.71	2314.73	1729.49
ha1p_41780	1929.47	1587.33	870.24	583.24	2441.88	2797.41	582.06	1583.84	1426.2	3621.45	2351.8	2232.73	2175.69	1579.98	3626.31	4982.71	3810.82	2700.31	1207.06	3959.2	2328.8	3458.43	1787.12	2435.98	3448.37	5154.8	3390.2	5377.04	1615.1	6033.37	2622.14	3149.94	1842.02	1822.16	818.04	3093.67	2449.18	2944.04	759.55	2631.69	3136.31	863.84	4816.39	5302.73	2973.04	2249.02	4043.22	2463.16	1671.31
ha1p_41780	1660.37	1458.31	850.98	613.22	2119.1	2402.92	496.57	1563.37	1442.2	3764.94	1886.45	1848.96	1878.16	1539.47	3368	4741.31	3314.18	2646.2	1012.27	3585.51	2187.69	3322.02	1841.9	2520.88	3235.98	4964.2	3199.53	5193.37	1566.39	5360.73	2457.31	2998.2	1588.08	1654.98	828.14	3085.57	2137.06	2615.08	698.73	2393.43	2869.63	773.53	3999.84	4194.35	3113.69	2447.22	3611	2350.82	1576.24
ha1p_41863	9464.71	10568.2	9515.12	10138.3	2486.29	4495.43	19175.3	27058.2	1703.73	2307.12	5370.78	4135.96	4272.35	5329.51	6344.69	4275.63	3066.47	3662.08	1493.39	2489	1490.94	3131.33	2390.67	2013.53	6355.63	16270.2	2426.84	2149.02	4506.1	7043.65	60487.9	54314.8	55494	57865.2	60509.5	56759.5	4215.43	7736.16	44745.9	59479.9	65022.9	64666.1	7297.71	4161.59	27826	27554.7	60744.8	34601.8	41338.1
ha1p_41863	11753.6	12247.1	17367.8	18240.1	2138.37	3912.92	25071.8	38616.5	4559.12	5226.33	6035.69	4438.69	2464.84	3997.45	3479.82	2726.65	2214.51	3076.69	3944.59	5209.25	3733.16	7325.35	5311.43	4080.9	9020.51	24627	2476.24	2122.67	9778.33	14426.8	65314.4	61574	57431.5	58801.4	62352.5	56004.3	2992.55	5371.82	43942.7	53936.1	64147.7	62375.8	6834.31	3222.39	25542.9	25851.6	63056.4	51374.9	34013.8
ha1p_41863	11901.8	13267	18987.8	19557.9	1860.73	3780.14	24950.5	34119.1	4100.84	4777.86	5466.49	3721.1	2508.8	3895.53	3761.24	2875.37	2194.35	3123.8	3986.1	5543.43	4509.41	7493.2	6051.67	4536.92	13263.4	33741.4	2528.78	2165.98	12288.3	18784.8	59196.9	55658.8	46481.8	45615.8	59142.7	56614.1	6565.43	11496.2	33155.2	55084	64599.1	62845.4	6275.86	3622.94	32154.8	30003.4	65396.6	53696.6	31475.7
ha1p_41863	6883.49	7969.75	9060.49	9177.35	1336.33	2773.41	7456.47	10749.9	752.49	1248.31	3207.63	2914.22	1924.08	3121.43	4239.98	2830.22	1938.55	2397.31	552.94	1484.06	516.1	1462.39	1023.88	1050.94	1684.37	5617.86	1699.31	2029.65	1377.22	2899.1	59853.6	48340.8	54287.7	56178	61341.6	53901.6	3991.57	7161.53	42923.7	57253.6	65516	58361.6	5022.92	3244.59	18960.3	19028.3	59743.4	30486.7	35337.3
ha1p_42103	943.71	1664.04	644.06	950.57	2051.49	1520.59	721.49	1395.71	1699.57	2110.18	910.43	1783.69	821.76	1730.49	1174.31	2920.96	1697.94	2588.98	948.96	2228.24	1705.39	2252.2	986.78	1984.92	3521.69	3129.49	1475.82	4352.94	1041.57	2851	1299.61	3174.9	1659.49	2425.2	1269.73	1390.55	2032.37	1583.02	616.16	1939.67	1526.41	1161.39	1744.24	3890.31	1725.49	2146.12	2050.04	2483.78	1475.67
ha1p_42103	1170.53	1626.86	474.27	645.22	2496.65	1554.63	1013.82	1713.59	1998.98	2116.92	1074.1	1849.8	1316.96	1622.96	1547.82	3302.16	2046.22	2517.35	1057.27	2562.39	1861.22	2299.06	1041.14	1911.78	3787.71	3124.41	1864.69	5328.45	1323.47	3137.14	1321.33	3511.92	2146.98	2405.92	1418.04	1418	2282.51	1695.04	907.16	2681.2	1741.57	1271.45	2198.24	4486.47	2100.73	2564.31	2256.55	2767.94	1808.27
ha1p_42103	820.12	1550.31	522.35	1001.84	2138.49	1522.98	703.14	1293	1777.41	2201.47	984.33	1717.14	876.73	1643.2	1336.47	3084.55	1721.78	2581.71	966.45	2109.84	1688.69	2309.08	1009.45	1862.73	3650.94	3177.1	1563.51	4535.02	1316.55	3109.98	1190.88	2808.41	1774.02	2061.98	1252.1	1316.73	1827.24	1533	691.12	1914.49	1795.65	1292.1	1730.59	3483.76	1793.61	2096.78	1945.35	2401.41	1464.18
ha1p_42103	1011.37	1684.78	565.1	879.41	2100.88	1619.43	854.63	1447.24	1715.92	2022.29	1109.94	2093.04	1101.35	1801.02	1279.18	3096.8	1895.69	2548.29	901.12	2376.24	1541.04	2188.24	954.37	1862.47	3756.55	3294.14	1467.76	4631.2	1382.24	3214.33	1186.57	3050.65	2172.53	2486.33	1307.1	1220.71	2227.37	1850.49	691.57	2022.31	1368	1027.65	2116.53	4250.43	1504.98	1861.16	1842.86	2268.47	1460.94
ha1p_43364	51921.9	35468.7	23214.9	14212.9	48641.1	63032.9	50588.3	65152.6	34696.8	42003	55836.8	19800.1	50951.4	29253.2	56668.1	31670.3	60864.4	55149.6	32853.4	40086.4	54192	56396.8	48343.1	26185	25905.1	60464.4	60057.3	25369.2	33296.6	44586.5	65535	45827.4	65535	58358.7	64152.3	64630.2	8043.16	16791.1	56865.3	65535	63166.4	54665.7	57985.2	18869.7	63841.2	39791.9	65535	43228.2	56643.8
ha1p_43364	58167.9	41132	23277.2	14784.8	46204.2	62293.4	49047.6	63653.7	35516.2	41670.1	58362.3	25456.9	42508.8	25083.6	53219.7	28964.5	64880.3	54035.7	34377.6	41962.9	55228.5	59807	45269.6	26206.4	26868.1	62387.4	60252.4	27293.2	33839.9	46947.6	65535	45962.6	65535	59331.9	61279.3	61704.8	7413.59	15558.4	57889.2	64466.8	64020.6	57314.8	54806.5	19737.7	63627.9	38238.5	65084.5	39017.6	55741.4
ha1p_43364	29509.3	21104.7	49461.7	26806.6	32279.5	57155.5	45203.8	65531.2	39196.9	48987.5	60829.7	25231.3	32505.4	21303.3	52761.4	28178.4	64553	51274.5	42273.1	50918	59622.6	63873.2	60638.7	35305.5	24530.1	59099.4	58893.4	25520.2	38364.6	52930.7	65491.4	46650.8	64388.7	61141.3	61055.4	60173.5	8991.51	18496.6	52441.8	56936.5	65083.6	54681.4	37135.1	13511.4	63020.6	39621.8	65535	45308.3	52863.7
ha1p_43364	43541.8	28708.7	46775.2	29211.4	33392.8	57991.6	43923	57938.6	40454.7	50856.1	61292.3	24441.2	31882.8	19494	54270.1	29040.6	64351.3	52865.1	36403	46054.9	57287.2	62594.4	57306	32829.9	27015.7	58013.3	40508	17853.3	40642.5	55666.3	65535	47755.5	64975.9	65339.7	62047.1	62681.4	8764.92	18261.3	62674.9	65535	65240.9	57059.1	43103.9	16495.7	65387.4	42682.6	65535	41727.6	54963.8
ha1p_44096	2710.06	2658.04	967.14	972.43	5180.25	3036.61	1110.71	1744.8	1837.35	2314.02	1829.63	2081.27	3260.88	2624.55	3347.06	5417.51	2976.61	2414.94	1693	3968.41	4333.9	5102.43	2647.43	2930.84	6778.61	4685.33	4076.69	7305.8	2505.71	4817.88	4754.1	8400.43	1755.14	1504.92	2669.12	3809.41	3699.69	2944.55	737.2	2816.78	2788.63	2249.33	5195.96	7692.33	5218.14	3764.24	8239.33	6695.96	3313.86
ha1p_44096	1688.12	1915.51	740.69	834.61	4811.84	2794.29	957.57	1727.31	1648.04	3165.94	1891.1	2078.49	2840.59	2500.92	3490.39	5806.06	2582.06	2062.29	2079.33	4323.12	4306.27	5025.51	2895.39	3450.82	6592.92	4630	4608.55	7859.84	2544.73	5116.27	4975.02	9055.78	1892.33	1600.88	2784.43	4102.25	28279.2	19140.1	744.63	3288.82	2767.24	2117.43	3743.57	5588.39	4895.06	3828.98	8209.37	6697.69	3133
ha1p_44096	2270.88	2360.1	884.65	906.73	4611.25	2701.98	928.41	1837.76	1599.78	3054.67	1709.61	2005.18	2755.59	2563.27	3468.16	5667.8	2618.55	2147.57	1933.41	4264.08	4150.98	4913.2	2874.82	3201.51	6727.06	4891.69	3965.31	7233.37	2759.04	5066.61	4928.59	8775.43	2006.76	1709.53	2676.92	3991.1	3624.27	2546.2	756.65	3150.08	2966.12	2216.71	4603.39	6863.25	5072.47	4098.18	7733.18	6535.43	3277.24
ha1p_44096	2831.39	2469.02	937.33	1053.86	5039.02	2832.18	1056.69	1858.63	1725.98	2904.12	1739.86	2067.31	2667.35	2402.43	3364.1	5906.39	2720.22	2185.1	1802.37	4070.16	3979.29	4775.08	2622.39	3087.98	6732.41	4641.69	4258.22	7841.8	2420.94	4811.45	3875.47	7317.27	1760.78	1416.41	2736.08	3746.53	4145.16	3314.51	778.04	2966.9	2627.57	2008.45	5253.8	7158.61	5173.59	3918.88	6631.27	5760.88	3165.31
ha1p_44723	1618.59	1532.22	519.65	530.29	2330.47	2022.82	375.53	1171.39	781.63	2438.04	1057.88	1522.41	1382.08	1721.37	1609.71	2967.53	1477.1	1859.24	790.45	2553.55	1509.12	2820.98	1333.22	1556.53	2358.02	3652.18	2136.29	4089.82	976.71	3278.55	1762.82	2296.12	1106.31	1091.61	273.45	1145.65	1654.78	2319.55	440	1841.94	1551.9	899.18	2328.1	3365.06	1069.06	1020.33	2718.59	1733.12	566.16
ha1p_44723	1465.71	1411.76	480.78	447.61	2490.37	2011.82	388.65	1262.27	723.04	2061.41	1035.02	1445.57	1397.57	1522.2	1500.39	2836.92	1599	1817.08	723.57	2610.98	1560.86	2879.98	1372.02	1545.57	2540.27	3803.63	2404.18	4340.12	826	3393.86	1954.49	2350.59	990.2	948.57	340.65	1331.37	1376.63	2055.92	475.9	1864.29	1633.8	799.16	2345.51	3381.49	1125.2	949.14	3008.96	1944.65	593.02
ha1p_44723	1541.94	1554.55	517.51	485.02	2359.1	1996.1	366.51	1233.43	717.73	2287.88	929.41	1522.51	1347.63	1588.96	1491.12	2953.14	1684.08	1938.9	714.82	2529.29	1423.94	2929.18	1328.31	1568.78	2591.71	3597.24	2071.29	4177.37	788.96	3136.63	1707.71	2269.04	1006.33	1032.04	261.53	1125.47	1572.59	2190.02	434.63	1781.33	1501.47	897.24	2113.65	3327.39	977.31	845.78	2868.96	1766.65	590.57
ha1p_44723	1501.51	1508.04	562	535.45	2315.16	1951.9	370.96	1179.63	741.63	2211.45	1083.86	1745.76	1607.2	1725.14	1674.94	3073.02	1640.96	1913.82	716.76	2737.57	1537.1	3000.8	1311.59	1634.12	2386.69	3736.2	2131.2	4285.1	991.47	3295.04	1401	1824.8	1162.92	1222.24	347.33	1218.82	1590.29	2334.47	369.84	1757.86	1658.59	907.45	2515.53	3545.18	904.86	801.88	2100.1	1379.57	574.2
ha1p_45173	2385.43	4826.45	839.92	1188.59	7307.75	3403.51	1195.33	1748.41	2914.29	2504.27	2450.47	2806.86	1801.12	4365.37	4225.53	6633.47	2817.8	3453.51	3775	4006.31	6723	4500.57	2717	4327.45	10231.8	6496.53	4730.63	10634.2	3403.71	5313.25	3666.67	8271.08	1632.37	2049.65	2638.1	2174.65	4585.39	2519.92	984.78	2526.8	3781.98	2759.76	6346.73	10187.8	4112.94	4504.88	5581	6548.27	3041.33
ha1p_45173	1357.06	2717.43	623.96	855.73	6686.14	3054.02	1249.31	1624.14	3077.02	2515.14	2288.22	3153.06	2439.14	5303.1	4956.53	8043.53	2824.59	3668.53	3609.16	3677.65	6262.57	4864.86	2647.04	4229.82	9615.37	6092.51	3836.84	9050.04	3079.73	4953.16	4282.75	9457.29	2563.31	2564.2	2424.14	1814.24	3926.61	2325.71	1313.37	3611.1	4518.1	2957.96	4335.92	6991.84	2747.53	3051.98	6352.18	7254.25	3032.24
ha1p_45173	1471.06	3256.18	984.35	1404.1	7357.92	3461.96	1089.1	1413.98	3068.16	2414.14	2209.47	2996.08	2311.04	5200	4421.98	6888.02	2820.45	3643.18	3973.88	4020.73	6797.82	4908.16	2658.33	4575.63	10071.1	6029.92	4251.06	9962.59	2922.71	4725.94	4209.84	9428.57	2110.84	2065.63	2314.88	1751.59	4538.86	2750.76	946.18	2692.04	3964.8	2853.94	4974.12	8028.69	3229.53	3641.1	6126.37	7296.18	3361.51
ha1p_45173	1084.94	2487.08	738.22	1114.96	5932.04	2949.24	982.22	1251.53	1936.59	1854.06	1889.51	2629.12	2288.43	4773.22	4506.59	7220.16	2513.33	3526.02	1803.02	2374.47	4405.47	3311.08	1746.47	3034.57	7391.04	5060.88	2838.86	7409.92	1787.82	3142	4220.73	9626.63	2410.04	2364.57	2367.67	1865.22	4019.35	2453.39	1039.65	2594.49	4120.2	2843.31	4878	8147.31	2467.12	2993.73	6347.8	6716.78	3157.12
ha1p_45580	2309.49	2118.51	1007.65	1346.8	5119.86	3261.02	922.51	1875.61	2625.51	2675.82	2197.43	2311.84	1842.63	2046.59	4393.75	6140.88	2380.69	3460.94	3369.82	4021.57	4481.9	4589.71	2279.49	3934.78	6517.27	6993.61	4314.1	9015.63	3381.98	6025.33	3096.49	5397.1	1362.61	1779.08	1726.14	1581.43	4121.51	3308.24	900.41	2341.14	3661.73	2714.8	5765.45	8195.02	2094.41	2078.29	4777.96	4571.69	1151.94
ha1p_45580	2419.29	2220.8	947.98	1143.59	5757.45	3402.86	918.08	1667.65	2767.39	2804.24	2293.27	2517.27	1995.45	2238.45	4572.61	5940.86	2822.51	3614	3205.8	3777.92	4381.63	4525.75	2379.67	3889.12	6719.65	6165.61	4473.2	8322.22	3681.47	5958.22	3201.31	5525.08	1916.43	2071.53	1784.14	1471.43	4428.35	3502.08	1035.76	2821.94	3924.53	2678.51	6563.47	8703.69	1680.49	1881.53	4865.45	5019.78	1311.65
ha1p_45580	2432.98	2080.2	978.31	1195.12	5784.51	3375.27	900.59	1613.84	2541	2609.49	2515.65	2483.55	1982.63	2242.8	4367.39	5642.41	2634.08	3229.43	3162.73	4028.84	4206.82	4403.51	2410.92	3836.27	6962.82	6748.31	4777.33	9059.69	3552.12	6188.53	3083.1	5681.88	1348.73	1887.84	1921.31	1598.65	4034.33	3127.86	950.51	2463.16	3662.31	2712.1	5944.94	7680.51	2050.96	2094.84	5106.1	5040.94	1267.51
ha1p_45580	2047	2083.2	1136.37	1563.94	5101.8	3307.78	921.84	1802.86	2717.43	2727.37	2249.24	2294.18	1972.43	2198.71	4541.41	6293.53	2516.06	3550.43	3342.49	3938.49	4464.65	4661.47	2681.39	4312.63	6582.31	7266.98	4197.96	8181.18	3528.76	6156.88	3381.18	5484.82	1718.69	2143.02	1713.51	1634.59	4146.12	3272.39	1050.37	2954.86	3747.43	2719.55	5120.82	7073.57	1930.82	2089.98	5358.33	5443.02	1121.49
ha1p_46057	1065.96	2002.22	1791.02	2218.18	1739.69	1467.49	588	1121.14	1456.43	2558.53	2374.14	2712.63	1133.35	2020.1	1710.35	3139.06	3244.88	2828.02	1364.96	2732.02	1758.92	2263.51	1233.61	1902.94	3263.18	3524.27	1836.06	4083.59	2559.45	3479.96	1340.45	2110.08	2124.96	2065.08	582.06	750.92	2002.8	1931.49	797.04	2165.78	1875.82	1675.41	3872.22	4410.25	1211.55	1494.65	1996.67	1864.1	1119.39
ha1p_46057	1149.39	1863.61	759.31	1144	1596.71	1532.69	643.2	1137.08	1507.76	2589.39	1426.88	1975.61	1240.69	1936.06	1625.9	3045.51	2393.1	2305.92	1359.78	2735.41	1995.9	2731.96	1117.59	1902.39	2856.43	3174.18	1765.24	3947.2	2495.02	3917.04	1329	2224.51	1473.37	1464.02	595.18	836.71	1910.27	1885.2	628.71	1784.82	1643.45	1476.53	3522.16	3977.8	1261.67	1497.33	2002.39	1947.59	899.33
ha1p_46057	1169	1867.9	1086.02	1464.33	1678.14	1589.14	686.18	1202.92	1242.86	2547.63	1828.29	2244.73	1262.69	2067.94	1627.55	3032	2577.33	2295.9	1093.29	2331.14	1890.78	2280.51	1012.02	1647.94	2870.08	3468.43	1772.94	3955.69	2079.63	3718.04	1178.43	1981.37	1223.86	1314.84	628.16	784.82	1576.84	1744.8	582.71	1704.78	1458.29	1297.98	3081.59	4195.41	1068.55	1326.43	1721.14	1684.78	847.67
ha1p_46057	1084.94	1805.8	1530.86	1909.88	1986.16	1541.61	690.39	1140.37	1201.12	2214.8	1782.76	2652.16	1447.16	1896.69	2469.88	3482.94	3019.88	2602.43	1098.12	2262.57	1636.9	2220.37	1121.39	1584.51	2473.43	3081.14	1859.98	3857.76	1917.94	3272.57	1183.41	1838.02	2412.86	2155.67	576.18	735.78	1778.02	2100.08	1017.2	3426.49	2481.59	2063.65	3067.1	4327.14	1535.02	1831.39	1696.71	1675.57	1055.43
ha1p_47490	4196.33	1693.61	650.37	579.57	1532.53	1973.94	466.08	1361.53	570.49	2471.8	1426.2	1557.2	3681.18	1691.78	1915.22	3135.45	2263.98	1490.18	394.71	2705.18	1192.18	3139.61	1872.2	1751.55	2351	3613.29	3151.02	3739.67	1190.12	4465.2	1733.69	2368.45	1605.94	1600.22	316.06	1790.51	1850.9	2552.53	507.57	2274.31	1418.8	709.12	3372	3917.18	1617.29	1432.02	2933.49	1846.18	1000.82
ha1p_47490	4241.12	1627.1	754.02	603.35	1657.14	1996.92	440.22	1326.63	575.06	2252.22	1949.55	1784.43	3759.71	1702.76	1984.31	3128.67	2464.78	1490.51	424	2961.14	1386.22	3230.84	1951.51	1752.33	2364.04	3784.94	3490.31	4102.57	1087	4285.78	1610.43	2201.84	1521.76	1456.41	328.35	1854.16	1714.63	2365.06	508.53	2364.73	1459.61	701.1	3923.96	4203.18	1628.41	1370.35	2825.73	1630.8	1004.39
ha1p_47490	4055.16	1580.1	555.92	378.31	1778.06	1888.88	532.31	1372.2	493.24	2246.14	1497.08	1630.12	4227.43	1536.51	1932.76	3074.96	2293.59	1451.18	458.71	3250.24	1332.82	2981.47	1840.22	1779.88	2445.33	3763.88	3317.43	3998.24	1113.71	3877.94	1905.86	2507.02	1540.16	1395.57	331.59	2005.12	1718.14	2496.29	558.94	2396.76	1585.1	727.49	3495.37	4198.96	1461.41	1347.08	3221.88	1948.57	1033.04
ha1p_47490	3261.9	1482.65	621.12	550.92	1583.8	1910.14	414.27	1477.67	521.9	2468.9	1317.04	1508.67	3268.67	1654.31	1812.9	3012.9	2330.27	1384.57	426.49	2779.86	1369.59	3371.88	1973.71	1773.49	2347.84	3617.27	3288.06	3731.45	1020.76	4370.49	1808.73	2396.27	1357.92	1324.9	359.41	1985.18	1571.18	2091.02	518.31	2181.47	1483.69	637.76	2874	3163.84	1652.29	1324.84	3098.35	1869.02	906.73
ha1p_47995	1962.9	2161.1	903.71	917.33	715.94	2644.71	1007.92	1745.08	3361.29	3372.78	2050.98	2093.76	1810.65	2083	3885.98	2908.71	2974.65	3734.63	2555.98	4176.14	943.55	4285.41	2186.06	1361.39	538.1	5740.67	2844.2	1954.14	1405.41	5665.82	2996.37	1124.8	1143.51	1133.06	977.47	1361.8	750.69	2952.84	706.51	2390.76	3630.55	1389.94	4626.9	1724.63	1729.53	1404.86	4696.61	1273.76	1273.14
ha1p_47995	2272.1	2284.14	1127.63	1366	759.39	2910.18	1025.63	1872.27	3609.59	3754.59	2210.53	2310.12	1858.92	2315.8	3567.37	2676.2	3113.94	4012.8	2704.29	4316.33	1007.57	4677.47	2111.24	1512.9	548.73	6089.16	3504.22	1983.02	1421.06	5505.78	2259.59	771.69	1068.24	1008.43	1011.51	1504.04	735.35	3060.86	603.08	2154.29	3281.27	1123.41	4916.63	1638.12	2029.2	1555.94	3432.16	860.24	1178.73
ha1p_47995	1704.86	1917.29	1101.24	1283.73	772.82	2946.98	1020.24	2221.39	3429.51	3807.71	2055.35	2135.08	1835.41	2288.14	3774.43	2628.67	3197.27	3817.39	2627.9	4114.43	1021.16	4520.55	2295.2	1653.24	547.67	5914.9	3209.94	1828.84	1477.02	5900.69	3047.51	1149.61	1140.98	1293.31	1044.8	1577.33	780.12	2876.35	633.22	2169.1	3037.29	1095.41	4149.31	1369.08	2034.82	1616.18	4914	1278.84	1237.45
ha1p_47995	2069	2171.31	1123.24	1210.45	720.53	2610.39	698.82	1460.86	2267.73	2757.31	2236.59	2415.63	1960.24	2199.88	3803.22	2819.98	3098.76	3985.69	1798.9	3176.55	650.04	3240.65	1568.57	1062.06	404.2	4766.67	3428.61	1894.59	1019.61	3883.78	2687.63	918.98	1276.04	1141.65	959.65	1431.04	881.61	3223.98	653.37	2200.45	3789.57	1525.22	4496.29	1776.51	1719.82	1431.53	3808.61	978.73	1433.71
ha1p_48021	54969.6	41838.2	57796.6	45020.2	64584	64672.5	60800.2	60636.2	64277.7	64215.4	65535	50199.2	65535	58882.3	65535	64115	65227.5	64220.8	63043.2	61883.7	64970.1	63396.6	64778.2	57223	59957.6	65535	65244	58511.8	60124.3	58573.7	64992	56153	62118.3	61817.1	60121.1	62643.9	53993.2	64462	64961.5	64535.6	65222.4	52213	63002.9	54870.7	63197	47855.8	65535	60189.6	56391.4
ha1p_48021	57241.7	50233.6	63332.2	51544.6	64909	65142.7	61561.2	64927.5	61061.8	64259.9	63103.7	43693.2	65157.4	56553.8	64098.5	57311.3	65397	56230.4	62194.2	61341.2	63503.3	63246.6	64743.9	58396	56556.1	63802.9	65084.6	59342.7	55225.5	60321.8	65535	59455.9	64884.8	57216.9	58081.9	60206.9	55313.1	62054	62159.1	63310.5	62204.9	53983.9	65535	58414.2	62848.6	49859.6	65535	59347.6	56525.4
ha1p_48021	57610.7	45558.3	42388.6	26544.4	62699.1	65262.1	60936.7	63731.9	63098.7	64019.8	65269.4	53154	60566.9	62586.9	65535	60959.8	65535	58798.8	61463.5	64702.2	63391	64836.3	65402.1	56493.8	56082.3	64139.8	65535	60735.1	60364.1	64332.5	64673.1	57108.8	62758.7	62328.7	57700.5	61579.3	54761.4	64859	65422.3	65535	64356.3	51523	65100	58666.1	64199.2	52772.5	65535	54806.1	58033.4
ha1p_48021	62916.6	51764.1	58024.1	52452.8	64100.1	65535	55600.2	64473.2	64130.8	65383.7	65535	50741.4	61806.7	62824.7	65535	58590.3	65103.9	63218.6	61467.3	62200.9	64602.9	65535	64422.4	58774.6	57056.1	64142.6	65194.3	54837.7	56697.6	61590	65452.4	55849.3	63449.7	56683.9	59612.6	63898.5	55694	61899.7	65490.1	65535	65301	54115.2	65535	55737.3	64539.8	48869.8	65310.8	56269.6	56291
ha1p_48057	1999.86	1136.35	684.71	534.18	1421.76	2099.14	316.49	1123.39	1535.67	3247.14	1131.86	1458.59	1685.73	1332.33	2171.69	3030.16	2509.94	2296.16	729.06	3043.22	1320.37	2752.18	1680.14	1914.24	2649.51	4028.51	2408.9	3684.65	1868.82	4785.08	1565.65	1608.2	997.82	1104.88	410.88	1598.12	1958.88	2246.73	509.73	1700.2	2180.71	713.92	3742.82	3315.16	1865.92	1070.82	2451.33	1174.9	756.98
ha1p_48057	1672.61	1144.9	444.1	350.98	1415.57	2020.59	348.37	1043.84	1432.9	3010.51	1491.71	1554.29	2289.18	1144.82	2254.24	3233.84	2573.29	2308.57	725.31	3125.92	1248.47	2954.53	1731.98	1795.41	2607.1	4205.84	2536.59	3521.9	1101.71	4111.04	2094.45	2055.04	1361.22	1282.71	446.9	1692.29	1236.24	1866.59	605	1843.53	2446.61	864.14	3622	3244.47	1760.65	1066.43	3044.22	1444.96	785.67
ha1p_48057	1069	1190.35	555.12	518.86	1406.55	1973.86	305.37	1314.55	1772.29	3025.51	1234.9	1528.63	1743.71	1284.24	2573.92	3464.47	2394.06	2123.78	781.61	3436.27	1495.06	3170.24	1909.35	2279.92	2152.33	3500.69	2578.84	3305.82	1041	4580.2	2103.12	2201.2	1132.59	1285.27	418.92	1836.65	1386.14	1907.57	630.2	1932.41	2415.61	680.37	2817.16	2585.92	1786.43	1028.61	3624.41	1808.92	839.53
ha1p_48057	1781.22	1145.78	653.88	427.73	1308.08	1949.53	338.63	1146.24	1746.29	3310.49	1202.41	1351.37	1796.88	1200.73	2238.92	3191.78	2796.59	2218.39	774	3078.39	1251.73	2898.63	1614.71	1932.9	2694.55	3899.57	2584.69	3543.18	1743.43	4897.84	2041.73	2096.71	1370.96	1377.73	433.8	1677.53	1594.53	2325.47	574.98	1818.37	2465.2	778.24	3576.24	3348	1929.2	1134.18	3157.57	1519.69	766.71
ha1p_49641	5966.96	8711.59	1196.45	1131.59	8813.29	5512.61	1136.86	2008.39	3142.33	10000.7	3450.96	3648.08	9807.96	11605.5	9415.88	9043.59	9674.8	2728.33	10415	14131.9	7615.1	9646.9	6869.18	5897.86	9528.71	10155.9	11057.6	10014.8	4546.02	8459.9	9015.8	9759.16	2516.37	2236.27	2830.39	4400.33	7292.14	7788.69	978.69	4653.53	6538.47	4042.12	13264	9438.57	4409.18	2395.47	15405.2	7366.67	2230.04
ha1p_49641	5792.2	9377.37	1343	1451.55	8660.92	5752.9	1112.35	2287.1	3058.31	9060.86	3243.63	3783.65	8683	11484.2	7743.84	7867.35	8853.59	2916.8	4363.73	9308.2	7616.82	9766.65	7087.59	6324.94	9868.45	10424	9568.47	9485.73	5105	9211.37	7994.08	8796.8	2124.98	1765.82	2701.61	4603.35	6925.63	7424.02	750.27	3913.92	6155.51	3805.88	13884.2	9601.73	3859.65	2237.9	13239.5	6406.65	2099.14
ha1p_49641	5971.84	10204.7	1768.82	1725.33	7932.35	5391.9	1137.8	2125.86	3128.53	9595.18	3475.04	3771.2	7875.86	10605.8	7813.53	8023.9	9195.1	3053.67	4310.2	9151.16	7187.41	9231.8	6588.98	5901.84	9584.69	10139.7	10233.3	9800.39	5005	9167.27	6983.18	7800.45	2114.57	1747.71	2774.57	4582.84	6871.22	6667.08	609.61	3647.86	6116.82	3932.27	14165.8	9433.27	4428.47	2465.45	11070.1	5246.94	1954.55
ha1p_49641	4337.84	6975.63	1350.69	1436.9	8027.84	5273.41	927.92	1927.59	3205.86	9572.39	2650.63	2773.31	6209.9	8535.8	7606.31	7285.35	8655.82	2911.82	4436.73	9739.88	8179.75	10214.2	7778.84	6892.47	10085.7	10206.6	9706.71	9046.47	5245.29	9565.63	9226.69	9410.37	1762.51	1608.65	2773.41	5074.43	6222.47	6335.9	764.16	4212.27	6197.37	4047.02	9103	6298.98	4323.14	2220.51	15418.1	7501.04	1773.47
ha1p_50387	7724.33	27233.1	2278.49	4934.43	22253.8	10768	2966.27	3815.65	27890	15848.2	5231.25	9386.06	10940.1	24273	14369.8	29889.4	15328.9	22720.6	23397.9	16534.1	32478.1	24064.5	11768	21878.2	25072.2	18692.9	20142.8	29423.6	20947.3	11889.3	18667.9	29381.5	5080.59	4234.75	10139.5	11499.6	13515.6	9674.1	1810.9	9305.8	10661.9	20520.3	19453.7	25609.1	12141.9	10217.2	30002.8	22667	12129.8
ha1p_50387	7106.1	26341.8	2401.63	4919.18	21080	11757.5	3407.8	4315.84	27529.2	15900.9	5549.45	10396.3	12063.1	26540.8	14645.3	30312	17221.3	25344.4	24592.6	17478.3	34853.9	24527.4	12360	22334	25297.2	18763.8	18975.6	27746.2	24591.5	14689	20410.2	30682.7	6142.86	4783.71	9062.14	10906.1	15802.9	11646.1	1707.2	9716.57	12198.5	24876.2	18060.1	23708.9	12365.6	10613.1	33430.7	25506.2	13074.5
ha1p_50387	4556.8	16237.7	1931.94	4820.39	20987.1	11264.1	2974.59	4230.84	28500.9	16663.4	4953.8	8884.78	9319.53	22337.7	15310	33541.8	15644.2	22002.1	24624.6	16928.7	36682.9	26163.5	14230.8	25094.8	25326.6	18412.4	19067.4	27574.1	24715.8	14562.7	19596.2	31055.2	5934.2	4424.29	9630.37	11110.7	9228.9	6936.08	1781.22	9366.92	11195.5	23926.1	13122.2	16483.2	12412.4	10050.4	31277.3	22958	11680.4
ha1p_50387	5289.08	18435.8	1963.04	4649.14	20805	10845.6	3084.63	4065.24	26883.1	14688.6	5704.53	9716.31	9843.14	22640.9	14688.6	30312.6	14972.6	21963.3	24112.1	17254.7	35041.4	23461.9	13085.7	23176.1	24476.9	17207.4	21671.5	31678.3	18770.8	11361.5	18627.7	28770.7	4938.78	4067.94	8794.22	11118.8	12874	9093.08	1860	9936.63	11911.6	24780.6	15447.4	20026.9	11752.2	9889.75	32415.8	24140.4	10648.3
ha1p_50801	1424.45	1734.47	386.31	413.43	2265.8	1888.94	532.37	1119.04	1749.31	2627.53	1084.8	1745.8	1671.16	1668.61	1896.92	3475.35	2289.27	2518.33	921	2689	1637.59	3154.71	1520.04	2002.22	2632.63	3435.84	2153.61	4002.53	1448.1	3661.06	2001.55	2490.8	1120.96	1023.63	528.76	1294.78	1456.18	2063.12	547.53	2089.31	1387.47	1364.63	2922.35	4533.53	2229.37	1536.92	3181.24	2002.04	1211.37
ha1p_50801	1506.2	1797.65	471.86	604.98	1963.41	1850.71	460.57	1092.82	1776.73	2522.63	930.63	1560.41	1344.61	1772.96	1493.94	3239.57	1982.73	2457.45	867.67	2799.1	1609.86	2701.08	1552.73	1885.57	2699.82	3319.51	2111.53	3811.76	1463.33	3829.76	1837.31	2285.82	959.39	1032.51	618.14	1942.53	1463.71	1937.08	482.24	1727.63	1198.88	1165.35	2653.45	4514.75	2455.59	1802.14	3246.98	1935.94	1227.02
ha1p_50801	1421.84	1738.29	338.04	404.47	2183.08	1909.71	523.24	1172.43	1708.94	2431.16	977.35	1653.82	1632.06	1654.67	1555.18	3466.76	2140.02	2604.22	881.33	2762.76	1559.39	2927.88	1417.49	1808.63	2801.04	3632.53	2139.49	3911.47	1505.51	3671.73	1699.49	2277.55	1054.33	1054.96	567.16	1741.39	1377.82	2069.67	460.06	1861.94	1334.14	1265.84	2891.96	4437.53	2178.22	1577.98	3106.73	1970.55	1264.49
ha1p_50801	1264.51	1828.12	517.14	685.65	1892.69	1835.06	529.71	1342.16	1928.27	2896.33	1035.96	1678.94	1554.65	1705.1	1770.24	3505.63	2091.16	2714.84	903.88	2981.41	1684.96	3196.96	1886.02	2446.53	2904.69	3549.9	2044.92	3836.59	1857.69	4153.75	2122.08	2359.63	1220.37	1208.29	636.24	1662.18	1601.45	2159.71	563.41	2395.9	1550.22	1411.08	2572.86	4141.55	2471.61	1726.45	3581.22	2237.33	1135.27
ha1p_51920	1426.69	1529.76	379.76	400.61	2617.65	1515.12	849.06	1542.47	1581.78	1927.67	1100.57	1731.43	1306.14	2611.45	1231.65	3539.51	1486.41	2856	1896.18	2271.35	2254.43	2405.51	779.18	1554.12	3825.63	3962.04	1593	5231.71	1120.98	2997.78	1405.84	2579.06	2578.9	3195.53	974.96	1316.31	1684.27	1581.57	906.61	2240.08	1344.08	1323.12	3004.31	5315.12	4418.25	4452	1995.43	2345.1	2998.57
ha1p_51920	1275.06	1638.78	586.92	797.49	2421.84	1591.04	722.55	1436.51	1738.67	2218.43	1143.45	1795.98	1147.96	2653.9	1531.43	3733.82	1497.71	3258.53	2306.39	2488.8	2081	2536.57	1095.92	2034.31	3782.69	3700.92	1783.04	5663.1	1531.06	3394.53	1682.18	2689.51	4164.57	4757.73	813.53	1339.82	1748.47	1728.84	842.9	2717.24	1644.39	1547.49	2400.9	4970.75	5032.9	4857.65	2272.86	2731.2	3116.88
ha1p_51920	1225.73	1549.73	429.43	487.53	2598.57	1625.24	768.43	1317.73	1602.16	1921.76	1140.33	1899	1314.08	2830.51	1481.49	3935.73	1629.78	3206.57	2062.08	2247.96	2121.92	2290.14	794.18	1508.06	3701.51	4114.55	1711.43	5707.22	1190.65	3018.22	1471.29	2703.92	2861.67	3431.69	816	1329.41	1615.88	1520.67	692.69	2182.41	1329.67	1282.73	2917.9	5606.39	4265.65	4260.22	1933.94	2249.51	2922.35
ha1p_51920	1258.94	1640.22	464.02	648.86	2364.9	1569.76	621.02	1343.24	1734.86	2040.06	1039.02	1605.12	1164.04	2490.49	1367.73	4056.96	1548.92	3005.39	2163.24	2423.53	2100.18	2476.94	836.2	1777.14	3866.04	3832.53	1876.31	6088.53	1354.39	3112.45	1589.69	2634.61	3658.71	3965.37	784.35	1294.1	1821.98	1747.24	890.06	2444	1469.41	1329.53	2193.88	4932.18	5109.43	4702.16	2043.2	2576.47	2952.53
ha1p_52423	1563.82	2145.51	674.39	810.55	2996.73	2149.24	477.39	1187.18	1303.76	2683.06	1362.35	1914.84	2062.65	2207.47	1709.76	3812.14	2469.78	2077.57	1320.73	3136.96	2871.78	2807.16	1234.98	2527.22	4926.08	4082.29	2395.86	6447.92	2013.18	3626.88	1680.78	3620.53	1297.65	1434.39	473.65	1177.08	2285.55	1828.04	668.49	2124.65	1523.82	1669.41	2583.06	5857.75	985.94	1281.16	2547.86	3104.06	880.69
ha1p_52423	1289.67	1829.33	519.29	572.82	2129.67	1875.69	487.14	1058.22	757.27	1486.63	1161.82	1731.18	1583.12	1862.22	1824.94	4085.9	1943.39	2025.53	648.63	1723.73	1363.49	1712.22	653.98	1307	2868.98	2821.31	1639.35	4659.27	1153.43	2548.43	1623.53	3961.94	1471.88	1609.96	473.12	1300	1821.12	1703.88	679.1	2416.76	1727.96	1827.37	2164.22	4522.04	829.92	1185.65	2409.88	2884.33	849.49
ha1p_52423	1570.35	2085.2	526.63	630.9	2537.24	2029.73	464.86	1258.37	1122.88	2210.31	1121.24	1749.78	1793.02	1945.59	1468.47	3766.02	2201.47	2047.86	1255.33	2647.37	2540.67	2738.57	1103.51	2257.69	4225.86	3897.12	2129.2	6259	1664.63	3168.16	1400.33	3155.37	1049.43	1154.76	466.8	1294.61	1855.8	1545.69	563.59	1810.59	1359.57	1560.55	2697.82	5428.02	948.08	1239.86	2051.43	2429.9	833.78
ha1p_52423	1094.39	1748.41	533.8	764.12	2380.57	1941.53	449.27	1371.31	1150.94	2444.45	1030.39	1678.55	1534.47	2000.76	1643.92	3655.16	1824.35	1853.27	1272.47	2943.37	2617.73	3024.16	1333.02	2527.43	4447.92	3897.86	1893.41	5318.69	1542.35	3112.14	1559.71	3929.47	1018.82	1328.37	439.65	1303.53	1608.94	1439.88	614.57	1798.86	1503.06	1646.16	1919.9	3994.88	927.76	1152.96	2375.84	3064.98	769.39
ha1p_53435	1074.35	1715.69	834.33	632.55	374.92	1671.82	273.24	1114.51	1302.69	2057.37	1176.9	1462.63	1114.08	1823.29	2108.9	1488.65	1460.33	2134.45	658.55	2521.88	427.31	2555.27	1072.73	876	595.24	3510.8	1675.12	1795.94	1318.1	3317.29	1563.59	456.84	1031.39	814.31	349.88	661.41	646.41	2099.43	327.2	1342.59	2035.84	920.9	2554.27	1569.31	1150.8	893.84	2431.61	446.61	244.82
ha1p_53435	1093.73	1580.8	467.18	297.92	395.41	1749.67	319.71	1072.9	1207.71	2027.2	1198.06	1410.61	1196.47	1803.24	1839.35	1495.76	1648.16	2170.98	631.35	2448.12	456.31	2502.73	1166.63	725.78	434.12	3557.14	1760.92	1739.94	1325	3788.2	1519.71	439.73	800.73	605.96	342.43	652.86	513.45	1926.55	332.9	1399.22	2028.16	866.14	2526.14	1511.76	512.24	519.69	2342.61	448.43	253.29
ha1p_53435	1112.78	1654.18	441.45	294.69	392.31	1744.59	345.61	1009.02	1179.53	1980.04	1151.55	1407.2	1146.33	1808.57	2013	1445.53	1686.1	2183.04	616.9	2543.76	412.73	2398.63	1170.69	868.76	412.59	3547.29	1835.47	1850.94	1297.39	3563.08	1562.39	433.67	699.76	568.92	325.35	682.53	579.98	1918.94	329.1	1407.31	1871.69	886.86	2488.51	1573.06	708.82	771.69	2329	435.41	275.9
ha1p_53435	1182.41	1724.1	659.63	541.41	343.33	1864.9	297.67	1131.47	1330.24	2194.18	1650.45	1654.55	1116.02	1866.39	1843.02	1526.47	1610.41	2221.92	601.76	2465.57	423.02	2333.96	1134.88	808.71	448.63	3486.49	2064.86	1775.9	1176.2	3828.39	1098.98	426.51	708.69	641.55	352.96	702.24	689.33	2003.1	539.39	1479.47	1611.27	797.92	2534.1	1384.16	579.22	564.27	1631.33	404	294.43
ha1p_54181	628.88	1144.96	279.06	475.1	1394.63	1202.82	331.73	1003.86	763.35	1489.29	722.1	1438.29	931.8	1288.92	897.55	2391.86	1037.27	1427.06	718.78	1853.04	1413.55	1675.92	813.24	1754.45	2089.31	2217.45	1047.37	2584.57	956.41	2492.1	1101.04	2397.31	692.04	799.94	710.61	884.73	1308.22	1283.18	448.51	1320.86	973.55	728.27	1165.8	2153.71	895.41	934.37	1811.37	2035	715.55
ha1p_54181	919.18	1249.86	345.27	478.45	1368.06	1136.55	355.9	960.29	891.84	1495.18	843.04	1655.78	865.02	1262.12	967.12	2415.88	1011.8	1508.61	607.59	1761.53	1359.31	1639.92	748.04	1453.29	1968.73	2257.57	1190.57	2776.1	841.8	2483.59	1060.63	2360.37	725.9	711.94	735.71	836.24	1354.45	1222.49	369.41	1259.27	902.73	702.18	1406.27	2778.08	1039.31	946.86	1464.9	1589.29	631.61
ha1p_54181	907.04	1203.35	344.24	465.82	1522.78	1162.12	399.8	789.06	761.76	1541.51	848.47	1548.63	1043.88	1269.24	969.61	2523.24	1234.78	1518.2	653.04	1821	1250.84	1631.31	784.57	1447.31	2111.51	2106.59	1230.86	3016.39	1007.33	2489.78	1141.04	2379.1	817.67	799.18	699.88	811.37	1639.2	1429.41	364.33	1221.29	860.43	757.06	1651.49	2979.1	1046.22	971.94	1606.08	1873.86	655.27
ha1p_54181	757.88	1175.04	302.31	517.53	1378.82	1160.65	340.27	985.82	669.94	1457.84	676.33	1489.43	836.71	1301.92	947.47	2478.33	1071.08	1500.22	667.49	1809.84	1329.12	1700.76	775.51	1516.41	1877.88	2152.92	1191.16	3016.9	840.63	2438.55	1159.12	2492.65	692.88	818.41	729.47	864.08	1478.63	1362.76	401.55	1349.57	905.14	692.59	1294.16	2456.71	985.43	947.43	1563	1824.78	671.73
ha1p_55097	3330.96	2734.96	1930.78	1609.27	6622.16	5756.08	1106.61	2834.47	2511.92	8015.71	4212.86	2843.53	3537.39	3289.51	6779.75	7368.37	7513.39	3221.1	3053.84	7559.18	8272.08	9944.45	4621.82	5989.12	9541.2	11071	6861.06	10441.5	2621.33	8066.12	5625.8	8521.22	1520.12	2005.1	2425.8	3485.57	5157.98	4656.06	1165.24	3043.92	5847.57	1775.41	7381.43	8797.71	2218.69	2192.16	8521.1	8327.86	1257.22
ha1p_55097	3929.06	3157.67	1470.67	1077.45	6943.69	5837.98	1120.69	2780.59	2433.98	7792.96	3840.76	2487.55	4040.35	3430.51	7382.31	7522.37	7656.45	3107.27	3026.33	7562.06	8253.22	9715.49	4209.86	5194.06	9849.98	11305.1	6880.33	11199.9	2137.8	6599.33	5365.33	9651.31	1622.92	2239.37	2432.98	3370.8	5870.92	5313.75	1233.22	2902.69	5445.49	1805.67	9327.35	11563.2	2344.45	2262.14	8491.51	8454.55	1349.92
ha1p_55097	4058.96	3293.98	2028.41	1506.35	6816.33	5636.16	1086.9	2556.1	2503.39	7986.45	3729.41	2498.73	3575.71	3185.24	6743.06	7232.57	7099.86	3074.53	3008.65	6802.41	7852.61	9414.33	3951.31	5329.31	9492	10275.4	6520.8	10465.6	2150.31	7389.16	5002.43	8123.82	1530.39	1810.98	2273.55	3314.49	5598.73	5263.59	1086.14	2752.02	5117	1559.9	7855.06	10611.1	2212.61	2148.98	7416.06	7458.1	1220.1
ha1p_55097	4358	3369.73	1894.92	1553.65	6456.16	5722.84	1195.27	2727.43	2440.43	7244.12	3820.84	2671.43	3552.2	2951	7677.06	7761.47	7411.61	3367.06	2902.71	6921.55	8545.96	9309.51	3994.76	5568.73	10274.8	11843.1	7451.45	12085.1	2427.1	7184.31	5328.45	8789.65	1470.43	1731.16	2387.06	3402.73	5696.84	5050.65	1184.86	3154.2	5796.43	1708.14	9747.25	11616.9	2350.98	2238.45	7830.82	7723.69	1333.29
ha1p_56412	1241.73	1475.02	564.2	542.53	1741.57	2009.63	450.47	1299.06	1182.31	2550.76	1301.33	1622.31	1594.82	1445.67	2286.06	3131.45	2760.71	1708.59	801.88	2745.69	1372.1	3056.96	1537.94	1583.02	2481.53	3906.86	2923.61	3658.76	1640.41	3849.86	1848.51	1457.41	1198.59	1137.69	598	1473.9	1667.86	2444.41	593.9	2341.61	1680.8	839.41	2778.8	3093.18	2119.8	1741.78	3093.39	1413.73	1500.27
ha1p_56412	1349.65	1557.82	627.31	576.82	1558.18	2106.98	447.33	1193.06	1072.59	2651.47	1143.67	1675.69	1546.51	1384.22	2485.78	3375.82	2622.51	2020.57	779.65	2838.31	1296.33	2864.41	1616.86	1463.16	2401.31	3420.2	2841.04	3607.63	1718.9	4231.71	2110.73	1676.33	1369.47	1352.98	518.43	1488.57	1354.16	2233.96	671.71	2540.1	1976.29	1014.61	3365.12	3522.55	2017.37	1697.51	3095.45	1387.02	1370.98
ha1p_56412	1263.84	1516.1	658.76	992	1598.39	2028.33	496.47	1153.47	1065.29	2624.73	1366.69	1720.51	1708.06	1414.24	2283.94	3280.45	2662.63	1753.47	753.63	2792.29	1376.9	2905.55	1662.24	1414.67	2471.98	3965.76	2932.33	3607.9	1550.39	4023.47	1906.47	1590.82	1102.24	1083.49	617.41	1538.65	1521.73	2337.92	614	2220.12	1734.35	872.82	3034.51	3293.33	2144.49	1812.84	2962.98	1321.08	1606.43
ha1p_56412	1283.08	1599.18	638.51	684.02	1477.63	1967.84	429.53	1082.2	804.16	2010.92	1810.24	1959.1	1697	1260.16	2238.86	3063.08	2753.59	1763	668.49	2366.63	942.04	2469.8	1228.22	1227.53	1874.8	2989.51	2672.06	3355.67	1468.8	2987.96	1958.86	1478.71	1463.67	1276.76	492.18	1351.39	1395.49	2341.04	623.96	2460.33	1759.51	963.43	3056.69	3635.82	1752.55	1520.8	2926.71	1317.98	1367.1
ha1p_57168	4332.43	5149.53	1214.65	1071.73	3239.41	2908.69	870.08	2169.35	2348.65	4519.2	2912.92	2359.63	4018.33	5343.41	3810.14	5656.78	4439.1	3076.94	3460.51	4904.88	4398.55	4899.57	2452.98	3221.82	5669.96	6302.04	4034.82	6772.55	2715.86	6542.08	3781	4765.41	1619.1	1598.47	1709.65	2178.86	3627.2	3689.8	730.57	2707.59	4517.22	1910.51	6731.55	7851.14	1327.88	1404.14	5189.55	3610.92	876.61
ha1p_57168	3204.12	4054.06	871.49	724.9	3520.67	2952.92	1092.22	2179.04	2171.65	4365.39	3123.12	2533.96	4803.18	5371.18	4174.96	5884.41	4466.27	2962.49	3130.55	4506.86	4172.57	5147	2589.61	3170.45	5383.51	6313.1	4297.94	7113.04	2064.41	5563.86	4155.49	5497.39	1685.82	1624.2	1842.22	2161.43	3244.65	3511.69	878	3177.24	4790.84	2106.9	6136.04	7701.18	1324.2	1417.14	6183.84	4004.08	1012.16
ha1p_57168	3793.57	4812.67	1403.71	1234.47	3011.94	2914.8	852.59	2212.94	2190.37	4401.08	2744.12	2369.61	4142.16	4645.92	3970.82	6084.98	4471.55	2821.12	3529.33	4813.39	4282.9	5332.73	2508.55	3337.35	5706.14	6310.86	3905.33	6202.37	2384.37	6913.73	4218.88	5335.9	1605.02	1616.08	1756.04	2067.55	3572	3565.88	732.88	2983.06	4488.69	1912.67	5610.18	6739.63	1276.67	1269.31	5499.47	3818.18	927.37
ha1p_57168	3487.71	4304.8	869.06	695.53	3606.86	2912.73	922.43	2076.76	2122.02	4242.45	3132.67	2559.88	5248.55	5924.33	4345.8	5874.1	4521.45	2863.02	3302.88	4726.92	4299.59	5288.53	2617.71	3304.65	5688.84	6076.35	4606.84	6993.88	2437.78	6243.75	4113.98	5552.55	1785.22	1725.14	1714.27	2277.24	3598.78	3893.14	882.33	3146.69	4672.14	1880.47	6504.43	7246.59	1379.49	1369.8	6177.27	3856.31	1045.16
ha1p_57326	2228.06	1566.78	891.98	683.06	3191.39	3003.1	589.41	1761.76	1584.69	4227.51	1522.33	1694.98	2504.33	1579.41	2673.51	4859.57	3155.31	2399.98	1096.67	3663.18	2785.22	3738.59	2297.9	2861.65	4336.41	5420.53	3367.59	5976.45	1006.27	4609.98	2913.35	3333.73	2873.06	3827.43	831.27	1905.37	2449.76	3209.86	810.47	2464.02	2895.31	1039.61	3739.49	4764.8	2330.18	2987.51	4604.49	2721.18	2188.94
ha1p_57326	2200.84	1525.9	784.51	626.51	3042.37	2899.41	563.69	1743.94	1599.53	4204.31	1582.51	1732.2	2294.55	1606.22	2820.33	4604.41	3235.08	2399.88	1081.39	3536.29	2770.29	3939.41	2188.57	2956.67	4541.65	5518.63	3672.69	6130.82	1043.18	4601.25	2718.51	3305.63	2303.16	2741.67	939.18	2048.1	2241.1	2877.96	922.43	2554.47	3012	983.41	3645.47	4625.63	2378.49	3062.27	4382.92	2580.76	2071.14
ha1p_57326	2260.18	1513.53	871.14	657.63	3303.39	2997.1	740.73	1953.04	1673.12	4364.08	1698.53	1678.27	2689.88	1626.53	2814.1	4780.41	3561.9	2323.9	1109.57	3629.47	2733	3865.98	2180.22	2883	4524.65	5698.61	3847.37	6252.12	1140.14	4777.49	2836.98	3588.71	2791.14	3562.55	904.18	1969.41	2589.53	3432.41	787.24	2556.08	2938.71	927.9	4484.27	5149.98	2129.88	2791.73	4650.94	2740.55	2064.31
ha1p_57326	2311.27	1591.73	772.69	502.65	3363.53	2999.73	1059.41	2182.55	1520.45	4056.92	1801.39	2082.84	2726.69	1568.55	3462.69	5374.9	3833.88	2563.06	1127.39	3365.35	2856.82	3744.35	2263.53	2793.59	4198.04	5349.9	3773.39	6167.73	1223.27	4706.35	3302.84	3993.71	3659.88	4363.2	805.51	2038.57	2810.78	3531.51	1336.8	4950.25	4251.92	1836.82	4670.78	5560.43	2203.14	2892.02	5282.33	3117.41	2649.67
ha1p_57629	2918.02	3656.37	1743.59	3097.27	4361.02	3580.63	1704.45	2779.96	8320.14	6745.82	2988.8	3624.82	2501.84	4076	4880.2	6926.92	6529.75	9424.27	5280.04	5427.25	4944.25	5610.08	2903.86	4951.92	5558.65	8083.69	4776.14	7594.49	6048.22	7291.39	3097.49	4716.22	4025.96	3611.55	3325	4367.08	2911.8	3310.24	1131.76	3698.33	4925.47	5025.84	5395.16	6160.1	6576.18	5720.9	4886.51	3679.31	3649.9
ha1p_57629	3711.96	3891	1232.96	2104.06	4992.39	3654.92	2145.9	2926.65	8530.88	6567.9	3655.69	4464.35	3397.1	4823.94	5537.78	7460.82	7714.1	11273.4	4878.02	4861.86	5240.12	5249.94	2872.55	4507.22	5607.47	7833.86	5254.82	8018.92	5725.92	6824.29	3263.45	4746.8	3985.59	3862.29	3982.55	4521.04	3358.02	3230.1	1425.82	5051.16	6159.55	5977.65	6776.39	7260.86	5925.02	4974.59	4935.14	3766.59	4581.71
ha1p_57629	3816.94	4269.22	1311.94	2426.08	5312.84	3815.53	1765.76	2985.61	8176.41	6781.27	3382.61	3593.1	2702.67	4139.94	5487.47	7831.2	7480.82	10697.4	4974.71	4964.16	5308.75	5765.49	2662.16	4170.75	5804.59	8656.14	5929.9	8710.78	7115.33	8046.57	2994.16	4505.67	2848.59	2518.76	4421.59	5640.22	3024.92	3225.02	1302.39	3781.43	5283.75	5453.92	6329.43	6678.78	8417.51	7088.51	4807.39	3764.8	4527.08
ha1p_57629	3356.2	3743.43	1593.57	2860.88	4698.65	3744.82	1656.27	2685.76	7530.2	6388.04	2850.65	3416.16	2395.98	4031.82	4824.39	6960.43	6923.78	9701.2	4665.82	4887.57	5210.84	5400.75	2307.78	4018.29	5548.06	7995.35	4724.37	7673.02	5536.65	6613.2	2682.86	3958.63	3087.43	3234.71	3674.8	5083.43	3141.43	3093.43	1144.33	3416.73	4702.27	4673.25	5070.63	6105.78	6799.98	5885.9	4445.39	3474.76	3745.53
ha1p_58729	3431.98	1106.08	852.59	643.43	407.27	2399.33	1581.47	2736	879.53	2617.27	1460.76	1685.55	4347.9	988.96	2989.96	2071.53	2404.69	1929.69	745.2	3236.1	499.61	3015.04	2298.31	695.51	324.29	3903.78	3389.18	1737.51	955.9	3003.45	4028.14	590.84	7132.69	8101.63	5526.94	5415.9	539.14	3340.31	1984.65	5951.98	3636.45	1481.98	4530.39	1417.65	9184.63	10520.9	7314.14	676.16	13701.1
ha1p_58729	4247.47	1162.57	575.9	452.16	534.24	2768.06	2544.43	3317.33	1341.51	3595.73	1943.53	1777.82	5379.16	1022.57	3305.43	2060.73	3098.41	2009.78	1011.94	4527	616.59	4317.35	3588.94	947.76	442.18	4529.08	4621.82	1695.12	924.61	4048.22	4343.25	671.12	6868.41	7704.69	5982.59	5809.63	554.86	3656.06	2474.96	6821.8	4693.14	2077.16	5396.82	1543.08	12496.5	13185.6	8003.45	865.82	15945.4
ha1p_58729	4172.04	1061.51	926.65	823.22	470.67	2828.08	2343.06	3396.18	1425.08	4031.8	1805.84	1500.12	4463.55	1064.04	3191.24	1866.27	3015.76	2251.02	1079.76	5057.12	594.18	4107.37	3478.35	884.43	411.65	4267.08	4693.82	1701.57	1225.8	5299.41	4506.12	627.35	7971.14	8410.82	6738.08	6651.98	812.22	3481.16	1714.71	4950.73	3111.65	1153.96	4350.96	1435.43	11367.6	12401.6	7566.55	844.22	15451.2
ha1p_58729	3566.59	1139.04	848.57	779.96	440.31	2577.92	1312.53	2218.41	848.31	2452.86	1431.94	1439.88	4282.45	970.14	2835.82	1888.04	2530.49	1878.39	846.84	3400.53	498.14	2907.39	2180.55	705.67	321.02	3122.29	3523.35	1662.96	1042.88	2578.78	3605.02	524.14	7186.65	7938.65	6246.37	5908.73	553.65	3332.1	1805.57	5076.92	3663.14	1496.59	4476.63	1467.14	9309.33	10730.1	6309.29	573.18	14960
ha1p_58853	5774.51	3618.65	2919.67	1751.39	4520.31	6640.29	1182.29	3025.8	3309.02	4917.08	4903.55	2607.84	4857.59	3343.61	8807.27	7711.71	9145.59	5551.84	4694.14	8719.78	7457.31	8912.69	5042.86	5750.35	4520.69	12909.9	7870.51	5463.78	3637.35	11850.9	5911	4079.55	2415.61	2953.06	2793.53	3616.45	3585.71	6629.1	1718.57	4291.98	11360.4	2608.37	10775.9	5143.14	2508.88	3066.2	9480.18	3744.04	2217.04
ha1p_58853	5359.35	3452	3128.45	1673.31	4383.51	6328.69	1159.02	3642.73	5231.98	8668.61	4608.86	2661.51	4674.84	3440.51	8917.98	7990.47	7690.06	5286.71	5061.12	9236.51	7682.27	9567.98	5462.75	6138.63	5035.65	13135.1	7466.47	5370.55	3448.22	11057.9	6213.73	4033.98	2159.37	2873.59	2774.18	4108.94	3647.98	6239.1	1707.86	4502.73	11668.2	2811.8	9993.92	4928.61	2845.51	3381.24	9607.27	3737.71	1988.53
ha1p_58853	5771.22	3477.47	2890.31	1775.61	4644.47	6033.31	1197.35	3111.98	3266.29	5102.14	5068.65	3119.47	5444.41	3428.27	9885.61	8263.25	8725.14	5574.2	2722.41	5021.33	4319.71	5304.94	3030.76	3495.18	4256.2	11274.4	7894.96	5471.02	2854	7273.33	5696.75	4049.43	2589.04	3150.24	3106.73	3751.18	3558.41	6252.57	1921.71	4946.04	11467.9	2814.96	8411.41	4621.02	2699.67	3170.49	8926.1	3660.57	2592.57
ha1p_58853	5808	3670.98	2946.53	1763.33	4503.33	6496.59	1168.51	3271.27	5272.78	8741.43	4653.18	2765.67	4803.75	3509.47	8582.12	7862.04	8203.18	5344.75	5010.02	9496.41	7090.04	9346.02	4971.55	6006.08	4570.27	12767.8	7286.12	5537.51	3478.33	10931.8	5618.67	3933.12	2361.29	2764.94	2989.39	3619.51	3703.24	7138.04	1771.57	4535.92	11826	2697.67	12208.2	5338.69	2661.41	3172.73	8442.8	3443.94	2029.02
ha1p_59032	937.59	1413.65	372.24	433.94	1262.35	1254.82	360.92	883.47	1649.94	1577.84	982.76	1685.33	1029.9	1466.69	1081.35	2618.55	1238.98	2174.24	762.98	1911.06	1217.16	1656.71	779.55	1510.82	1418.27	2245.53	1219.22	2438.78	1071.69	2951.82	809.67	1625.43	794.22	949	435.69	655.47	1348.73	1458.49	416.88	1339.9	892.9	550.24	1765.61	2813.41	1029.53	1009.73	1293.67	1259.63	627.41
ha1p_59032	890.55	1445.29	374.71	436.33	1156.29	1218.22	331.41	914.14	1684.69	1713.04	915.98	1719.29	942.06	1419.24	1053.84	2808.18	1075.76	2084.9	734.71	1830.24	1224.61	1556.22	809.29	1489.47	1367.29	2118.18	1179.9	2565.8	952.86	2958.65	921.92	1591.27	777.49	879.92	444.67	657.59	1262.16	1427.86	459.43	1293.04	871.33	487.45	1660.45	2668.65	1206.35	1060.55	1345.69	1355.59	659.88
ha1p_59032	857.12	1510.86	345.71	491.16	1206.86	1262.29	366.78	862.98	1790.8	1820.59	707.96	1431.22	958.73	1430.78	1075.51	2487.67	1101	2133.8	755.88	1764.33	1258.9	1572.65	739.57	1415.55	1383.9	1938.08	1203.51	2575.88	1007.57	2839.78	1027.59	1697.65	882.69	1022.55	434.73	629.61	1413.8	1506.29	395.2	1302.35	854.69	571.59	1806.31	2600.71	1164.92	1043.39	1374.41	1407.04	631.53
ha1p_59032	668.84	1256.59	267.1	426.47	1277.53	1282.41	328.37	1037.63	1676.04	1676.51	777.22	1463.51	997.86	1512.55	1140.73	2511.16	1167.84	2155.73	813.49	1826.51	1393.51	1672.8	851.12	1646.84	1450.2	2079.2	1174.94	2433.73	941.84	2754.84	1141.35	1926.18	793.94	994.8	519.12	779.39	1961.41	2089.27	502.78	1240.18	847.1	564.92	1337.8	2103.76	1113.18	956.22	1687.94	1598.65	756.47
ha1p_60049	46292.9	30227.3	28128.3	16085.1	61371.1	64746.1	62515.3	64915.2	62008.7	64800	64867.7	35624.7	65002.5	52775.6	64975.8	36331.9	65535	56725.8	57113.3	62449	58309.5	64874.4	65005.3	50116.5	30461.8	63454.7	64893.2	35283.3	28384.7	55784.8	65535	48109.4	65055.5	60181.2	61439.1	60469.2	37352.6	65359	64365	65535	65060.7	44790.9	63141.6	22616.2	65535	52842	65535	48039.1	57988.8
ha1p_60049	46643.5	30793	60429	37474.7	60780.6	65535	61609.1	61103.1	64186.8	65535	65397	32629	63214.7	50726.6	61215	33367.6	65535	62513.9	61867.7	64092.8	59671.8	65535	65219.9	55487.5	34594.4	63987	64852.3	31433.5	29563.2	56396.6	65535	49603.3	65535	56090.8	63361.8	64327.9	37590.3	64329.4	64414	65535	64899.2	45737.3	64933	22641.2	65474.7	54016.4	65535	49888.6	59751.4
ha1p_60049	48276.3	31712.7	59832	33573.2	60736.3	65535	59977.3	65135.4	64607.8	65106.1	64947.9	35048.7	60587.4	53119.7	64473	35941.9	62727.1	56554.4	61328.9	64507.2	61720.5	62930.6	64590.7	56252	33845.9	63837.1	62912.2	35044.7	35666.4	60337	65002	46646.9	64892.9	65531.4	59929.5	64367.9	35729.3	62370.2	59563.6	65248.2	65293.4	48294.2	58647.8	19035.7	65535	53182.9	65535	47572.2	59410.9
ha1p_60049	41915.2	27659.1	56886	32513.9	59036.6	65535	61449	65441.3	64638.8	64898.2	64932.8	34939.9	64231.5	55087.1	59388.6	34674.2	64756.5	60221.6	60501.8	63769.5	63054.8	64812.2	64637.8	58950.5	37954.3	62272.7	64200.7	35913.4	36668.3	57237.4	65535	47493.7	65027.3	58768.9	61282.3	59735.2	37418.1	65535	63684.4	65535	65535	48147.3	55096.5	14504.3	65465.9	52484.2	65535	46554.6	58503.5
ha1p_60080	4702.2	1622.39	7023.96	3721.69	6915.88	18826.3	4884.69	12622.2	4968.25	8558.1	16563.2	6069.78	19180.5	5648.12	12174.4	5387.8	16779.5	7666.31	2850.04	9263.25	4784.18	12662.2	11127.6	5755.02	1638.18	10510.3	12646.2	3310.71	2595.47	8466.69	20207.5	5624.04	18079.4	13580.1	7552.82	14160.1	1048.27	3462.96	6673.29	25765.7	8075.78	2555.57	5739.82	2221.14	34057.9	22182	40409	7080.06	15237.9
ha1p_60080	7966.39	2598.98	3448.61	1897.45	4033.18	11998.1	5727.75	15924.4	4142.29	7229.02	10624.6	4247.47	8774.39	2498.9	7519.92	3978.69	13282.5	6289.14	2177.63	7607.75	3641.04	10502.2	7454.65	3522.06	1446.8	10525.4	11091.4	3302.86	1513.06	6854.92	21921.2	6467.2	14782	11440.9	9720.9	17016	1157.8	4384.57	5246.41	20489.5	8630.41	2313.53	8520.67	2272.24	36563.3	23376.1	37944.5	6371.2	17040
ha1p_60080	6454.16	2072.61	6077.1	3356.45	3301.94	10471.5	4756.53	12819.2	4333.86	7415	9335.82	3845.37	8714.9	2644.08	6526.59	3578.84	11571.5	5277.45	2104.27	7641.06	3320.84	9254.22	7432.78	3652.61	1424.57	9121.31	9438.22	3052.57	1161.41	5693.88	19427.5	5773.59	18020.9	13369	8698.53	16166.6	1221.06	4310.65	4073.37	17174.4	6168.22	1618.82	7041.61	1961.53	32598.3	21709.2	34506.1	6366.2	16392.3
ha1p_60080	5435.94	1663.06	1655.12	931.76	4663.14	12523.1	5973.63	13748.1	4742.47	7493.04	8234.9	3240.43	14728.6	3700.37	8317.65	4017.51	12301.4	6255.53	2205	7320.22	4512.71	10931.6	7971.27	3830.35	1609.61	10641.7	8974.41	2688.41	2329.8	8088.47	21055.1	6257.59	14273.1	11736.5	8630.84	15376.7	1157.59	4122.37	6580.51	24485.9	8263.65	2251.1	6275.75	2013.06	34435.8	21010.8	39943	6941.49	19104.7
ha1p_60271	3752.16	6557.08	661.45	979.16	8046.45	3454.04	1771.76	2484.1	3845.1	3393.37	2531.94	4015.2	5358.29	8158.49	3543.1	6988.73	2951.29	3885.12	3066.92	4841.45	3927.8	4367.86	2815.35	4729.41	6364.63	5116.59	4189.29	8456.45	3589.12	5192.9	4099.45	8761.1	2810.96	2768.73	2083.92	3572.33	4545.37	3614.84	1509.08	5529.59	3984.18	4581	5476	7476.61	3806.27	3737.35	7149.55	6944.12	3344.41
ha1p_60271	2879.73	5226.71	976.8	1721.14	7695.51	3331.04	1233.39	1987.43	3672.65	3291.76	2845.37	4062.24	4052.78	7196.06	3426.08	6869.45	2852.43	3506.06	3509.16	5136.57	4752.12	4913.33	3306.98	4924.37	7440.18	6017.86	4235.27	7427.9	4170.86	5845.78	3979.45	7667.27	1931.39	1987.82	2392.55	3910.71	4436.2	3617.16	1176.71	3289.45	2811.27	4020.96	4837.71	6783.16	3964.29	3817.51	6122.96	5550.37	3277.96
ha1p_60271	4063.53	6962.51	1508.65	2271.98	7040.45	3406	1289.94	2031.59	3151.88	3328.9	2427.9	3840.45	5136.9	7529.86	2877.73	6204.75	2797.96	3284.53	3006.86	5209.73	3976.63	4464.73	2861.55	4383.88	6532.35	5533.27	4529.1	7848.31	3754.57	5486.63	3222.06	6680.02	3299.67	3173.55	2070.98	3497.8	5016.47	3998.67	1047.06	3353.35	2718.1	3819.35	6285.69	8352	3577.96	3398.06	5603.8	5713.96	3046.53
ha1p_60271	3804.98	6632.1	736.65	1131.67	7471.94	3285.98	1540.02	2149.24	3421.65	3577.88	2185.39	4069.2	5326.88	8049.73	3653.65	6645.18	2925.61	3644.76	2928.63	5030.92	4120.65	4910.04	2834.49	4450.41	6132.06	5350.57	4557.55	8581.69	3487	4803	4159.08	8327.53	3432.73	3303.47	2222.33	3509.67	4741.45	3790.98	1651.59	5379.16	3816.8	4579.65	5189.78	7753.08	3790.39	3953.94	6925.92	6286.78	3275.14
ha1p_61253	1724.63	1745.65	1233.43	943.53	2096.22	2736.55	625.63	1892.59	913.2	3031.86	2400.35	1644.31	1547.92	1689.82	3534.92	4352.12	3044.69	2059.31	1076.55	3574	2887.14	3539.61	1497.86	2457.27	3772.76	6492.45	3189.31	5114.96	1196.45	5378.71	1890.18	2386.04	942.59	1397.39	802.82	1417.9	1987.92	2216.59	712.63	1605.31	4294.04	922.43	4081.41	4938.8	1835.04	1482.43	2870.39	2686.51	975.63
ha1p_61253	1129.98	1474.84	1116.55	855.49	2119.49	2668.18	568.53	1813.76	1050.35	2990.57	2569.61	1640.27	1462.51	1655.37	3615.08	4363.35	3148.49	1870.94	1173.47	4044.67	3076.86	3826.29	1702.04	2894.82	4083.59	6495.02	3241.88	5292.49	1166.63	6045.82	2229.96	2901.18	919.22	1397.63	888.73	1614.06	1652.22	2104.39	792.55	1775.9	4570.22	948.92	2682.29	3559.04	1769.51	1352.61	3399.57	3108.76	968.06
ha1p_61253	1930.92	1737.04	1199.06	831.47	2070.73	2549.16	626.84	1813.8	917.06	2787.96	2414.16	1667.02	1326.98	1670.76	3383.12	4180.37	3183.65	1906.41	1238.14	3576.63	2864.53	3573.96	1457.14	2458.96	4087.45	6804.98	3436.71	5892.86	1202	5330.65	2123.71	2874.59	869.96	1168.82	865.67	1545.86	3412.98	2870.39	693.84	1734.71	4203.27	910.98	4358.82	5305.39	1954.69	1520.18	2784.98	2710.31	937.69
ha1p_61253	1363.27	1589.65	1279.1	990.69	2419.98	2745.92	741.51	1664.9	790.67	2326.37	2887.82	1817.1	2167.57	1792.96	4507.94	4943.14	3814.82	2030.35	807.47	2917.53	2255.88	2813.55	1182.88	1843.29	3611.86	5784.25	3526.53	5427.41	1246.57	4764.22	2033.35	2535.98	1304.41	1638.27	836.24	1327.96	2204.39	2351.1	1010.33	2247.57	4554.04	1009.76	3565.2	4610.78	1898.86	1426.63	3141.67	2785.65	1278.16
ha1p_61303	2781.9	1666.31	842.37	823.55	2589.33	3287.53	715.12	2046.29	856	3914.12	1913.04	1629	2667.92	1906.88	4316.49	4444.82	4294.51	1856.76	1279.41	5628.49	2723.47	6121.53	3288.51	2636.33	5510.08	8258.92	4795.18	5646.35	2544.08	7527.92	4053.41	5176.92	2715.45	2270.92	800.96	3373.63	2213.98	2712.96	707.84	3321.98	4823.63	2310.51	4590.18	4769.37	4949.27	2642.24	6624.43	4301.78	2043.16
ha1p_61303	4538.67	2294.2	1131.94	981.27	2299.06	3263.57	742.08	2062.96	824.43	4096.84	2333.22	1722.08	2766.63	1957.71	4168.06	4384.2	4960.63	1975.82	1275.76	5324.41	2694.37	6324.41	3001.96	2388.12	5428.37	8085.78	5302.12	6549.22	3018.88	7983.04	4026.92	5043.1	2936.37	2323.86	775.2	3097.94	3234.14	3533.69	613.29	3159.24	5210.73	2556.96	6534.67	6924.18	5364.27	3082.2	6955.65	4350.33	2348.78
ha1p_61303	2802.33	1678.55	948.71	940.57	2278.1	3141.55	687.94	1763.37	881.61	3965.29	2025.73	1712.96	2432.27	1782.35	3837.04	4007.78	4212.53	1851	1204.88	5220.31	2611.63	6521.53	3050.76	2510.29	5203.51	7845.1	5109.16	6122.31	2795.1	8028.35	3607.88	4168.53	2168.76	1886.04	851.98	3174.06	2417.35	2800.9	684.82	3277.8	4889.47	2370.37	4227.53	4549.67	4671.12	2636.96	6446.02	3911.35	1912.98
ha1p_61303	2751.8	1742	1056.82	1067.33	2489.73	3286.41	730.96	2209.78	761.55	4134.31	1994.96	1644.37	2630.8	1955.84	4511.96	4460.75	4040.57	1870.86	1231.47	4904.31	2792.04	6820.9	3299.57	2548.53	5396.53	7962.61	4663.75	6219.8	2562.92	7180.98	3771.37	5116.04	2850.37	2311.73	894.06	3512.8	2278.45	2712.12	703.84	3079.12	5181.22	2671.29	4470.53	4892.2	4957.55	2783.33	6399.33	4156.63	2024.33
ha1p_62687	3269	7354.2	1407.45	3231.55	11379.8	4459.08	2587.14	2361.39	8277.73	6070.53	3190.94	6067.25	3110.39	7041.73	6249.12	9783.39	6266.67	7831.22	9121.41	5817.82	10111.9	7142.63	4376.9	7773.22	17113.2	8693.43	6716.49	16640.9	11634.6	7708.84	5396	14183.1	4605	4136.49	5745.59	4529.84	8185.82	4085.57	1227.02	3335.98	5658.04	10082.1	8314.96	15994.8	9919.53	8814.41	8041.51	9921	6457.8
ha1p_62687	1790.63	4222.75	1163.86	2650.86	10258.7	3782.51	1828.65	1795.24	4945.84	3738.1	2903.82	5499.45	3868.92	8216	6530.22	10092.7	5861	7723.37	5239.35	3929.8	6465.39	4604.92	2858.39	4936.88	11060.6	6027.29	5004.55	14062.1	3702.12	3649.08	5920.88	16496	4909.71	4666.49	6217.67	4398.75	7664.22	3782.31	1596.04	4515.29	6125.71	11218.5	7361.61	14369	6630.57	6424.84	9193.49	11658.9	6766.02
ha1p_62687	1840.45	4414.08	1248.12	3159.61	12775.9	4692.51	2376.94	2288.41	8625	6330.22	2955.12	6021.9	3170.18	7324.53	6498.45	10317.5	5977.08	7039.84	9678.29	6643.49	10686.5	7606.1	4735.18	9000.94	17236.1	8639.39	7027.35	17441.9	11941.2	7615.37	6439.33	17849.3	5318.94	4973.25	5835.2	4848.22	7548.04	3906.12	1312.14	4033.63	6218.65	10968.9	5530.86	11008.9	8611.27	8042.39	9294.67	11570.9	6125.43
ha1p_62687	2738.98	6132.53	1123.29	2489.41	12925.3	4586.88	2506.29	2487.86	7452.41	5492.9	3153.02	5671.31	3621.59	8798.35	6564.27	9917.84	6403.65	7918.25	8313.61	5756.27	9069.82	6274.43	4004.84	7327.2	18180.6	8255.27	5928.73	15930.5	10758.8	7253.27	6308.2	17201.3	5210.27	4927.51	6455.14	4395.45	8380.12	4023.06	1460.9	4471.55	6345.02	11012	8592.06	16162.8	8481.1	7642.73	9621.16	12209.6	7150.16
ha1p_62820	898.86	1298.73	374.14	440.02	1419.37	1374.47	357.61	1056.29	1675.49	1816.33	750.27	1329.37	1236.04	1421.39	1504.41	2726.08	1349.47	1966.67	748.57	2043.73	1592.49	2266.16	1184.61	1853.1	2288.88	2532.98	1703.24	2971.47	1184.22	3075.9	1596.2	2652.8	898.49	732.94	660.24	1117.59	1484.88	1609.12	456.98	1540.69	1373.98	909	1529.76	2341.49	1221.8	867.69	2630.88	2017.04	663.63
ha1p_62820	1223.65	1560.33	415.86	460.47	1385.98	1407.71	374.98	1015.96	1597.12	1812.24	892.65	1455.88	1325.73	1421.88	1486.53	2967.82	1374.2	2090.9	729.2	1892.94	1474.63	2050.04	1110.29	1602.61	2242.2	2704.67	1727.73	3174.63	1070.59	2866.22	1413.59	2429.73	1055.35	951.73	636	1059.76	1552.71	1573.9	407.8	1439.86	1210.8	856.41	2264.33	3063.41	1342	895.18	2138.29	1742.67	664.63
ha1p_62820	1002.43	1418.76	391.57	537.57	1360.9	1383.31	331.69	1043.84	1573.88	1730.84	919.59	1599.59	1267.39	1444.08	1458.35	2973.69	1252.82	1947.82	799.59	1997.14	1575.12	2237.18	1186.73	1788.06	2307.16	2643.65	1639.35	3189.8	1271.2	3057.35	1671.2	2908.29	886.22	846.12	637.37	1114.71	1508.8	1684.49	508.65	1613.53	1154.1	878.59	1996.67	2704.41	1395.57	888.51	2533.08	2056.08	647.47
ha1p_62820	1292.16	1466.24	405.63	469.98	1417.69	1408.04	360.18	933.18	1691.73	1762.8	912.76	1444.59	1443.73	1495.96	1339.33	2839.8	1421.63	2248.65	838.94	2032.92	1440.22	2049.78	1107.22	1712.12	2366.73	2651.22	1587.84	3181.47	1352.61	3244.49	1740.61	2744.55	1088.73	1015.57	716.61	1181.39	1992.65	1833.96	375.24	1587	1415	1020	2012.78	2829.53	1334.24	890.47	2634.71	2121.94	708.45
ha1p_63693	1730.2	4368.31	1069.57	1538.39	3881.14	2752.63	987.96	1797.45	2369.82	4323.22	2236.73	3242.98	1951.65	4537.14	2567.14	4397.65	3319.88	2592.8	2632	4126.14	4780.45	3800.02	2515.41	3917.45	6722.37	4152.18	3049.82	7610.37	3832.82	5754.73	3071.84	5999.78	1372.88	1704.12	991.76	1873.18	4945.88	3196.37	820.92	2302	2864.18	2541.8	4929.41	6279.02	2208.55	1803.51	4948.73	4682.59	1346.98
ha1p_63693	1824.78	4663.08	2512.08	3257.06	4294.51	2710.63	1077.41	1595.88	2701.47	4423.9	4028.22	4936.45	2200.57	4606.18	3047.47	4644.31	5142.75	3702.22	3062.45	4558.67	5744.02	4268.8	2828.43	4182.63	8077.2	5508.2	3417.33	6836.2	5312	7021.02	3040.45	6321.92	3985.39	3188.98	997.67	1652.24	5573.1	3375.04	1070.63	2585.33	2931.18	2628.67	6817.16	7700.45	2605.18	2142.33	5441.39	4864.98	1612.02
ha1p_63693	1633.53	4259.82	1159.57	1882.65	4387.92	2538.47	971.16	1795.65	2230.9	4034.9	2561.14	3150.31	2035.35	4420.49	2732.41	4779.1	3183.45	2521.94	2709	3810.27	5064.59	3755.14	2357.51	3725.98	7021.31	4258.33	3215.78	6864.75	3385.9	4968.1	2481.63	4882.25	1218.86	1362.18	1028.76	1932.82	4614.78	2866.82	982.18	2272.78	2457.55	2381.49	4518.75	5778.69	2468.59	1955.63	4569.78	4113.71	1352.49
ha1p_63693	1663.37	4158.73	1145.9	1639.06	4070.29	2551.63	939.14	1703.92	2186.47	3882.55	1832.31	2979.41	2094.16	4526.96	2714.1	4640.35	3308.84	2488.57	2352.9	3886.39	4952.2	3657.45	2326.39	3884.92	6784.25	4531.1	3049.39	6821.35	3451.41	5006.14	2778.39	5784.25	1070.71	1333.53	991.12	1927.51	4847.25	2917.67	788.31	2142.22	2540.06	2300.76	4675.96	6254.08	2417.12	1928.16	4872.94	4358.1	1243.55
ha1p_63805	28012.9	20113	6528.29	4025.45	19550.7	31272.5	30716.3	41129.2	16244.7	23942	41095.3	24506.3	21207.9	10698.5	31481	13022.4	28696.5	13579.1	12617.5	20668	9822.45	24227.7	18675.5	9682.33	15016	48165.9	31626	12107.6	7758.16	23093.3	29478.7	13825.5	33622	32129.9	12595.3	15205.8	36574.4	52970.3	20913.8	46898.8	29818.3	10970.5	31167.9	7010.67	54530	48488.6	60204.8	20586	43905.1
ha1p_63805	23115.8	16715.8	17110.3	14162.3	18235.6	31258	44208.2	53018.4	15183.2	20960	41989.3	22799.5	18468.5	10657.1	23176.1	8686.59	21436.9	8785.86	12498.9	19226.5	8248.78	22685.7	21170.9	11233.8	10383.9	39053.7	26629.3	9427.65	9506.75	29271.3	30744.8	14411.4	26151.6	27283.6	17844.5	21288.4	15102.8	28649.9	25841.8	57687	23706.7	6141.33	23619.5	4379.06	52209.5	44916.2	57060.9	21260.2	39275.6
ha1p_63805	21781.4	15438.4	8582.33	5839.41	17394.7	28835.8	34218	47128.8	16191	23694.6	38260.1	21012.2	18681.3	9098.41	24471.2	10367.5	23456.1	11819.3	11231.9	18768.4	8929.35	23189.8	18681.1	9757.43	16068.5	49670.3	27849.3	9690.39	7204.06	23111.1	24848.6	12820.6	29391.5	25921.7	15467.3	18116.6	31340.1	51516.8	21547	49330.5	29057	9994.2	28368.2	5449.8	49053.7	43212.9	53996.5	17859.5	40876.8
ha1p_63805	19611.4	13073.5	13681	10509	15918.9	26491.7	34781	47463.8	16871.9	22845.3	36226.5	19946	17929.9	10072.4	25658.4	10950.1	21108.9	9633.59	11028.4	18358.7	7948.82	20230.3	17375.4	9113.18	15052.2	46390.1	24097	8554.63	7984.22	23999	25528.6	12601.9	19477.6	19073.5	15352.5	18769.9	29709.4	46700.3	16126.8	41698.1	24995.1	8199.35	24501.8	4784.06	47385.7	42977	55538.8	17991.9	41048.8
ha1p_64271	1270.94	2444.65	523.67	883.98	4951.88	2640.65	932.86	1579.04	2184.35	3051.49	1408.45	2062.04	1510.45	2956.71	2467	5034.16	3859.18	3853.53	2197.43	3080.63	3194.73	3419.67	1589.76	3153.14	6074.92	5476.06	2577.59	7799.88	2383.18	3741.16	3090.69	7431.31	2217.53	1986.22	3510.35	3749.69	2027.35	1776.31	746.31	2861.31	2647.51	3506.41	3109.53	7196.06	4069.73	3294.88	5165.18	6080.1	3001.08
ha1p_64271	513.8	1438.12	713.73	1302.76	3525.57	2136.02	738.37	1516.04	2482.47	3496.61	1134.76	1910.55	990.61	2263.35	2664.71	5292.22	3164.12	3344.39	2330.51	3337.37	3271.88	3896.27	1915.45	3895.49	6348.41	5083.2	2386.78	6754.98	3200.1	4312.2	3234.24	7355.18	1920.98	1616.35	2699.73	3092.49	3636.37	3185.1	664.55	2799.47	2967.94	3738.08	986.69	2494.73	3624.67	3026.59	5374.84	6235.12	2531.65
ha1p_64271	874.33	2028.78	764.37	1514.63	4369.02	2674.57	796.71	1446.51	2159.12	3333.59	1448.43	2274.22	1490.12	3124.27	2667.57	5359.96	3533.04	3984.22	2361.16	3397.55	3216	3827.22	1972.53	3721.1	5705.33	4766.86	2791.78	8085.08	2738.27	3966.82	3172.51	7657.2	2580.41	2293.86	2831.76	3429.65	1385.59	1327.57	2618.63	6552.2	3078.67	3871	1562.53	3687.67	4705.27	3755.98	5075.78	6148.29	2741.84
ha1p_64271	798.98	1805.59	431.59	607.86	4263.53	2243.88	923.06	1429.08	2318.88	3157.08	1551.82	2304.98	1555.41	2816.49	2534.12	5316.16	3366.41	3804.37	2166.14	2961.8	3114.86	3569.04	1648.22	3186.27	5629.65	4720.02	2431.16	6611.1	2169.76	3393.31	2730.67	6800.96	1958.96	1832.71	3050.14	3417.31	2325.35	1873.69	772.92	3184.67	2985.98	3528.69	2463.53	5802.33	3481.06	3016.29	4290.53	5419.22	2818.47
ha1p_65665	3490.02	2397.08	22048.8	9621.18	7434.39	24824.1	11436.3	42447.9	10600.9	21303	12572.8	5061.16	14807	6068.02	13672	4933.47	27031.1	11698.6	7617.98	20371.4	13984.4	31411.4	20637.9	8349.73	6063.08	29620.1	14291.6	6567.63	7077.96	16222.4	56649.6	16541.6	62091.8	33285.6	29810.4	60268.8	3008.98	8585.57	20803.5	59355.6	58621.3	13171.2	14856.4	5717	57369.3	24074.1	61563.2	15542.5	21754.6
ha1p_65665	3986.33	2670.73	16449.2	8905.67	8008.39	26514.3	13735.5	50476.4	9390.39	19077.4	14724.6	5684.73	18090.1	7023.1	16771.4	5893.57	27040.4	12531.7	6717.25	16339	11961.8	28019.1	15813.3	6366.86	6674.2	33433.2	11261.9	5087.94	14940	24699.2	58942.2	17653.5	61222.5	31243.8	28637	57133.1	3112.1	10104.3	21969.2	56318.3	54309.3	12240.1	19430	7794.71	56882.9	24017.3	64845.3	17402.7	24323.6
ha1p_65665	3453.59	2460.63	22968.3	10017.1	7162.16	24473	11813.5	42535.5	10731.1	21569.6	12315.2	5095.22	14639	6037.88	13875.5	4756.61	27904.7	10742.1	7549.59	21065	13552.1	30915.7	20147	8082.86	6087.73	29825.8	15495.9	6649.84	6677.84	14746.8	60322.8	17187.9	61670.3	32949.3	29682.9	58381.2	2993.76	8771.18	19786.7	62369.2	59346.7	12737.1	14816.9	5596.94	59027.9	24257.8	63308.2	16120.4	22645.8
ha1p_65665	3471.82	2363.73	11211.7	6165.8	11425.2	35152.3	14813.5	54255.3	13615	26454.5	17669.6	5720.12	24351.5	9293.63	17838.9	6579.37	29220	12986.3	7196.84	19301	12306.1	29565.2	18927	7409.37	6813.2	31159.8	14313.4	6347.67	8079.41	15492.5	59748.5	18427.3	62432.1	32736.9	30589	59362.7	2858.53	8765.71	23463.7	57270.2	58339.3	14743.4	19286.6	6842.71	57927.9	23985	62777.3	16265.5	24391.3
ha1p_67002	1887.24	1755.55	508.71	916.37	2902.22	1785.22	549.82	1225.24	3285.02	2449.27	1063.84	1901.51	2424.45	1832.59	1653.55	4308.57	1710.73	3047.24	1554.24	3369.04	2225.88	3052.94	1848.37	3074.29	3782.51	3439.49	3038.92	5032.88	2450.1	4338.06	2214.08	4047.78	1354.47	1384.02	748.45	1460.22	3023.47	2791.69	625.92	2048.8	1514.9	1891.41	2620.78	3827.22	1339.04	1377.29	3157	3060.98	1033.61
ha1p_67002	2463.16	2016.49	737.59	1121.59	2868.2	1788.63	581.9	1042.8	3155.61	2220.96	1128.43	2173.78	2629.45	1839.84	1551.14	4336.04	2165.63	3333.71	1773.08	3525.41	1937.71	2903.08	1785.14	2835.61	3542.31	3121.1	2647.22	4622.8	2686.12	4161.98	1931.82	3906.29	2233.82	1982.12	648.67	1325.86	3054.33	2869.53	511.55	2043.84	1867.47	2158	3235.94	5338.8	1521.22	1564	3203.22	3275.16	995.08
ha1p_67002	2547.04	1822.98	517.45	897.55	2776.76	1746.98	641.53	1098.39	2926.63	2186.59	1261.31	2296.63	2787.49	2055.35	1562.1	4604.39	1816.08	3426.02	1626.14	3469.88	2205.8	2948.55	1683.92	2845.2	3691.14	3522.33	2575.73	5082.67	2587.94	4219.31	1685.73	3532.02	1729.16	1650.55	700.96	1356.65	2673.06	2301.1	492.84	2095.84	1568.55	1936.02	3455.18	5528.86	1316.22	1474.76	2756.37	2626.29	985.37
ha1p_67002	2549.22	1994.33	778.35	1168.65	2904.92	1722.02	639.67	1104.51	3218.35	2494.86	1005.63	2033.63	2898.12	2035.27	1536.14	4638.12	1924.53	3303.22	1676.24	3410.18	2056.43	2754.78	1854.16	2816.63	3664.08	3474.27	2557.02	4511.06	3133.71	4702.47	1907.24	3885.59	1488.55	1439.39	669.51	1365.63	2967.49	2653.88	587.65	2252.06	1507.94	1989.16	3245.14	5004.18	1464.45	1642.35	3051.69	3187.22	987
ha1p_67625	4059.06	7444.53	2207.04	2732.67	10886.5	5248.22	2376.84	3291.29	4010.37	9631.22	3504.86	4007.35	4770.86	7374.27	5455.27	10426	8554.45	4036.86	5919.8	8783.94	10156.4	8266.98	5053.1	9471.78	16141.2	8854.94	7589.25	19629.6	3522.69	5222.22	6688.98	18569.1	7407.04	8507.49	3157.06	4457.45	12074.8	5970.16	2072.98	6226.25	9749.55	9239.29	7431.16	15538.8	5133.29	7032.39	10949	13871.7	6193
ha1p_67625	3395.92	6301.25	2289.67	3705.9	12686	6387.92	3032.31	4425.35	4422.31	10807.9	4445.61	4570.69	4508.94	7243.16	6964.43	12718.2	11102	4587.35	6906.75	10426.8	11882.8	9682.02	6118.18	11302.6	25015.9	12618.3	9010.43	24234.6	9252.61	11978.4	6244.04	17993	8335.04	11059.3	3640.16	5365.35	10529.7	5385.78	3047.71	8257.12	7846.25	7342.55	7794.94	15240	6657.04	8621.08	12305.9	14521.2	5704.16
ha1p_67625	4363.75	7610.45	1669.39	2300.71	11280.2	5419.02	2962.24	3861.14	4512	9932.06	3867.29	4205.69	5317.18	7947.69	5900.04	11065	9377.47	4575.35	6126.47	9111.59	9859.69	8138.45	4945.57	9751.39	19451.5	10173.1	7572.31	19641.3	5445.55	7353.04	6606.06	18978.9	7591.55	10000.1	3570	5111.43	11834.8	5541.55	2696.04	7978.31	12000.2	11301.2	8796.02	17696.8	5214	7275.75	11580.8	15342.7	6646.06
ha1p_67625	3826.65	6448.84	2104.53	3370.63	10689.2	5390.53	2501.08	3561.16	3900.04	9881.37	3682.53	4187.04	4709.84	7629.14	5367.08	9899.2	8516.63	3978.2	6106.47	9262.65	9535.86	8119.12	5276.12	10104.5	20341.5	10913.2	7174.39	19304.7	5819.02	7707.59	6462.98	18185.9	7976.96	10418.8	3401.33	5089.61	10022.9	5155.08	2145.29	6051.67	7397.9	7118.78	6796.43	14807	6113.31	8074.61	11410.3	14740.6	4968.51
ha1p_67640	20939.5	10665	6603.86	1781.59	3159.76	22324.4	5098.88	19838.8	4578.47	22875.4	17910.7	4529.12	17096.8	8876.27	21850	3201.33	26804.3	6033.06	2912.04	26808.2	2932.16	25656.3	20491.5	2752.14	1190.12	30327.1	20478.8	2756.08	4975.51	20668.3	46358.6	6334.39	21923.3	10876.1	8533.1	32669.2	760.33	7880.67	5177.71	35221.4	21832.5	1998.22	13078.8	1975.78	44418.4	18303.4	55606.8	7358.16	15540.7
ha1p_67640	14433.1	7213.63	3034.65	937.65	6820.57	31440.5	6962.53	26831.4	4203.82	20127.7	14621.8	4106.14	34327.5	16095.7	21031.3	3497.24	1747.12	1686.1	2280.65	23693.1	2601.9	23409.9	18549.3	2176.51	1661.92	32391.2	22351.1	2936.12	2378.96	13407.9	39616.5	6062.49	21321.6	11258	9130.53	32977.8	803.67	9114.59	5046.8	35051.7	22638.2	2754.31	19960.6	1910.41	40290.3	15268.3	64148.6	8403.12	15739.5
ha1p_67640	31580.5	16454.4	10179.3	3096.51	4923.8	25384.2	5821.78	22835.6	3771.1	20447.3	18120.5	5364.31	19471.6	11119	19180.1	2745.9	30516.1	7509.41	2460.12	23816.5	2601	22446.4	18657.2	2525.88	1563.92	31814.8	25881.3	3156.8	2245.98	14571.1	30096.9	4620.14	22110.9	11512.7	8918.33	31547.4	1120.14	13022.4	4263.55	29414.5	20524.3	1612.27	22180.5	1757.33	43083	17008.9	53199.1	6035.27	15261.5
ha1p_67640	13118.5	6315.43	3378.16	797.76	4168.35	24137.1	5969.43	23214.7	5139.49	21869.2	18187.3	5366.47	24994.3	12463.9	22650.1	4006.18	30268.2	6272.02	2592.8	23874.4	3751.35	26432.2	19929.7	3595.14	1811.53	29679.4	22158.9	2975.84	3568.49	14370.9	47036.8	7011.43	23504.6	12027.2	6489.41	26880.8	921.8	10630.5	6977.18	45018.8	24953.7	3851.31	17546.4	2906.69	40226.8	15382.6	59959	8036.1	16916.8
ha1p_67711	961.53	1081.04	493.47	484.04	1228.49	1669	372.14	1087.12	588.12	1910.59	1046.78	1541.61	982.53	1044.8	1568.8	2744.92	1349.59	1639.78	1098.73	2411.65	1335.84	2175.14	932.98	1614.94	2025.29	3391.98	1518.35	3252.49	656.78	3244.61	1311.02	2002.55	694.8	875.67	847.31	1058.78	1318.53	1730.16	422.9	1452.8	1419.9	494.43	1926.57	3131	877.59	883.8	1928.37	1733.16	420.92
ha1p_67711	871.86	1184.33	527.65	574.12	1364.33	1782.31	333.98	1148.96	625.78	2179.18	1180.18	1320.12	987.24	1139.94	1456.59	2962.61	1618.94	1689.63	1173.04	2661.67	1462.06	2074.49	1056.04	1897.2	2127.12	3456.37	1697.12	3422.35	891.37	3471.82	1382.78	1995.65	650.14	909.65	891.69	1140.1	1639.41	2037.47	461.33	1434.29	1515.67	570.33	1836.55	2815.69	506.92	717.12	1995.73	1669.96	419.71
ha1p_67711	846.02	1136	506.18	510.41	1123.55	1653.14	369.63	1159.55	597.9	2083.82	926.67	1279.78	829.73	1133.08	1517.02	2988.39	1510.45	1726.63	1008.06	2499.53	1255.96	2181.84	909.69	1697.47	1945.37	3187.33	1558.57	3494.92	768.35	3347.27	1308.2	1871.08	619.04	796.69	759.57	1056.92	1346.2	1802.06	394.59	1397.16	1383.96	546	1895.41	2845.53	544.02	741.02	1908.24	1621.88	374.94
ha1p_67711	855.61	1148.22	460.16	508.65	1160.55	1744.2	314.35	1127.2	593.31	2129.76	1043.14	1365.96	926.06	1199.53	1602.08	2903.59	1503.45	1782.37	1119.02	2509.27	1497.65	2205.29	967.67	1735.22	2036.24	3290.08	1614.35	3411.43	741.47	3421.86	1325.31	1921.76	634.33	856.41	843.8	1149.2	1678.06	1940.39	1534.78	2567.59	1503.78	567.47	1865.45	2768.84	506.22	674.84	2009.14	1777.96	425.9
ha1p_69214	2312.92	2052.24	1200.67	1264	3609.9	2899.76	416.2	1221.04	2465.2	2992.98	3024.14	2800.61	2005.71	2135.43	3019.04	5728.49	2243.12	2775.59	2200.84	4149	4393.22	4675.61	2816.06	3789.14	4683.37	5435.49	8707.14	7794.25	1578.61	5340.9	2969.37	4742.86	1220.98	1355.35	630.63	1759.33	3370.65	3405.76	671.14	2092.49	2549.73	977.8	6347.31	6082.39	1556.69	1734.65	4662.94	3631.29	1123.69
ha1p_69214	2150.57	2177.29	2311.35	2418.24	4172.73	3044.02	503	1273.2	3041.82	3290.39	4395.45	4026.84	2491.16	2310.27	3302.47	5527.61	4277.9	4254.06	2955.8	4838.71	5177.02	5587.92	3087.88	4490.45	6201.61	6922.8	4260.35	5888.53	3253.51	6842.84	3651.22	5511.1	3459.41	2867.2	539.02	1647.12	4438.08	4217.61	820.08	2507.39	3216.86	1407.41	7903.02	6780.18	1657.73	1822.63	5282.2	4200.9	1450.08
ha1p_69214	1988.37	2000.67	938.71	918.45	3549.31	2857.16	458.98	1356.37	2616.29	3517	1856.9	2083.43	2422.82	2307	3306.12	5617.92	2243.8	2901.1	2734.55	4939.98	4612.25	5117.67	3011.41	4479.96	4611.27	5719.67	3882.98	5315.88	1683.43	5645.75	3548.65	5539.75	1345.92	1493.55	592.94	1833.31	3789.61	3544.71	849.45	2721.96	2879	1227.47	5932.78	5581.88	1494.24	1777.94	5263.22	4120.49	1228.82
ha1p_69214	1823.1	1949.14	1331.76	1308.84	3919.18	2781.27	446.71	1085.45	1410.12	2039.33	1704.35	2024.51	2607.67	2158.14	3540.04	6010.71	2608.22	2852.65	1432.06	2958.29	2520.76	2929.45	1532.18	2224.12	3121.8	4178	3770.67	5197.39	1097.65	3189.16	2628.69	3971.04	2106.16	2007.82	577.06	1605.39	2973.37	3049.92	878.71	2702.73	3163.29	1403.31	5164.2	5538.41	1218.57	1405.63	4332.27	3424.22	1411.45
ha1p_69332	982.1	1426.69	911.24	1182.43	1496.1	1501.59	402.98	959	1769.55	2236.96	1629.24	1975.1	1290.71	1378.67	1436.12	3545.16	1852.02	2116.53	1282.1	2376.06	2397.02	2976.96	1253.73	2219.2	2791.69	3291.98	1865.57	3461.9	4015.51	4846.88	1579.37	2986.12	1130.14	1137.06	410.57	868.67	2072.82	1957.1	581.86	1668.47	1342.65	937.47	5393.41	5103.27	9660.27	5128.63	2472.27	2465.86	570.45
ha1p_69332	984.94	1366.12	1100.71	1468.04	1691.92	1421.57	548.2	1155.45	1488.08	1788.22	1707.02	1861.33	1289.67	1260.45	1834.59	3947.96	1899.82	2160.92	1279.69	2187.1	2853.29	2822.69	1560.2	2417.65	3096.88	3696.94	2224.45	3537.53	1440.53	3641.08	1673.39	3239.78	1039.8	1056.02	438.47	946.06	1729.69	1781.18	731.39	1955.04	1460.47	980.27	3802.55	4036.55	873.43	961.49	2442.86	2316.41	733.49
ha1p_69332	889.57	1281.9	683.31	784.73	1633.8	1474.67	458.61	1042.8	1473.06	1744.67	1627.84	2092.2	1496.78	1255.08	1557.18	3575.27	1744.31	2056.1	1229.76	2109.67	2279.76	2795.96	1221.78	2126.98	2898.22	3458.2	1934.14	3408.12	1353.71	3439.61	1660.96	3198.92	869.41	963.8	425.67	913.16	1666.1	1722.02	472.71	1609.02	1384.06	881.82	3443.51	4288.53	775.45	916.9	2494.96	2500.96	599.2
ha1p_69332	803.67	1226.29	527.57	604.51	1432.69	1371.41	411.41	921.04	1474.39	1707.18	1375.61	1677.59	1392.1	1078.76	1656.27	3445.1	1592.92	1879.12	1203.49	2078.9	2320.9	2580.35	1270.02	2008.63	2723.65	3421.73	1858.8	3225.22	1237.51	3179.67	1531.45	3264.29	1096.37	1074.47	411	880.47	1839.24	1769.47	510.27	1611.73	1266	931.9	3358.78	4075.63	765.14	904.22	2492.53	2494.02	585.35
ha1p_69407	3752.9	2394.45	1141.06	937.86	3299.04	2922.59	706.35	1968.82	2575.63	5041.04	1842.86	1638.22	3636.43	1941.1	3335.29	4505.16	4059.98	3245.12	2542.57	5088.2	3495.67	4692.61	2446.53	3328.02	4031.69	4797.65	3596.57	5212.67	2279.2	5842.86	2862.63	3289.88	3535.65	4220.18	1069.08	2290.76	2949.96	3767.27	868.16	2586.14	3108.67	1900.51	3668.61	4943.73	3227.71	3529.82	4281.75	3176.63	2498.27
ha1p_69407	3475.9	2244	956.9	719.73	3144.65	2898.27	620.94	1940.61	2498.88	4847.96	1840.02	1708.41	3502.88	1934.55	3045.76	4293.16	3556.31	3234.49	2311.14	4741.73	3238.73	4584.92	2303.27	3084.67	3589.29	4287.88	3144.96	4838.16	1812.59	5114.39	2385.47	2802.69	2346.94	2954.57	1119.45	2246.49	2337.18	2939.49	853.06	2365.08	2725.61	1686.88	4344.61	4689.94	3427.2	3534.76	3729.06	2677.1	2282.2
ha1p_69407	3539.53	2338.8	1101.84	878.78	3368.22	2888.04	765.49	2208.8	2657.39	5125.57	2038.45	1904.35	3599.51	1985.63	3108.12	4470.86	3586.06	3254.98	2390.67	5270.57	3412.86	5041.51	2637.78	3622.35	3960.88	4743.27	3250.45	5001.59	2269.71	5927.98	3018.96	3522.71	3669.24	4463.88	1110.71	2558.92	2260.73	2958.04	932.47	2844.24	3052.1	1767.63	4133.84	5177.12	3651.12	3887.37	4684.43	3175.63	2586.04
ha1p_69407	3446.47	2344.45	1031.96	902.9	3148.92	2888.16	699.37	2062.29	2713.73	5307.96	2007.51	1862.69	3548.65	2066.55	3159.65	4594.78	3595.37	3124.78	2528.27	5373.08	3476.57	5160.27	2511.49	3570.61	3909.9	4778.59	3639.24	5309.61	2253.94	6101.78	2878.73	3332.24	3275.14	3833.86	1080.86	2456.18	2370.55	3071.92	917.2	2777.73	3049.24	1822.1	3912.98	4909.96	3449.78	3602.73	4452.06	3213.12	2375.35
ha1p_69412	1679.08	1548.69	704.96	725.84	2015.35	2001.71	477.33	1670.47	1559.1	2223.47	1267.98	1477.51	2216.41	1675.69	2074.41	3848.55	1735.02	2283.29	1388.45	3668.51	2278.22	3217.82	1696.94	2532.37	3221.29	4303.2	2254.45	4191.84	1376.2	4037.71	2128.35	2519.82	1622.18	1728.69	709.57	2141.47	1461.92	1924.39	612.98	2242.43	2367.06	1403.63	1945.53	3195.8	1725.9	1545.12	3320.49	2263.41	1114.33
ha1p_69412	1876.67	1724.12	809.39	692.27	2157.08	2164.06	474.69	1583.96	1335.16	2348.2	1271.69	1564.06	2252.08	1752.29	1803.18	3832.35	2008.9	2667.29	1366.69	3599.39	2259.86	3053.08	1601.92	2456.57	3069.24	4178.69	2369.22	4408.45	1683.67	4224.02	2013.2	2509.24	1508.94	1701.84	761.65	2035.53	1569.51	2237.1	620.94	2366.1	2437.73	1405.59	2272.14	3398.63	1610.53	1492.53	2944.33	2175.73	1049.86
ha1p_69412	2290.41	1806.08	747	640.61	2055	1985.98	448.2	1556.73	1506.18	2257.8	1273.18	1539.86	1987.51	1628.8	1816.76	3669.2	1847.61	2401.63	1303.47	3492.49	2069.06	3083.9	1465.69	2362.86	3115.76	4245.53	2333.43	4056.96	1313.41	3756.78	1771.1	2266.02	1248.55	1441.04	736.82	2080.57	1502.59	2132.37	601.22	2164.39	2349.02	1429.24	2524.29	3932.98	1636.71	1437.12	2873.8	2002.31	1222.29
ha1p_69412	2085.86	1898.9	788.41	725.02	2005.78	1910.59	465.59	1513.45	1540.78	2484.69	1430.67	1580.69	2104.37	1592.8	1870.82	3892.06	1789.12	2476.76	1322.65	3523.71	2129.76	3139.12	1561.98	2412.82	3154.67	4051.06	2094.76	3819.82	1506.49	4152.39	1999.73	2656.18	1695.9	1732.71	715.16	2053.37	1890.39	2350.41	554.71	2187.92	2536.86	1443.39	2338.98	3687.24	1663.47	1601.96	2852.98	2083.1	1128.96
ha1p_70432	784.33	1119.12	413.33	353.18	1220.12	1429.27	319.53	764.78	512.33	1126.16	959.98	1623.12	951.51	951.47	1430.9	2586.84	983.78	1512.12	428.76	1697.9	763.55	1463.41	574.29	992.27	961.69	2299.24	1492.22	2570.08	672.31	2497.31	1058.61	1322.24	821.67	915.69	194.92	576.27	1113.35	1626.22	466.78	1478.82	1169.96	458.51	1696.06	2657.18	510.2	642.49	1560.04	1361.51	329.14
ha1p_70432	741.12	1118.24	417.18	389.59	1185.55	1492.82	277.55	1083.1	617.51	1549.47	670.08	1345.12	832.1	1067.31	1321.73	2466.61	955.82	1639.86	530.04	1940.45	1100.33	2076.04	973.67	1508.18	1260.53	2831.8	1514.65	2592.35	722.43	2974.43	1172.04	1367.67	592.1	769.39	204.02	589.76	1124.88	1468.06	434.41	1278.55	1134.69	427.8	1624.02	2335.67	446.69	539.45	1659.37	1382.73	311.43
ha1p_70432	799.86	1104.37	452.57	467.08	1323.41	1413.12	301.92	1030.51	685.51	1658.04	771.51	1076.24	993.04	926.51	1499.18	2446.57	1004.69	1236.86	569.37	2230.43	1117.2	1912.39	1037.94	1739.08	1510.1	2708.61	1755.61	2460.86	731.92	3150.9	1360.94	1591.84	619.04	848.86	197.92	600.94	1071.88	1503.45	488.67	1591.04	1150.59	488.59	1789.2	2554.12	453.24	540.41	1969.2	1579.1	287.08
ha1p_70432	870.84	1137.9	407.86	380.65	1133.78	1483.53	293.98	995.84	587.49	1533.53	735.27	1361.88	808.51	1149.16	1236.31	2514.43	984.04	1500.35	573.02	2006.73	1151.18	2061.16	881.22	1464.94	1345.02	2796.71	1492.63	2678.39	943.86	3105.08	1244.71	1560.35	666.37	749.02	201.9	566.41	1211.49	1752.61	404.27	1306.02	1107.63	418.1	1944.49	2499.96	425.59	549.18	1871.98	1608.29	352.76
ha1p_70459	1541.2	2162.16	1052.71	1137.16	4680.96	2833.12	477.35	1236.94	2198.12	3908.71	2128.27	2467.27	2296.63	2225.71	2975.31	6065.84	3548	2643.67	2130.16	3678.18	4703.71	4387.55	2701.78	4685.67	7008.41	4911.94	3927.47	7416.59	2680.61	4669.53	2908.67	5972.59	1077.33	1257.61	2015.33	1985.61	2887.12	2114.61	664.92	2031.96	2175.2	1964.65	5910.71	8051.9	1204.1	1535.04	4354.14	5042.22	1072.53
ha1p_70459	928.08	1642.02	557.65	658.96	4545.53	2839.18	410.06	1245.12	2182.1	3691.94	1534.49	1974.22	1864.47	2093.12	2910.1	6016.1	3083.55	2407.43	1981.98	4149.73	4954.55	4422.63	2685.33	4841.37	6557.49	4691.96	3792.61	7460.49	2223.73	4445.35	3434.9	6912.27	946.02	1283.14	2016.35	2177.67	3845.51	2604.63	649.33	2014.49	2257.1	1805.92	2975.57	4715.1	1155.41	1561.37	5347.27	5780.22	1042.24
ha1p_70459	832.71	1621.08	616.39	742.39	4645.71	2737.16	401.76	1321	2189.47	3716	1410.49	2212.63	1918.41	2069.08	2719.14	5974.1	2740.94	2221.63	2210.76	4080.88	4978.14	4333.2	2792.9	5158.88	6745.45	4768.75	3653.69	6792.78	2508.67	4506.67	3626.84	7592.27	979.73	1220.61	1952.86	2168.8	3917.53	2806.57	579.1	1902.69	2142.65	2020.37	3159.69	4907.75	1183.08	1534.12	5074.88	5244.25	1056.47
ha1p_70459	1079.45	1846.24	595.02	707.69	5066.25	3002.88	459.94	1192.49	2270.04	3621.33	1524.96	2159.33	2231.45	2182.53	2964.82	6367.75	3122.53	2453.47	2191.41	4081.14	5195.78	4515.02	2662.57	5040.59	6804.61	4970.29	3685.76	7163.78	2294.43	4706.84	3246.49	6583.49	941.71	1325.39	1991.76	2171.57	4297.57	3000.57	582.35	1997.06	2128.22	1941.02	2972.82	4943.22	1207.35	1537.35	5247.47	5903.27	1094.27
ha1p_71854	3251.27	1590.29	1215.49	678.2	2310.53	4640.22	620.63	2247.08	3297.1	5982.43	3240.24	1764.73	3269.86	1448.69	7045.29	5782.49	8131.43	3810.43	1779.65	5125.29	3244.27	6238.27	3647.84	3095.76	2176.33	9601.78	7072.18	3239.27	2728.71	8242.37	3825.98	1468.18	1474.61	1663.8	847.08	1926.08	1397.53	4134.69	1010.06	2667.37	5042.63	1556.86	8949.94	3510.27	2096.22	1745.61	6155.35	1858	1166.22
ha1p_71854	3223.59	1622.61	1459.18	779.33	2439.57	4727.73	621.94	2183.53	3608.2	6850.47	3422.86	1671.57	3322.92	1434.67	8026.1	7212.45	8377.9	4510.12	2222.45	6138	3549.51	7403.75	4195.98	3424.08	2494.59	10375.2	7718.94	3133.67	2863.06	8977.55	3873.04	1702.96	1748.61	1908.16	827.51	1984.51	1723.1	4209.65	1223.43	2835.37	5674.45	1600.63	9567.08	3761.22	2294.55	2163.8	6773.06	2098.08	1482.35
ha1p_71854	3157.55	1547.84	1245.43	773.33	2175.53	4641.29	621.24	2224.45	3193.76	6090.1	3374.82	1669.35	3597.61	1606.16	6984.75	6395.12	7696.18	4136.51	1899.22	5649.33	3266.84	6861.57	3756.31	2987.35	2153.06	9568.43	7286.63	3022.51	2712.33	8153.37	3715.71	1669.73	1374.9	1592.59	770.49	1887.92	1486.35	4160.12	1058.49	2587.08	5178.25	1552.43	9088.27	3638.43	2026.49	1761.51	6342.73	2082.84	1120.45
ha1p_71854	2394.67	1547.37	1513.29	801.65	1946.31	4367.43	519.98	2164.63	3162.67	6018.39	3732.29	2031.31	2774.67	1471.78	6982.41	5961.04	7209.31	3675.16	1705.29	5531.06	4281.69	7590.94	3581.24	3231.78	2430.67	8976.98	7303.82	3272.35	2480.78	8224.88	3938.94	1688.12	1708.86	1765.82	722.47	1843.69	1316.06	3848.31	976.06	2723.94	5356.92	1541.92	7248.73	2968.45	1696	1532.82	5857.1	1913.76	993.24
ha1p_74707	530.18	1249.86	512.39	481.31	1855.2	1563.76	345	1230.61	888.27	2288.39	959.04	1451.61	817.49	1279.67	1765.98	3160.67	1693.45	1748.2	1082.22	2572.86	2289.35	2551.67	1235.49	1959.16	2880.71	3153.02	1545.06	3202.84	1983.04	3306.92	1781	2845.65	808.82	963.06	331.67	1818.08	1718.37	1751.24	476.08	1476.78	1572.43	1407.88	1687.61	2631.22	723.76	721.31	2664.1	2350.31	474.92
ha1p_74707	773.39	1253.08	569.92	524.04	1724.12	1616.18	348.22	1102.9	1006.53	2343.43	1016.61	1492.51	949.98	1330.04	1604.37	2894.78	1871.49	1754.82	1021.65	2473.1	2075.88	2409.47	1364.16	1984.29	3272.12	3325.76	1549.76	3052.98	1897.08	3345.04	1864.67	3059.61	782.39	912.94	345.1	1808.8	1726.37	1841.84	910.35	1817.37	1567.69	1360.35	1835.51	3110.9	703.86	749.57	2409.08	2202.31	460.84
ha1p_74707	701.57	1137.33	464.31	533	2337.2	1630.76	374.67	1093.08	1054.96	2231.9	1051.33	1391	1169.78	1098.9	2169.53	3304.96	2350.61	1705.55	1268.43	2708.41	2681.63	3074.57	1547.43	1993.96	3355.73	3644.04	2003.41	3672.8	2016.08	3444.29	1778.76	3170.16	1091.57	1015.12	415.67	1707.08	1591.76	1750.63	597.73	1733.73	1447.55	1209.1	1739	2732.16	815.9	809.43	2870.65	2486.29	731.98
ha1p_74707	663.1	1149.98	391.04	344.61	1926.2	1635.61	382.41	1029.08	869.94	2156.14	1249.35	1812.45	1103.65	1253.65	1632.98	2853.55	1938.49	1921.84	1056.76	2501.88	2151.31	2383.71	1132.31	1734.18	2821.63	3258.2	1604.37	3200.65	1819.8	3282.1	1824.37	3112.16	1043.06	1084.9	340.06	1662.27	1629.24	1574.69	496.8	1603.61	1714.8	1434.69	2337.22	3405.06	680.12	699.31	2531.14	2413.98	450.8
ha1p_74801	12158.9	20228.4	7929.98	15748.8	27193.9	15399.6	17145.9	14969.4	20767.7	16083.6	19412.2	20628.7	14666.2	22851.3	16991.2	21045.1	19994.6	18568.5	20338.2	16808.4	24734.8	18529.9	13160.2	17963.2	27324.5	20877.9	21608.1	32519.5	21927.2	15257.6	20187.7	31446.9	9646.47	12449.1	24525	22539.5	15660.9	8932.25	6878.57	16398	18955.2	21480.4	13993.4	24941.2	20358.5	21539.9	40302.1	28728.8	16049.8
ha1p_74801	13579.7	22300.3	4127.55	8386.67	29415.1	16589.4	18459.4	17213.5	21655.7	17019.7	19817.9	22383.5	16359.9	25991.6	18687.3	23331.5	24592.8	22665.4	19504.8	15442.4	25207.1	19611.7	12667.2	17088	27359.3	21547.2	22110.5	38028.8	22185.4	14712.7	20659.8	31642.3	11040.3	11862.7	22050.2	17106.5	16691	9672.1	8263.02	19692.9	27053.5	26826.7	18411.1	29979.7	18268.1	20160.7	40502	30365.3	19217.6
ha1p_74801	14400.4	22395.8	8513.29	16917.6	29455.5	16637.8	15710.2	14825.6	20790.7	15900	17479.9	19090.2	17593.3	25470	16495.9	20679.3	21825.5	19459.8	18880.8	15971.8	23920.8	18349	12471.6	17288.7	25796.6	19819.2	22306.2	36377	20443.8	13217.4	17839	28024.6	10108.8	10792	26468.7	22911.8	15586.2	8968.96	6603.45	14655.5	18363.1	20584.9	15989.6	24636.5	20545	21485.7	38565.9	28374.1	17016.7
ha1p_74801	15613.1	24095.7	9477.8	16925.1	30693	19229.2	17685.6	15920.5	21399.5	17226.3	19958	21595.6	16909.4	26645	17761.7	21864.5	21742.5	20884.7	21298	16085.2	24567.2	19346.3	13866.8	18435	26629	20277.7	26215.9	39603.5	23798.8	16441.8	20624.4	32394.9	10304	11475.9	25328.7	21918.5	17873.3	10533.8	7826.22	16223.2	21728.3	23727	14330.5	24498.1	20425.1	22492.1	41135.5	28376.5	17164.3
ha1p_74946	62327.8	47282.4	51753.4	31102.2	62029.5	65317.1	59754.1	64428.1	64552.3	64393.2	64579.5	36504.8	65088.1	55898.3	65350.6	58730.3	65197.6	54478.8	62819.8	61351.3	64658.2	65535	64692.4	56682.1	55772.9	63843	65073.8	56271.2	51594.4	60955.3	65535	49146.2	64287.8	60041.2	60601.2	64781.3	50906.1	62541.1	63495.6	65535	65248.2	42218.9	65406.4	54309.5	65032.4	41862.4	65535	49237.6	53420.9
ha1p_74946	52346.7	34711.7	57597.3	35093.3	62197.4	65060	55056	60296.2	63439.4	64309	59440.3	34003.6	64453.2	57924.4	63651.6	46680.4	65535	59227.3	61532.3	64381.6	63036.5	65085.9	65271.1	54427.4	55818.7	63448.1	62829.2	55405.8	61336.4	63457.7	65535	49933.7	65034.1	59982.8	63339.1	64879.2	42244.2	58408.8	61728.7	64906.2	65080.7	48108.4	58483.9	35673.2	63366.1	40175.2	65535	49070.3	49418.3
ha1p_74946	59603.3	44143.6	55551.2	35236.1	62115.5	65535	60356.6	64723.9	64212.4	63932.8	65535	40553.7	65535	58870	65535	61378.7	65535	62496.8	63563.2	64636	64105.7	65505.4	64643.8	56327.9	57726	64657.2	65061.4	58117.2	45876.4	62058.7	65535	48653.2	65358	60327.5	60207.7	63367.8	51206.9	63603.3	61450.6	65535	65268.9	43419.3	64823.9	47353.8	65535	41261.3	65535	49183.5	48672
ha1p_74946	51850.5	36783.8	47355.8	26477.7	64641.5	65370.2	59225.8	65535	60106.7	64155.1	65259.5	39866.1	65535	57436.3	65114	62481.6	65062.4	65187.2	62261.6	64561.8	62711.3	64876.7	65275.6	56563	56267.7	65304.3	65535	57866	55620.6	62723.7	65535	51553.7	62822.4	57377.5	62555.5	63159.3	45845.8	62627.5	65462.3	65535	65535	47069.5	65535	49770.2	65318.2	41705.7	65535	51379.1	54841.1
ha1p_75573	35237.4	21605.2	53441.3	28019.9	59833.5	62786.6	53800.3	58691.4	63082.6	64196.6	59317	30828.1	61978.4	46285.5	61690.7	42914.9	65207.2	61022.6	53783.8	60787.2	63457.2	62606.9	59486.1	48181.6	44579.7	64382.1	60375	42896.3	23036.2	47240.1	64144.4	44694.8	57479.4	55754	56920.1	63273.2	36149.4	62246.4	55278.6	62588.5	65153.1	46433.1	60739.7	29686.4	65535	44379.7	65482.8	49650.6	54623
ha1p_75573	27441.1	16256.8	43685	22206.2	60541.3	64011.1	49052.6	55144.8	60513.1	63396.6	58345.7	28722.5	61096.8	41953.3	63863.1	45345.2	65038.2	55170.8	52944.9	55514.2	62886.9	65395.9	62767.7	49381.4	42749.1	64014.6	60853.5	40639.5	43683.7	58108.8	65535	50131.5	59766.2	58804.8	62110.6	60521.2	29797.6	61599.3	64271.2	65464.6	62981.7	44711.8	46495.6	16219.5	64459.1	41682.8	65535	50522.8	54301.9
ha1p_75573	9766.33	6245.43	49224	28927.8	61059.4	64645.7	36156.1	59719.7	57608.8	63206.1	42209.4	17411	44836.5	25322.5	62569.8	39860.2	64873	56854.9	55634	59943.3	64000.6	65164.7	64405.1	54387.4	47557.8	64969.7	60936.7	48792.1	44942.9	58333.2	64247.4	43760.6	61358.5	63562.4	58489.9	64076.2	20240	46866.8	62930.3	63428.7	62873.6	49427.5	28535.3	10168.4	63838.2	39193.4	65535	53423.7	47331.5
ha1p_75573	25928.2	15190.8	22782.5	13479	63363.7	65220.8	56743.2	65052.3	62018.7	62276.6	64368	28452	65535	53847.1	64706.5	45797.8	64319.4	58170.9	54951.2	58925.6	60899.5	62676	60817.9	48448.7	40046.9	61535.9	64892.3	42932	31106.6	55620.7	65535	48716.8	61701.3	56847.6	55659.8	62568.8	31640.7	54823.2	64511.1	65535	64951.3	41457.2	62136.7	34271.7	63820.5	41855.9	65535	48625.9	54385.1
ha1p_75928	2237.06	3652.8	1955.27	2624.43	5841.71	2938.73	1573.57	1867.55	5201.12	4601.02	3156.53	3833.94	3001.98	5308.02	4087.59	7271.35	4682.35	5986.94	4340.78	4403.71	5358.12	4670.82	2491.9	4351.29	7860.39	6894.47	4172.8	8445.08	5750.33	5869.57	3277.49	6311.43	1892.86	2168.41	2245.98	2822.78	3729.59	2735.57	1065.16	2510.37	4409.67	6078.92	5685.61	8788.2	2186.94	2788.35	4705.53	5543.06	1925.84
ha1p_75928	1741.35	3895.02	1250.9	2206.35	5130.98	2835.1	1308.02	1886.45	5408.12	4695.12	2867.55	3648.51	1960.22	3807.63	3909.27	6772.71	4637.65	5529.08	4702.65	4323.75	5308.08	4649.59	2529.43	4513.84	7158.04	6149.12	3746.92	7705.14	6874.65	6658.06	3069.73	6354	1764.8	2128.76	2090.88	2642.59	4018.82	3093.29	1032.82	2616.96	4045.08	5579.53	6330.55	8246.8	2199.45	2894.61	4548.55	5385.94	1904.76
ha1p_75928	844.71	2079.29	1196.73	2150.63	5053.59	2985.47	1227.51	1851.76	5263.22	4581.98	2696.1	3873.02	1975.59	4316.8	4092.96	7155.22	4380.33	5272.67	4756.51	4475.82	5401.94	4786.14	2749.51	5111.41	7084	5987.71	3574.12	8003.35	6519.96	6818.9	3297.1	6898.04	1534.22	2119.22	2102.27	2758.47	3760.27	2777.51	1041.53	2662.86	3985.43	5348.92	4063.96	6388.96	2367.16	3157.29	4742.39	5668.78	1721.47
ha1p_75928	1875.18	3832.08	1444.18	2073.86	6280.39	3056.88	1579.88	2129	5339.78	4409.55	3205.73	3568.82	2534.45	4838.16	3948.06	6988.14	5421.18	6008.8	4441.12	4305.29	5665.98	4649.29	2514.82	4554.33	8361.94	6557.2	4521.37	8870.59	5627.57	5856.06	3343.92	6817.69	1563.04	1893.67	2249.04	2962.16	3797.84	2556.49	1029.43	2597.88	4269.9	5594.27	6470.8	9568.69	2699.86	3612.08	4953.33	5618.86	2002.82
ha1p_76218	2089	1854.51	1382.92	1621.02	4801.33	2605.63	579.27	1357.33	3600.94	4644.18	2370.8	2393.65	2294.63	2028.43	3049.43	5295.04	4385.84	4014.2	1206.88	4690.27	3430.63	4051.08	2205.06	3586.55	6386.45	5563.63	3618.84	7166.84	2758.14	5422.78	2323.94	4445.31	1207.8	1490.24	974.53	1616.84	3247.41	3065.51	761.84	2196.27	2652.78	2085.45	5519.9	8546.53	1157.08	1197.47	3886.69	3930.84	903.51
ha1p_76218	2831.57	2836.63	953.96	1150.37	3894.86	2694.51	627.35	1404.1	3792.37	4722.84	2431.86	2659.43	1923.49	1978.35	3044.37	5198.59	4190.49	4196.59	1505.33	5076.61	3338.61	4219.9	2328.94	3849.04	6270.31	5660.02	3690.96	7391.92	3368.16	6115.02	2599.35	4736.33	1375.71	1447.16	783.51	1562.76	3614.67	3308.63	651.84	2289.63	2794.2	2189.76	6577.31	8435.33	1053.08	1217.94	4105.22	3951.53	846.92
ha1p_76218	1963.24	1995.98	1929.41	2504.73	4458.82	2583.08	535.88	1381.08	3845.02	4634.65	3069.31	3228.8	2321.61	2003.35	3241.65	5316.39	5069.88	4706.25	1582.88	5204.65	3778.8	4835.51	2348.84	3952.12	5598.16	5005.86	3724.82	7343.84	2442.47	4788.49	2987.96	5189.35	2925.61	2315.69	856.65	1470.27	3745.84	3355.31	815.57	2538.43	2992.14	2379.02	6205.49	7831.67	1063.1	1231.12	4133.65	4217.9	928.67
ha1p_76218	2059.12	1860.06	981.37	1230.9	4029.2	2747.78	594.92	1348.41	3724.9	4640.82	1963.12	2487.9	2161.51	2043.84	3039.31	5206.94	3971.57	3827.53	1222.94	4781.63	3452.69	4190.18	2198.53	3748.27	6073.82	5444.41	3378.59	7099.8	3104.04	6130.55	2727.53	4994.25	938.29	1236.9	878.16	1590.84	3684.55	3198.37	547.94	2021.94	2887.84	2276.33	5210.2	7152.78	998.37	1164.24	4165.55	4091.73	837.43
ha1p_76289	909.18	1408.55	1057.8	1494.16	4737.31	2435.96	732.8	1656.16	2529.67	3656.29	3663.31	3160.61	2143.14	2025.29	3813.31	5984.1	3972.53	2873.78	1875.12	4235.1	5136	5980.84	3730.1	5402.98	7409.02	6442.12	4286.16	7583.84	2337.43	5920.51	4504.78	8230.25	1949.02	1667.67	632.08	2477.61	3416.59	2917.8	960.29	3497.57	3527.9	1793.08	4778.82	4895.16	4801.12	2680.8	7436.41	5730.12	1974.84
ha1p_76289	1207.86	1655.33	1188.45	1536.47	4890.1	2169.55	718.12	1510.67	2450.45	3532.37	3168.76	2830.76	2414.22	2112.02	3318.73	5852.18	3556.29	2531.51	1766.43	4102.25	5119.78	5668.63	3069.71	4573.33	7240.78	5656.25	4875.78	7848.02	2108.27	5599.37	4060.24	7551.18	1757.16	1592.53	703.65	2726.55	3352.16	2666.1	971.76	3318.71	3624.06	1795.65	4474.86	5221.37	4525.98	2535.55	7333.49	5718.63	1857.04
ha1p_76289	1960.76	2159.96	1339.02	1446.41	4345.08	2160.55	577.1	1440.02	2430.33	3603.47	1989.53	2179.94	2660.12	2437.9	3185.51	6228.02	3724.27	2978.55	1836.67	4238.18	4479.04	5088.29	2765.04	4350.29	7523.82	5551.25	3832.86	7490.02	2802.65	6141.71	4435.53	8013.63	2166.57	1854.31	631.57	2840.8	3815.06	2981.33	664.45	2714.39	3717.33	1829.63	6453.86	7272.65	4601.04	2791.86	7405.8	5591.18	1776.49
ha1p_76289	1886.12	2023.41	1784.86	2142.14	4810.45	2350.55	621.33	1500.53	2519.49	3491.65	2063.96	2538.71	2854.31	2351.59	3231.24	6060	3432.73	2820.45	1611.16	4056.47	5007.45	5370.63	2842.43	4464.71	7136.47	5522.96	4076.24	7888.94	2824.71	5765.94	4308	7992.37	1942.51	1754.88	716.18	3152.12	3920.47	3151.14	640.37	2722.92	3616.67	1886.47	6101.29	6992.14	4430.39	2698.69	7210.71	5354.53	1929.55
ha1p_76304	65361.1	65483.8	44464.8	41975.8	64677.9	64620.8	65535	64535.8	65021.3	65535	65535	65204.7	60597.1	65340.7	65535	65535	65535	64319.9	63251.1	63713.1	64660	65526	65019.7	63226.1	62823.6	63256.1	65535	64019.3	65535	61400.7	65092.7	63893.9	65535	64803.7	57174.2	54345.5	65535	65535	65535	65331.9	64538.3	63545.1	65535	62014.6	65020.2	65470.3	65535	60153.3	63814.4
ha1p_76304	65328	61984.6	62432.2	56105	65082.3	60161.7	65535	64483.8	65535	64494.4	64628	64389.2	57614.5	62902.5	65535	64484.7	65535	65535	64777.1	65244.7	64850.2	65535	64567	61292.6	65535	65535	60755.3	61981	65535	65077.4	64075.7	57137.8	64465.9	57214.5	60982.6	55185.7	64760.2	63487.1	60125.6	65535	65535	65204.4	64937.7	57905.4	65387.1	64288.1	65535	63861.3	65241.9
ha1p_76304	65076.9	64614.3	56347.1	56751.1	65535	65024.5	65422.9	64792	64546.5	64455.1	65535	64206.7	64476.6	62648.7	65458.3	62518.1	65535	61312.7	64251.2	62909.1	65044.8	64283.6	65535	63752.9	65287.8	64654.9	65535	64366.3	65535	65535	65185.7	59146.8	65535	56613.2	61623.4	53933.4	64395.6	64197.9	63891.9	62679.5	65535	64732.7	65535	58787.7	63967.1	62447.5	65535	62588.3	64371.7
ha1p_76304	65535	65535	49744.6	45485.8	65535	65535	64785.3	64747.7	65535	61868.8	65535	64989.2	65535	65446	65535	64525.9	65434.5	65535	65535	59614.8	65535	65335.1	64448.9	64919.5	65416.8	59675.5	62302	64338	65535	65487.1	65535	64561.5	65209	65535	59906.7	52799	65535	65535	64614.6	64105.2	65535	65518.8	65535	64853.1	65035.3	64605.9	65535	64720.7	65535
ha1p_76348	59225.5	62914.9	52296.8	59078.4	64845.2	61008.2	58935.2	54589.9	65535	65282.1	64766.9	62636.5	60514.8	65191.6	64048.4	59014.1	65066.7	64920.6	64489.7	62072	65043.6	64558.4	64713.6	62596.1	64812.2	64314.5	64106.7	58134.9	62536.2	56022.7	65535	65371.9	59733.9	56086.6	64557.2	60369.5	62496.3	62048.8	64781.3	64625	65535	65088.6	65037.4	60069.4	63400.9	60796.4	65535	65535	63206.7
ha1p_76348	51474.9	57386	54572.1	62983.9	65535	65406.4	65255.8	62683	65535	64232.7	64754.4	63893.1	64167.1	64978.6	64964.6	64525.8	63308.7	65421	63214.7	61507.8	65283.3	63872.9	63917.6	59743.4	63907.3	63566.8	63367.4	62043.3	62110.3	57591.1	65331.2	64196.1	62339.7	63833.5	65410.2	62728.9	64143.6	56783.3	65445.8	64705.9	65535	65535	60956.7	54743.2	62437.1	59781.2	64993.7	60206.4	60513.4
ha1p_76348	54404.2	63523.8	58626.1	48511.6	65535	63617.9	63514.4	59223.3	65410.1	63601.6	65463.8	62899.9	64826.1	64957.2	65535	65011.5	64907.5	61441	64509.7	61733.4	65535	64366.8	62263.6	61770.3	64921.4	64628.5	65535	65207.8	63388.4	60380.6	62429.6	62338.9	62387.5	62872.2	65081.4	62130	60825	58232.5	64789.1	65535	63452.8	62327.3	61085.4	52503.5	64270.5	62671.4	65535	65535	64518.9
ha1p_76348	52428	61062.4	52905.9	54050.6	64743	64032.9	57448.4	61959.2	65314.5	64686.9	64058.5	62203.7	65011.1	64848.5	64489.7	61836	61849	63706.5	64358.7	63461.8	65535	63645	64469.1	62514.2	61538.1	61657.1	65143.9	64481.2	63400.8	59774.2	63841.2	64691.5	60112.3	64754.2	64882.9	58072.5	64770.2	62955.9	64533.5	63778.7	65137.6	64513.4	64177.1	55696	62877.2	57991	65535	63217	57170.5
ha1p_76614	7076.57	4785.9	2072.73	2658.92	13156.7	5655.75	3844.1	6603.2	4191.94	5778.41	4310.57	4930.18	6609.08	6690.73	5077.49	10213	7699.08	5361.84	6755.98	7160.37	8476.61	7130.71	3803.94	7080.06	13523.8	7602.41	5728.82	18103.2	7776.33	8181.27	7445.86	12018.7	6468.16	5026.02	7118.78	9145.53	7738.04	4047.98	2366.29	8493.96	6831.43	6822.33	7954.96	18515	16892.4	11219.5	14327.5	10209.6	10998.6
ha1p_76614	6253.18	4405.02	2428.92	3314.94	11604.4	4819.04	3674.31	6288.47	4629.78	6449.71	5032.37	5315.84	4738.22	5595.08	4641.63	9568.29	6534.92	5218.86	7182.08	7843	8401.2	7211.8	4651.18	7788.55	13297.1	7182.31	6633.16	17014.1	7746.49	8443.43	9215.53	13403.9	7715.33	5923.47	8118.02	10141.5	8079.27	4020.14	4350	10499.6	6318.9	6653.84	6693.86	15250.5	22044.2	14398.8	16609.6	11137.6	10069
ha1p_76614	6646.96	4767.37	2560.08	3437.27	11378.9	4144.16	3275.59	5938.35	4201.88	5669.37	4287	4707.82	4249.04	5097.18	4980.96	9578.41	6387.45	4474.73	6459.53	6980.16	8081.9	6571.61	3609.47	6590.33	12946.4	7325.04	5909.49	17359.7	6811.82	7152.98	7256.06	10859.6	7128.71	5509.27	8741.59	11877	6447.43	3291.12	2155.14	8147.06	5764.29	5755.51	6920.14	15648.5	19546.4	13031	14274.1	10061	11175.5
ha1p_76614	5458.65	3898.49	2567.2	3526.59	11472	4198.65	3613.29	6349.98	4290.61	6221.96	4336	4851.04	4475.65	5455.82	4877.73	9687.43	5634.63	4660.08	6899.49	7354.02	8005.84	6667.39	4227.35	7365.16	13633.7	7244.8	5844.78	16059.6	6588.98	7068.1	8340.63	12112.9	7805.73	6077.94	8538.57	11415.8	7203.14	3626.61	2609.59	8603.18	5944	6601.02	6478.94	15147.1	18798.6	12056.4	15730.5	11287.4	9480.25
ha1p_77693	65433.2	60710.5	57021.6	55673.6	65167.8	65535	64708.7	65262.2	65518.8	65535	65535	65115.3	65535	64124.3	65535	64527.2	65535	65450.3	65535	65236.4	65535	65535	65535	64970.6	64747	65535	65535	64863.1	65535	65535	65535	59972.2	65535	65386	65535	65339	64771.3	60095.1	65535	65535	65535	62277.1	65535	64034.6	65535	59638.2	65423.9	61718.6	63969.4
ha1p_77693	62732.2	64841.4	64361.9	62346.5	65535	65535	65535	65482	65446.9	65535	65535	64851.2	65535	65121	65535	65460.2	65535	65535	65535	64698.7	65412.3	65340.6	65535	65416.2	65535	65535	65535	63265.6	65113.1	65535	65535	64767.9	65535	57985.9	64933.3	65535	65100.8	65535	65509	62807.9	65535	65535	65535	63105.3	65535	63510.7	65535	63829.7	64710.2
ha1p_77693	65535	63767.2	63514.3	57629.9	65535	65535	65535	65535	65535	64905.6	65535	64913.2	65535	65438.7	65514.6	64542.2	64924.3	64014.9	65535	65535	65535	65535	64764.9	65535	65535	65535	65535	65045.7	65050.9	65535	65535	65519	65535	57010.6	65285.1	65535	63110.1	64333	65218.8	65535	65404.7	61547.5	65535	64451.1	65535	61003.7	65535	65009.6	64187.5
ha1p_77693	64501.6	61651.6	56941.2	48367.3	65361.5	65535	64149.5	65099.5	65535	65535	65535	64576.5	65535	65535	65535	64600.6	65535	65535	65535	65005.7	65535	65535	65535	65374.7	65535	65535	65535	64398.4	65095.4	65535	65535	61590.5	60593.5	56386.4	65407.2	65535	63520.8	64233.3	64010.7	63504.7	65535	64818.4	65535	63240.1	65535	60035.9	65535	64749.1	64913.6
ha1p_78994	7291.39	4565.55	2627.31	1933.2	9114.96	11664.6	1806.02	4420.08	4673.27	11515.3	6521.47	3564.06	10730.5	5112.78	13973.3	11848.6	14705.2	5723.27	5351.41	13710.6	11863.3	17894.3	8174.82	6300.92	14427.6	20138	17936.1	16123.6	3522.43	11379.6	12818.2	9923.06	3332.49	3362.37	3752.14	7775.47	4522.57	7126.9	1161.76	5052.29	12875.2	3872.92	23185.2	15681.2	9707.9	6099.47	21741.1	9572.41	4442.49
ha1p_78994	6777.65	4262.61	3242.04	2340.24	8845.12	11398.3	1597.61	3639.49	4593.14	10529.2	6546.29	3901.59	12700.8	5174.02	14880	12414.1	16480.3	6155.33	4797.18	12652.9	11726.1	17295.4	8287	6345.61	14573	21140.7	15694.6	13750.5	4913.94	14689.4	12964.2	9602.43	4044.53	3683.86	3101.49	6212.69	4190.08	6390.12	1320.94	5423.86	13175.4	3800.71	11366.3	8520.25	10022.2	7091.53	21835.8	9581.73	4437.25
ha1p_78994	2197.65	1903.88	2095.55	1534.27	7087	9081.75	1027.18	2505.1	1079.27	2401.18	4995.45	3132.63	10014.1	4494.49	14291.3	12342	13132.7	5480.47	1117.37	2872.86	3416.43	5305.04	1631.69	1563.65	5385.1	8693.71	9925.12	9292.02	1050.59	2678.08	13121.1	9885.35	4402.98	4060.18	3472.63	6960.33	4309.25	6617.22	1422.96	6298.49	14474.2	4249.71	13192.9	9516.88	7535.96	5140.92	19630.8	8191.88	4562.14
ha1p_78994	6117.35	3833.55	1975.39	1420.78	8818.18	11802.7	1674.69	4439.18	5023.98	11917.2	5625.39	3022.41	12102	5217.78	13835	12282.3	14669.9	5967.94	5257.1	12827.8	12337.4	17353.8	8089.33	6297.94	13925.8	21983.3	18798.8	17077	3540.29	11303.4	14428.6	10474.9	3069.2	2588.31	3813.51	7379.06	4154.14	6114.73	1331.61	6098.04	14587.5	4053.61	21569.5	14414.5	9431.84	6148.12	21066	9949.63	4389.92
ha1p_79079	826.86	2211.57	482.55	995.55	3153.16	2022.86	554.63	1088.78	2745.69	3590.98	1079.71	2628.55	2121.65	3570.31	1993.96	5259.88	2313.92	3143.88	3049.98	3231.06	3138.24	3199.14	1847.92	3905.24	8424.02	3515.04	2510.29	9754.59	3080.1	3688	2716.18	8553.88	1131.37	1231.63	1308.57	2016.22	4033.02	2318.8	2620.1	4257.71	1918.39	3869.2	1787.8	4433.41	1622.88	2079.43	4082.59	5629.04	1628.39
ha1p_79079	613.59	1746.2	461.47	1005.49	3098.88	1879.04	546.86	1274.82	2721.67	3290.57	1006.27	2448.69	1761.2	3120.12	1958.27	5091.2	2044.02	2712.22	2972.55	3139.16	3050.98	2915.67	1833.18	3881.69	8641.98	3756.53	2042.16	7663.49	2500.73	3351.76	2730.41	8197.35	1031.63	1234.04	1397.51	2099.73	3057.35	1928.08	575.88	2095.55	1694.06	3539	1746.49	4029.1	1640.49	2024.22	4113.43	5565.31	1594.27
ha1p_79079	1165.71	2900.51	982.06	1315.88	3428.82	2068.76	631.18	1090.12	2981.35	3441.92	1186.94	2661.61	2198.86	3905.16	2016.51	5249.61	2683.88	3309.92	3013.12	3279.94	2984.63	2926.94	1780.63	3476.84	9204.71	3996.69	2584.86	9800.96	4999.49	5226.12	2496	7442.25	1513.67	1445.16	1204.84	1920.29	4067.2	2311.76	515.51	1999.06	1850.94	3855.04	3571.2	7850.75	1852.1	2176.8	4041.59	5750.16	1728.76
ha1p_79079	640	1813.94	576.67	843.18	3032.76	1863.14	576.76	965.18	1020.22	1433.08	1306.71	2867.2	2206.76	3679.55	2614.14	5855.9	2603.9	3209	782.65	1381.51	1011.1	1492.24	658.98	1273.29	4783.8	2640.02	2024.16	7407.37	1278.63	2409.67	2337.67	6909.45	1977.02	1773.1	1349.69	1968.37	2577.24	1661.57	598.84	2645.08	2422.14	4024.35	1446.86	3969.1	1413	1695.53	3295.2	4472	1916.35
ha1p_80194	5659.55	3239.73	2186.49	1235.37	339.76	4398.63	2011.82	4871.59	934.18	6622.41	3019.55	1339.41	4274.37	3347.12	4192.9	1618	5611.27	2396.41	655.24	5921.82	591.59	6042.55	3534.37	1004.1	568.61	7912.18	5712.69	1915.51	1313.14	7778.67	4910.96	915.78	14438.9	15619.3	3992.94	5968.73	581.35	4412.16	2335.78	9081.71	11720.8	5398.92	5292.71	1344.73	8484.88	9114.9	8749.57	1079.31	7275.47
ha1p_80194	5193.16	3114.12	1934.31	1123.57	335.88	4049.65	1808.18	4377.69	970.45	6500.45	2916.55	1452.51	3794.47	3163.27	3886.9	1398.59	5349.86	2017.14	522.61	5368.12	550.31	5620.1	3494.51	902.04	574.2	8289.94	4833.37	1692.29	797.92	6747.12	4501.88	974.94	11413.4	13873	4649.55	7030.1	497.12	4058.71	2611.63	8751.49	8659.94	3400.2	5363.41	1304.45	10465.6	10633.2	8467.75	1142.04	7688.08
ha1p_80194	5975.8	3405.82	1805.84	970.02	421.41	3932.22	2593.35	4543.92	842.65	4914.84	3388.61	1693.9	4254.06	3287.08	5031.88	1740.29	6078.88	2352.43	913.71	4696.25	663.8	4447.29	3035.82	1500.41	449.27	5901.94	4929.78	1771.65	2075.71	4700.67	4593.22	956.55	13997.7	17022.6	4468.31	6228.82	583.1	4309.12	4188.75	12664.7	23772.7	14726.5	6550.63	1659	7271.08	8047.71	7681.16	978.41	9556.78
ha1p_80194	6357.96	3554.78	2067.9	1165.02	394.76	4380.51	2335.71	5310.84	901.31	6496.65	3192.41	1526.78	4543.04	3457.22	4392.92	1524.67	5649.51	2029.76	588.55	5878.94	611.18	5508.08	3459.12	754.84	415.08	7570.65	5949.25	1735.92	1387.29	7287.55	4775.75	905.33	13993.3	12863.1	3744.59	5880.88	597.37	4843.53	2465.02	7656.29	14102.5	7800.12	7213.49	1540.88	8412.94	9226.43	7687.12	979.12	7476.18
ha1p_80287	2206.02	1745	1056.67	976.82	2544.27	2830.88	565.8	1740.49	1894.88	3401.2	2616.12	2240.63	2529.33	1709.57	3641.29	4632.08	3163.59	2524.73	2897.29	5031.39	3606.47	4957.78	2484.41	2788.06	5245.49	5872.43	3781.53	5806.06	1899.88	12253	2893.31	4000.41	998.1	1171.84	2239.76	2023.92	2815.41	2852.69	689.63	2161.96	7765.69	1502.69	5953.69	5950	1790.35	1581.67	4845.78	3185.08	1013.06
ha1p_80287	2143.37	1682.67	1910.76	1747.02	2481.94	2763.12	567.41	1515.78	1823.02	3327.67	2680.61	2761.65	2531.94	1757.06	3508.35	4564.73	3247.63	2766.18	3018.98	5118.65	3248.47	4104.35	2484.22	2952.29	5181.78	6195.96	3615.8	5763.61	2319.86	11304.7	2884.04	3892.06	1795.1	1628.63	2178.08	1854.14	3463.47	3580.53	726.27	2346.51	8666.65	1750.41	7060.16	6732.69	1694.76	1532.55	4923.78	3308.69	1121.88
ha1p_80287	1607.76	1521.02	1053.57	1067.35	2556.82	2853	542.57	1695.45	2203.29	3705.37	5500.65	4397.35	2372.69	1761.88	4343.88	5088.96	2839.08	2356.24	3083.94	5390.1	3847.49	4634.14	2941.47	3389.49	5560.47	6615.57	4038.12	5739.22	2141.27	13557.5	3438.94	4381.65	1164.53	1303.61	2306.16	2180.47	2713.37	2985.2	865.43	2493.27	8268.59	1570.29	6181.08	5509.75	1893.53	1438.69	5559.98	3687.35	1074.41
ha1p_80287	1490.65	1490.67	1223.53	1132.33	2679.39	2816.57	546.53	1817.02	1746.57	3487.57	2593.43	2259.63	2327.22	1797.73	3868.67	4683.27	3188.53	2349.18	2847.2	4940.39	3586.31	4478.55	2654.14	3076.73	4880.02	6108.67	3644.61	5789.53	1955.43	11279.3	3004.27	4357.53	1141.49	1329.55	2243.37	2156.16	2751.12	2974.51	762.71	2449.61	8603.82	1470.69	4827.1	4773.39	1862.98	1468.94	5196.92	3378.27	994.71
ha1p_80771	1283.27	1824.84	500.67	713.08	3512.65	2059.33	737.41	1402.55	1348.98	2678.63	1404.8	1864.92	1495.29	1871.96	2591.65	4547	2526.47	2249.14	1814.27	2701.86	2801.02	3250.92	1349.82	2563.35	4512.98	4691.39	2470.14	6130.96	2330.12	4385.9	1845.14	3855.98	973.55	1264.47	1035.69	1078.63	2374.2	2106.73	615.67	1601.78	2446.55	1952.22	2639.92	5241.49	1325.43	1783.06	2832.76	3582	1112.08
ha1p_80771	1245.2	1802.59	707.86	1072.96	2902.1	2125.22	686.61	1386.35	1339.59	2885.43	1346.69	1929.2	1313.1	1965.08	2358.33	3966.51	2383.18	2458.59	1863.76	2939.24	2657.35	3007.37	1389.53	2760.67	4394.9	4728.69	2153.84	5352.25	2663.45	4877.08	1771.59	3372.2	960.33	1234.47	1035.84	1054.08	1984.65	1954.67	578	1611.94	2654.16	2062.47	2205.35	4251.41	1127.1	1533.37	2444.45	3553.86	1018.86
ha1p_80771	1425.12	1926	870.8	1167.9	2950.12	2147.55	754.2	1485.53	1233.65	2771.59	1641.37	2013.1	1187.76	1960.16	2028.1	3819.08	2299.27	2217.92	1654.98	2656.47	2506.73	2829.08	1302.92	2662.94	4398.84	4971.43	2260.37	5657.41	2549.98	4717.14	1686.33	3147.73	794.73	1101.59	972.94	1059.16	2107.55	1952.69	603.59	1498	2384.67	1967.94	3122.29	5911.04	1323.65	1656.08	2280.12	3194.1	911.31
ha1p_80771	830.63	1579.45	700.04	1173.55	2997.06	2067.24	698.47	1460.08	1267.82	2798.14	1263.2	1767.84	1217.47	2037.37	2341.37	4260.43	2152.67	2410.69	1753.59	2726.43	2554.49	3122.33	1305.49	2889.86	4460.31	4818.9	2089.55	5451.47	2539.18	4704.69	1802.27	3731.57	879.27	1274.53	1075.06	1054.92	2165.84	1910.2	663.51	1682.86	2718.92	2161.1	2409.78	4712.88	1282.55	1669.18	2636.67	3479.53	934.39
ha1p_81149	1882.06	3065.06	1336.06	1800.53	7472.18	3211.14	854.1	1330.63	5599.29	4104.31	2449.86	3248.31	4420.43	6341.78	3851.37	6804.61	5598.98	6910.35	3339.71	3990.96	5369.82	4685.82	2358.37	3743.08	4315.43	5525.51	4341	6216.71	1717.47	4574.08	3338.33	6074.14	2681.08	2405.04	2198.73	2417.59	3934.06	3450.16	938.63	3258.16	4026.98	2204.31	5104.02	5975.31	2744.37	2940.12	5304.9	5143.98	2315.69
ha1p_81149	2231.67	3815.35	1107.24	1539.29	7124.84	3261.69	990.08	1735.51	7045.88	5442.37	2371.73	3197.88	3858.76	6431.73	3250.41	6162.39	5221.98	6271.53	4653.35	5582.29	6796.55	5766.88	2946.94	4813.06	4883.18	5954.9	4193.41	6267.53	2398.45	5953.53	3486.24	5776.02	1648.16	1814.14	2264.29	2618.76	3836.96	3533.65	745.84	2621.73	3508.47	1916.67	6268.9	7553.84	2492.84	2715.47	5417.41	5350.9	2078.51
ha1p_81149	2642.1	4227.14	827.84	1325.96	8213.18	3335.59	1007.82	1790.94	7070.8	5393.06	2374.94	3166.41	3723.51	5944.96	3735.49	6542.31	5579.9	6619.37	4590.27	5071.12	7462.67	6079.75	3085.08	4826.49	5218.16	6656.78	4517.53	6293.31	2037.29	5853.41	3483.41	6635.08	1818.14	1849.24	2170.67	2768.59	3665.94	3449.94	788.63	2816.67	3558.53	1849.27	6110.08	7102.35	2851.57	3138.8	5834.63	5641.14	2218.76
ha1p_81149	2327.22	4010.98	1106.02	1919.43	6526.84	3277.35	891.04	1611.35	7372.96	5719.63	2343.59	3063.67	3509.43	6053.43	3585.24	6266.55	4927.45	6380.43	5236.71	6058.65	6624.39	5757.98	3230.73	5510.75	4783.57	6303.94	3977.24	5930.59	2207.33	6434.39	3842.55	6573.02	1660.16	1792	2085.73	2530.96	4107.33	3640.41	880.1	2943.37	3560.22	2050.27	5032.18	5556.29	2540.33	2792.76	5585.69	5765.67	1982.45
ha1p_81263	41734.3	23789.8	59709.2	40040.4	58526.3	65498.4	56208.7	65535	63052.7	63224.8	65232.7	39131	64957.6	56097.3	65124.1	53446.1	65535	59924.6	63075.6	65535	60855.6	64878	65379.9	51156	46244	64279.8	64682.6	44325.4	49362.3	63421.7	65535	40783.9	65535	58463.6	59321.2	64983.4	40839.5	64940.3	64772.9	65535	64473.7	34847.8	64483	29374.3	64526.7	40196.5	65535	45417.7	48707.3
ha1p_81263	56443.6	34231.1	56743.4	34841	61962.4	65030.3	58655.9	64714.1	64421.1	65511.2	65147.7	39970.5	64819	58197.4	65535	57162.6	65535	54603.2	58540.9	61667.6	59855.9	65468.8	64886.8	52280.4	46604.2	65533.4	65338.7	47845.8	47074.7	64786.4	65329.4	40402.5	65535	60969.2	61280.2	65389.4	38036.7	64761.8	60647.1	65535	64488.5	36642	65136.9	24748.7	64699.7	40626.3	65535	42305.9	52805.3
ha1p_81263	55049	34493.6	59299.8	26910	61031.5	65361.8	45062.1	61126.1	52415.9	62874.8	65535	35707.6	65535	55150	59887.4	50180.5	65535	57715.6	45266.1	63322	50652.9	64432.7	64185.7	33248.5	26385.5	64188.9	65535	40575.1	25956.7	54818.3	65188.9	32961.3	64799.4	58646.5	58122	63184.4	37758.6	65498.4	64750.9	65535	62473.8	39428.9	65367.9	28176.6	64454	36051.1	65535	37220.4	57244.8
ha1p_81263	53224.1	33794	60837.4	34491.8	58930.1	65535	56304.8	60023.1	64424.6	64661.5	65535	38219.8	63930.2	54625.1	64906.4	49564.9	65535	58821.6	57888.5	65479.1	64413.9	65535	64483.1	47460.2	41532.7	65102.8	65467.6	44945.3	42010.4	64003.2	65535	40483.8	65535	62276.5	62978.8	64971.4	37782.3	61114.9	60756.6	65535	64343.7	34607.3	65093.2	30406.3	65535	40795	65535	42086.7	48999.6
ha1p_81286	5421.92	2074.33	4617.33	1757.92	4084.39	10201.4	5724.22	15715.9	2828.63	8658.16	10564.3	3426.67	8198.73	2718.94	9904.96	3423.49	11781.4	4488.82	1976.49	7976.75	4154.67	13300.6	7705.1	2586.37	1855.02	13895.1	9003.84	2801.53	2428.29	9236.27	11409	3437.02	12398.6	10142	6769.73	10349.4	1445.57	5415.61	4291.2	16624	14207.1	2466.16	10011.9	2641.41	28545.6	18326.9	21321.9	4141.51	15415.6
ha1p_81286	4883.78	1911.02	3977.78	1570.2	4257.45	10824.8	5989.27	16560.9	2895.14	8629.41	10409.1	3339.92	8645.08	2673.24	9461.02	3371.98	12119.2	4796.9	2093.82	7806.88	4290.73	12368.3	7951.41	2943.84	2036.84	15299.2	9203.18	3166.98	2897.86	9353.14	12945	3867.63	13053.9	10552	7049.39	10635.6	1444.04	5458.9	4261.27	17282.1	14385.8	2403.22	8943.18	2594.47	27730.8	16892.7	22546.1	4429.57	15679.8
ha1p_81286	6959.96	2371.29	7339.2	3125.41	2794.37	7746.18	4047.29	13073.3	2692.98	7904.98	11512.3	3741.78	4922.53	1908.61	8796.12	3196.98	9792.22	4433.12	1923.55	7637.51	3400.18	10624.8	7476.86	2701.86	1886.88	14561.4	9001.25	3001.1	2089.47	8111.2	10183.7	3328.65	11513.7	9935.88	8352.9	12401.1	1419.27	5273.51	3743.69	13022	10325.9	1954.88	7513.55	2153.69	34667.3	20817.9	18589.5	3550.73	15183
ha1p_81286	6035.12	2155.73	6611.88	2704.88	2468.29	7022.96	3944.04	14019.6	2446.65	7943.9	10549.6	3275.29	5119.86	1877.9	8645.2	3459.12	8488.2	3833.53	1828.84	7391.39	3539.12	10749.1	7361.29	2407.35	1720.49	14005.7	8365.9	2858.22	2054.76	8609.41	11880.6	3780.94	11550.9	9421.51	7971.47	12579.4	1340	4771.92	3732.96	13457.9	10465.9	1997.88	7047.16	2092.02	34161.7	20925.1	19254.2	3591.94	14464.4
ha1p_81638	1321.96	2039.8	1605.8	2364.55	3141.96	1861.92	1013.06	2113.51	1914.45	2577.33	2047.49	2859.2	1504.78	3343.14	2285.41	4432.63	2806.57	2854.78	2981.16	3888.35	3480.1	3815.08	1859.35	3230.41	8929.25	4824.02	2646.04	12410	4789.12	6914.43	1615.12	4881.43	4722.55	3806.35	900.24	2024.24	4100.37	2869.9	1325.33	5742.33	2671.69	2832.2	3896.71	8887.29	7040.41	4710.78	2575.47	3758.27	2531.84
ha1p_81638	1604	2306.88	2294.76	3061.69	2692.57	1847.76	815.73	1931.98	2691.76	3799.55	4058.22	3018.73	1734.86	3671.02	1890.14	4272.18	4973.8	4667.71	2889.67	3899.39	3864.76	3592.24	1284.04	2479.78	9081.33	5043.86	2344.86	11241.3	4240.82	5563.06	1356.8	4288.78	6896.16	5880.22	896.37	2064.71	3995.04	2492.98	1106.2	4483.47	4389.61	3699.84	5728.8	11924.8	6220.65	4239.25	2273.24	3356.86	2509.31
ha1p_81638	1467.73	2280.73	1769.53	2425.35	2448.69	1611.65	783.51	1759.02	1853.51	2786.67	1582	2411.98	1579.94	3432.45	2139.22	4192.27	3118.22	3213.31	2700.43	3098.65	3330.35	3466.18	1206.92	2367.86	8124.18	4407.35	2189.45	10528.8	3533.31	5078.71	1356.57	4315.8	6122.41	4839.59	1005.8	2305.33	3453.08	2262	800.31	3683.02	2004.53	2472.02	4082.39	9653.16	6213.39	4498.27	2045.61	3017.61	2390.45
ha1p_81638	1622.35	2288.33	1013.22	1358.49	3850.12	1925.29	1143.45	2380.96	2817.24	3485.2	2436.96	2847.55	1759.31	3208.71	2301.22	4815.84	3896.88	3570.39	3084.94	3599.43	5247.2	4781.12	1747.8	2793.33	9636.22	4970.47	2711.8	13025.4	4462.49	5852.78	1606.55	4602.49	4832.22	3960.27	1069.39	2069.84	4407.86	2810.35	1495.55	4942.73	4174.35	3577.35	4680.51	10737.9	7382.33	5277.84	2456.84	3375.53	2802.96
ha1p_81674	1788.29	1916.92	836.61	891.9	2744.29	2567.51	607.84	1374.04	1004.96	3085.24	1798.33	1934.29	1980.33	1995.47	2437.35	3932.47	3396.24	2277.02	1235.22	3204.88	2641.88	3107.61	1728.22	2629.9	3470.06	3763.27	2722.08	6058.9	1103.39	2974.94	2161.22	2876.02	2052.71	2316.43	645.53	1438.76	2251.27	2766.39	1096.49	2861.47	2340.78	1332	3715.57	6139.63	1787.2	2077.98	3093.35	2152.76	1553.76
ha1p_81674	1876.47	1932.82	698.86	599.76	2495.02	2461.94	796.55	1703.59	1361.1	3620.33	1659.24	2003.43	2078.39	1948.67	2563.67	4129.61	3246.37	2258.92	1156.94	3360.18	2931.9	3495.59	1694.35	2747.12	4742.02	4975.98	2788.1	6798.57	1477.08	3938.98	2113.73	2798.94	2295.51	2523.57	669.71	1487.39	2170.47	2552.29	1093.78	2939.39	2395	1467.37	3767.86	5825.1	1735.1	2168.39	3124.1	2137.69	1525.1
ha1p_81674	1571.14	1817.29	727.49	856.9	2694.35	2497.18	639.76	1798.88	1225.27	3490.9	1898.12	1891.55	1792.49	1985.18	2452.45	4215.98	3073.43	2056.86	1358.06	3245.98	2884.65	3734.61	1864.14	2915.1	4834.55	4944.12	2876.29	5905.59	1699.33	4223.04	2023.14	2807.04	1702.41	2398.73	705.69	1605.43	1897.65	2466.35	808.1	2203.76	2156.02	1253.51	3018.06	4943.84	1961.53	2297.18	3268.37	2412.59	1376.47
ha1p_81674	1726.98	1963.24	753.69	768.18	2523.55	2483.33	615.86	1613.08	1298.92	3585.45	1686.71	1977.94	1862.02	1910.73	2475.65	4134.2	2903.65	2344.98	1244.73	3212.82	2775.49	3533.69	1639.86	2617.37	4571.02	4791.92	2944.57	6237.41	1323.67	3938.73	1687.41	2417.49	1514.33	1919.06	647.57	1380.18	1984.35	2433.73	655.12	1769.67	2058.78	1175.12	3261.71	5495.25	1845.18	2172.61	2788.67	1889.61	1411.69
ha1p_82852	8621.25	6737.84	31246	16787.1	16402	42455	38882.2	59302.6	21700.7	32736.5	61228.7	21593	16005.8	10534.4	41763.3	15787.7	56944.5	32337.3	25123.1	36220.9	32745.1	52709.3	49669.4	24046.6	10536.1	49213.2	21630.8	8037.2	13923.3	27519.5	64960.2	33242.4	58364.6	57255.4	40935.4	54315.5	3821.08	11624.6	56363.4	65535	65005.5	29334.2	12923.9	5596.41	63755	44200.7	64846.7	30345.1	47999.6
ha1p_82852	9951.75	6937.47	24394.7	13636.5	17030	40701.3	29106.9	58737.3	5990.12	9904.47	53063.2	17107.1	20684.6	10864.2	38649.7	14777.2	60073.1	34457	4998.75	8136	12065.9	21836.2	17636.8	9043.41	7216.39	33994	23748.2	8481.67	7270.75	15067.1	65086.8	26391.3	61572.4	54023.3	42326.2	50916.3	3774.12	11232.4	54900.8	63906.3	61454.4	37737.6	19615.4	7184.82	64994	43675.5	63779.1	22139.9	54200.6
ha1p_82852	29816.1	19396.2	23197.8	12302.1	33671.8	62640.8	48012.4	61211.3	20907.8	33217.5	52641.1	15463.2	53185.2	29208.8	39306.8	15339.6	59162.1	35545.1	18629.6	26953.3	31170	52212.2	40380.7	19394	13024.4	53039.9	26622.1	9173.12	10357.6	22413.3	63981.9	28824.5	61132.8	61411	47029.4	55873.4	4703.08	15727.2	54522.4	63250.2	65535	36805.1	37652.5	10511.1	64821.1	43771.8	64502.6	27456.6	53510.6
ha1p_82852	13249.9	8739.53	46196.4	25953.6	21680.6	48972.6	46999.3	64953.1	28502.2	41411.9	35641	12587.4	28852.9	15230.4	40440.4	14169.9	60372.3	35512.8	26819.6	39444.7	41279.5	60113.4	53199.6	27019.3	16570.9	59727.2	29227.1	9876.78	15270.9	33819.8	64756.3	32183.8	65369.1	63874.8	49814.5	56912.7	3767.49	10084.9	58610.9	63089	65347.2	33916.8	15097.8	5390.75	60679.1	41983.2	64894.5	29740.7	54904.1
ha1p_83742	1439.22	1760.53	1179.35	1261.61	484.12	1775.61	502.88	1176.71	2504.92	2790.06	2279.71	2343.12	1547.8	1881.69	1985.04	1662.08	2834.35	3161.1	1477.49	2541.43	1039.59	2770.8	1145.02	842.86	1087.76	3847	2293.04	1948.1	2964	4867.98	1413.69	730.12	907.82	989.84	723.14	879.71	1099.12	2285.69	506.84	1449.14	2095.53	1217.98	5228.25	3053.57	1172.96	1243.88	2185.06	802.24	633.18
ha1p_83742	1074.35	1615.53	1002.1	1094.29	536.88	1810.9	525.84	1455.59	1904.16	2532.84	1826.92	1698.14	1510.65	1918.29	2148.53	1492.59	2286.61	2668.73	1528.35	2704.86	815.71	2786.45	1187.65	868.57	817.71	3832.31	2177.18	1866.63	2355.29	4688.53	1566.2	766.18	925.33	1110.65	836.78	1081.27	954.47	2042.9	446.69	1767.04	2039.73	1290	3424.47	2247.96	1038.82	1187.35	2222.92	739.63	660.24
ha1p_83742	1481.76	1759.73	1355.12	1324.65	476.12	1679.55	507.59	1227.31	2620.92	2914.31	2208.94	2090.49	1489.53	1958.08	2019.27	1633.08	3096.67	3208.94	1735.43	2630.08	1062.53	2772.31	1182.9	861.8	941.76	4019.92	2339.04	1993.59	3038.18	4962.78	1211.55	737.98	1057.04	1104.47	727.9	878.49	1174	2226.76	580.59	1623.27	2150.78	1311.2	5346.22	2878.12	990.78	1198.71	2175.12	797.33	676.08
ha1p_83742	1245.94	1638.16	1103.02	1311.2	548.12	1602.86	544	1404.14	2083.76	2539.67	2401.98	2129.37	1671	1851.14	2194.33	1659.04	2557.61	2884.04	1500.65	2538.02	1439.92	2897.69	1257.1	914.67	1007.18	4473.16	2345	1919.04	1825.39	3987.55	1397.1	755.2	943.37	920.43	875.06	1045.9	824.53	1950.51	496.61	1616.31	2147.51	1310.71	3771.33	2166.65	998.16	1144.94	2211.71	759.06	675.65
ha1p_83841	1613.08	1483.2	1686.82	1822.27	1657.73	2064.78	635.02	1155.04	1247.41	1699.37	2381.35	2381.53	1534.53	1213.08	2760.69	3619.84	2994.45	2572.63	651.08	1636.63	1034	1729.63	719.65	1030.39	1672.61	3679.96	2359.51	3438.51	1076.69	2722.57	1440.8	1383.2	2423.55	2453.41	748.41	1240.67	1855.12	2635.53	1372.12	3579.37	3782.94	1319.59	3403.88	3740.65	1792.65	2033.59	2147.06	1379.96	1700.92
ha1p_83841	1564.71	1373.43	1203.82	1114.51	1529.84	2204.24	752.43	1681.24	2302.43	3231.61	2172.67	1970.65	1488.69	1305.22	2260.78	3463.96	2921	2652.14	1164.78	3055.18	2482.04	3377.73	1450.02	1821.96	2332.71	4974.61	2721.22	3864.16	1363.14	5154.39	1716.96	1694.8	1304.47	1574.27	765.31	1266.02	1873.2	2770.55	728.39	1946.02	3186.22	875.1	4940.78	4070.39	2024.94	2061.04	2820.27	1817.2	1527.86
ha1p_83841	1476.94	1202.41	1853.86	1827.12	1638.31	2234.53	800.94	1813.51	1905.67	2835.59	2721.24	2171.94	1563.96	1490.39	2212.92	3557.31	2883.84	2607.96	990.31	2879.16	3016.57	3388.29	1320.69	1805.2	2717.02	5079.69	2499.29	3681.8	3824.37	4875.69	1560.51	1494.8	1135.04	1394.51	741.71	1315.27	1940.35	2731.29	684.33	1889.82	2716.31	680.94	4695.96	3927.96	2052.84	2051.33	2425.9	1574.49	1421.12
ha1p_83841	1575.69	1253.1	1200.88	1120.2	1618.31	2165.14	837.16	1730.69	2303.51	3121.9	2457.92	2144.53	1591.88	1324.14	2585.49	3649.29	3118.69	2546.71	1109.86	2982.82	2373.29	3279.45	1261.57	1627.33	2411.8	4602.43	2716.2	3771.9	1817.9	4718.84	1851.27	1787.61	1768.86	1971.61	774.9	1309.12	1885.51	2613.84	847.06	2097.96	2752.84	811.57	4831.27	4165.98	1938.9	2130.27	2999.88	1931.59	1709.94
ha1p_83974	3886.76	7637.55	3434.53	4185.49	9744.04	7980.92	3301.37	4873.86	8450.8	12043.4	6713	5390.31	5090.39	8417.57	9363.22	10192.7	9662.61	8301.57	11041.1	10302.7	13092.6	9698.18	5213.1	9735.08	25260.4	12460.9	8960.94	28107.6	7748.29	10476.3	7473.63	16823.5	3405.57	5239.47	22646.4	12798.6	14280.2	7418.84	1799.57	4546.84	10176.2	7797	10846.1	19501	4276.49	6486.22	12625.9	15881.9	4925.45
ha1p_83974	4061.71	7928.86	3766.47	4494.27	9963.27	8048.96	2939.73	4661.73	8757.8	12611.2	7030.84	5824.65	5131.06	8768.53	9779.25	10913.9	9414.14	8097.31	12067	11150	13675.8	9554.69	5232.14	9623.1	24265.7	11894.1	8306.88	28814.6	7345.84	10344.5	7629.92	16891.1	3706.45	4967.53	21658.8	12662.3	14943.6	7691.53	1822.39	4230.57	9704.9	7464.86	10607.9	18857.4	4581.49	7074.67	12278.3	15069.1	4434.71
ha1p_83974	4123.16	7872.47	3198.76	3913.67	12036.4	8203.96	3488.65	5338.49	8986.94	12506.8	7062.29	5844.37	6064.2	9137.2	10094.1	11515.9	9685.73	8497.84	12282.6	10906.5	14138.4	9688.43	5419	9661.92	25118.1	12502.6	8601.57	28250.6	6931.14	9445.39	7349.37	16639.8	3603	5525.82	23204.5	12823.6	15116.2	8183.08	2357.84	5151.1	10344.6	7888.16	11327.6	19363.4	4275.43	6377.18	11909.6	13929.9	4881.04
ha1p_83974	3870.12	7516.75	3955.51	4787.82	11851.4	8741.86	3508.33	5359.41	8719.43	12848	7175.33	6253.53	5157.86	8671.98	10092	10729.5	9953.27	8329.35	12402.2	10968.3	14226	9380.59	5440.84	9921.47	26187.7	12538.5	8765.49	27334.5	7942.69	10606	7940.51	18973.8	3479.71	4970.04	23978.2	12991.8	15860.1	7890.82	2164.14	5117.55	10625.9	8219.82	10218.4	17291.5	4780.25	7008.84	13333.6	16337.5	4363.06
ha1p_86095	2799.98	3618.43	518.9	755.43	5177	2201.78	977.76	1718.71	4398.82	2958	1636.53	2507.65	3544.41	4014.51	2343.18	5988.57	2905.65	4149.94	3241.2	3630.33	3253.2	3682.33	1925.65	3539.08	5370.1	4296.47	3023.59	6203.35	3836.27	4710.35	2883.47	7158.25	2405.96	2582.43	1820.57	2816.31	3924.29	2969.18	724.76	2900.33	2940.9	4229.02	4061.1	7169.49	2915.55	2375.2	5196.61	5142.69	2419.8
ha1p_86095	2981.76	3692.55	587.65	1048.98	4895.59	2289.92	911.14	1757.14	4340.31	2954.39	3292.24	3575.41	2896.9	3613.71	2061.76	5363.82	2578.82	3983.65	3353.39	3663.53	3348.69	3587.61	1997.61	3528.98	5406.41	4449.47	3071.8	6133.63	3498.55	4197.31	2712.71	6402.35	1859.67	1915.76	1937.8	3412.43	3889.45	2716.02	616.63	2575.04	2462.9	3925.06	4574.2	7040.25	3201.29	2694.49	4506.53	4454.35	2181.33
ha1p_86095	3010.67	3863.02	797.73	1132.16	5287.61	2385.41	849.98	1482.14	4671.45	3084.45	2311.88	2977.59	3383.69	3859.37	2281.18	5614.31	3134.92	4465.33	3650.96	3752.57	3846.24	3817.33	2008.47	3641.47	5730.35	4465.59	3394.12	6794.39	3919.57	4414.53	3002.41	6604.75	2249.92	2284.12	1784.31	2968.27	4183.51	2976.92	745.78	2963.53	2773.16	4168.31	4876.06	7393.55	2998.47	2644.16	5223.12	4875.47	2309.29
ha1p_86095	3078.47	4024.88	981.16	1355.55	4938.9	2335.8	841.82	1489.39	4415.71	3228.53	2509.31	3292.12	3179.39	3691.51	2194.08	5459.35	2712.27	4020.04	3615.2	3820.02	3154.73	3515.29	1998.82	3631.49	5823.71	4352.12	2983.82	6439.02	4598.88	4865.39	2560.35	5996.75	2066.04	2253	1794.22	2969.63	4199.86	3093.59	703.04	2778.14	2478.9	3936.51	4921.71	7431.1	3144.29	2670.8	4404.84	4472.67	2307.29
ha1p_86556	779.43	1550.9	1266.43	1543.2	3175.02	2154.35	862.06	1603.57	3388.51	3753.45	6886.39	5905.8	1555.69	2137.82	3976.69	5967.61	3313.49	2892.88	3171.55	5205	6613.57	5565	3715.27	5045.2	6146.18	4738.65	4749.35	6235.82	2695.8	3956.84	4105.14	7871.33	1881.16	1669.04	1471.94	2140.53	4599.71	3899.96	1147.55	3615	2233.73	2124.45	4716.45	3966.45	1825.73	1473.02	5857.18	5177.22	1391.16
ha1p_86556	743.2	1648.33	844.86	1081.2	3126.59	2066.57	634.39	1436.37	2329.27	3199.8	2689.86	3123.2	1746.37	2299.18	2643.69	4818.37	2505.08	2532.69	2371.82	4220.86	5941.1	5130.86	3150.61	4594.57	4964.9	3764.88	2772.22	4702.53	2403.88	3793.18	3321.96	7461.02	1449.22	1460.9	1508.31	2291.96	3422.73	2444	884.88	2893.29	2021.08	2013.51	3059.61	3732.67	1820.2	1493.37	5223.12	5061.02	1048.71
ha1p_86556	1425.18	2484.55	1344.78	2073.27	3095.69	2290.9	617	1290.41	2303.82	2914.14	2460.06	2923.39	1711.24	2134.41	2425.04	4600.22	2929.65	2746.29	2268.43	4066.63	5528.45	4583.25	2738.12	4210.41	5479.88	4211.08	2946.61	5303.94	2242.35	3408.92	3419.57	7378.65	1605	1519.47	1607.59	2239.55	3715.53	2411.49	831.2	2917.47	1966.18	1859.45	4595.59	5346.33	1964.41	1634.84	4931.61	4469.94	1104.31
ha1p_86556	811.76	1720.04	2204.02	2397.29	3157.24	2158.24	641.39	1269.06	1590.71	2215.39	2199.82	2605.33	1832.31	2081.49	2745.57	4917.9	4155.31	3693.37	1793.78	2963.73	3565.06	3230.73	1858.41	2643.8	4306.92	3505.02	2377.53	4550.41	2518.65	3357.96	3162.94	6911.59	3753.49	2947.39	1477.71	2025.86	3387.57	2468.12	1093.29	3430.29	2838.61	2528.78	4008.88	4056.14	2493.55	2465.9	4620.53	4416.43	1199.41
ha1p_87283	27244.6	40576.3	26358.7	37077.1	64322.5	62630.8	57563	53925	56754.5	37713.7	59576.1	49246.4	41991.9	48794.6	58246.6	52100.9	64553.6	55863.7	54153.1	44976.9	63445.1	60002	49728	52485.8	53065.6	53124.2	60291.3	58027.6	37922.1	35583.4	65052.1	61172.5	59197.6	57032.5	61658.9	57060.9	15697	16705.9	60771.6	63011.1	61061.3	55352.8	50445.5	28184.7	61587.2	58376.2	65535	63461.8	60347.1
ha1p_87283	6976.49	10890.9	23662.2	31390.4	56403.9	55067.1	54286.7	60650.7	51527.3	32412.9	57709.1	41766.6	60405	56273.1	53702.9	50303.4	61913	54460.7	46274.8	32949.6	61669	58650	44961.1	48403.2	38935.3	52681.5	47827.4	32936.7	19951.3	20728.4	64506.4	61167.8	64695.5	59515.9	59709.3	53691.3	16721.7	16894.9	62434.6	62776.5	57659.3	55835.4	31893.6	17521.6	63487.8	57851.8	65535	65094.6	59800.2
ha1p_87283	24861.1	36712.1	26082.1	32997.5	60275.4	63908.2	60131.8	63737.8	57438.8	37451	50977.4	38768.9	64396.6	61570.6	53625.1	49469.7	61039.8	59093	54309.6	41884.1	60661.1	59632.4	44946.8	49297	50163	58929.7	48333.4	35584.4	40739.5	39694.2	64667	64430	54386.7	56289.4	57851.2	54307.3	16591.1	17998.5	58189.7	65535	56371.5	56330.2	54777.8	31089.3	63852.2	57368.2	65182.8	62899.4	57419.8
ha1p_87283	23045.2	37388.4	35394.5	42397.6	62818.5	60056.4	59123	63015.8	55536.6	37800.9	62157.5	48913.2	60798.8	58750	53638.1	48756.9	65117.8	57558.7	55383.1	41149.9	64308.7	60310.6	46120.4	48997.5	50696.1	52435.6	60828.9	53669.4	32893.1	30347.6	65399.3	65066.8	64895.8	56190.8	61938	57755	14619.9	15265	62010.8	65535	56732.4	54523.6	60996.6	37526.2	60063.5	59823.1	65535	61693.5	58689
ha1p_87540	2211.24	2933.06	1431.47	1885.24	6404.92	2547.35	1195.57	1749.63	3821.51	3053	2760.88	3216.65	2253.82	3326.67	2983.55	6476.1	3452.49	4027.47	2592.51	4090.02	4370.73	4099.61	2616.8	4709.22	8915.14	6893.94	3850.49	9009.22	2432.31	6103.57	2917.49	7026.06	3310.45	3369.67	1651.47	2120.59	4771.59	3353.08	1151.22	3896	3864.06	2220.67	6344.33	11422.4	2157.61	2313.53	4976.51	5810.63	2107.31
ha1p_87540	2206.08	3022.33	1188.65	1939.04	7151.47	2858.65	1083.98	1870.76	3633.37	3174	2442.12	2962.08	2027.53	3439.39	2890.53	6444.92	3273.51	4515.55	2580.12	4071	3951.08	4050.53	2421.08	4553.2	8679.82	6647.18	4378.8	9744.2	2534.57	6104.67	2737.37	6784.63	2473.55	2606.69	1569.63	2165.59	4258.92	3070.45	818.96	3004.43	3393.8	1765.47	6385.86	10613.6	2524.53	2634.94	4688.69	5586.92	1838.04
ha1p_87540	2031.59	2697.9	1194.65	1802.9	6607.29	2597.98	1084.82	1916.22	3774.43	3251.27	2960.78	3296.78	1998.1	3405.43	2721.57	5878.96	2886.63	4402.94	2514.37	3944.88	4410.29	4484.33	2717.27	4730.61	8635.69	6154.02	4173.33	9909.41	2239.57	5568.18	2783.1	6543.98	2813.63	3038.98	1544.86	2267.49	4580.45	3354.47	862.67	2986.61	3326.82	1793.51	5970.37	9800.25	2555.37	2659.45	4902.86	5715.37	1784.2
ha1p_87540	2406.76	2899.55	1518.98	2222.9	7043.59	2893.08	981.76	1698.98	3957.67	3460.69	2680.37	3163.08	2183.08	3758.59	3137.24	6930.45	2975.43	4014.88	2799.06	4421.33	4249.33	4360.53	2537.33	4878.92	8829.29	6570.45	4811.92	10933.6	2679.57	6117.88	2902.14	6729.43	3186.78	3620.55	1584.76	2280.61	4654.1	3308.78	1618.33	4016.33	3577.45	1875.06	6037.53	10230.3	2595.14	2857.45	4914.14	5953.43	2020.06
ha1p_87582	1154.08	1927.02	551.84	953.55	2952.57	1870.2	859.45	1358.96	3505.47	2523.29	1803.29	2327.8	1451.29	2570.39	2404.94	4089.02	2666.14	4458.04	1832.47	2408.69	2333.04	2472.9	1310.92	2469.27	4890.45	4081.45	2832.86	7180.27	3252.94	3808.37	1798.92	4090.84	1362.61	1296.76	1567.39	1689.8	2021.73	1583.04	587.37	1928.84	2009.84	2147.04	2465.88	4412.8	3153.61	2147.61	2750.04	3250.37	1978.65
ha1p_87582	1177.76	2263.78	1753.18	2477.31	3241.57	2028.61	877.43	1257.22	3818.49	2904.12	1338.61	2331.55	1630.12	2844	2274.2	3823.16	3429.51	4828.98	1983.45	2683.24	2348.78	2547.82	1350.78	2367	5564.45	4305.88	2578.31	6279.49	5382.94	5607.04	2058	4202.31	2146.69	1953.33	1387.63	1351.16	3338.39	2297.14	705.14	2097.37	2268.35	2257.98	2982.14	5466.55	4969.88	4100.2	3412.82	3597.06	2200.29
ha1p_87582	975.8	1903.65	494.78	789.41	2679.02	1784.84	956.12	1163.63	3492.14	2576.29	1666.22	2337.04	1458.1	2543.65	2560.02	4351.8	2529.65	4063.02	1681.35	2482.49	2231.9	2620.41	1278.73	2274.9	4835.16	3710.55	2147.65	5086.35	3052.39	3963.96	2082.84	4863.08	1658.9	1532.06	1419.57	1293.02	2662.69	1894.47	729.41	2454.14	2321.1	2243.41	2842.84	5267.88	3186.67	2278.65	3143.27	3729.16	2003.8
ha1p_87582	1195.9	2279.45	724.04	1330.27	2873.27	1860.43	810.35	1354.02	3511.16	2635.55	1402.55	2240.51	1395.88	2531.92	2242.51	4114	2738.69	4108.35	1626.53	2321.35	2228.71	2385.14	1213.29	2420.49	4864.88	4043.12	2468.53	6325.8	3307.57	4249.43	1914.73	4178.71	1529.71	1563.9	1399.69	1495.94	2733.47	2007.96	602.29	1878.65	1894.29	2107.53	2974.76	5332.59	4005.2	2747.37	2760.02	3058.69	1948.31
ha1p_87952	18012.2	9477.45	8984.02	8801.84	8461.8	17281.6	6968.29	12552.4	16054.9	18940.5	17539.6	7151.08	14848.1	8194.08	25033.4	10318.5	20884.3	18448.8	16007.9	21242.1	8795.45	25521.4	13285.2	8907.16	5288.78	38411.5	29025	8204.33	11275.8	24859.8	16798.1	6840.88	9559.94	10288.4	41743.4	31425.7	3793.63	14258.5	4229.9	11974.6	32470.7	13187.5	27409.1	8198.47	17254.9	17508	26240.5	10155.4	15043.5
ha1p_87952	23434.6	11467.6	10243	9227.33	8232.73	17554.9	8385.2	13400.1	16590.3	20131.2	19135.9	8346.55	16065	8265.08	26182.8	10866	21852.2	19519.4	16530.9	22978.5	8852.49	25082.4	13484.5	9193.16	5368.86	39135.5	26524.5	7990.27	14403.7	29790.2	16522.9	6589.16	11163.1	11233.9	40139.9	29027.4	4312.65	16027.9	3578.98	10408.4	37337.6	16024.9	31013	9618.78	16348	17035.4	27444.7	10807.9	17126.6
ha1p_87952	21431.3	10291.6	7122.37	6399.88	10199.1	18150.7	7826.2	14639.3	16451	19948.5	17194.5	6989.8	19144.3	8749.47	27318.5	11945.9	21756.7	20560.3	15483.9	21113.5	8945.22	25254.9	13509	8457	5534.18	41310.5	29972.9	8225.04	10830.9	23719.2	17229.1	7065.27	9239.84	9640.06	46570.1	32433.6	4235.2	15874.8	4130.88	10587.4	38086.7	16679.8	33263.1	9632.65	17508.5	18693.1	26826	10403.4	16096.6
ha1p_87952	21451.5	10404.7	8525.75	7415.9	8836.51	16120.9	5791.9	10262	11356.8	14615.6	16966.9	7356.41	17245.8	8662.16	29252.5	11972.3	20305.5	18510.3	11840.6	16513.5	6393.96	16546	10656.7	6797.84	3913.14	29089.1	23970.2	7129.08	4136.63	9006.14	17294.5	6544.69	10354.4	10392.6	42375.5	28201.9	4124.43	15022.5	4385.88	11568.8	43375.7	19442.6	32330.8	9853.22	13486.2	14957.5	25631	9659.33	17309.5
ha1p_88517	1844.02	2466.9	688.96	728	2315.02	2148.47	512.59	1363.43	1444.04	2789.39	1224.24	1881.22	1946.92	2735.45	2105.2	3832.02	2619.88	2070	1633.47	3523.14	2335.1	3286.9	1621.67	2449.96	3621.57	4383.65	2326.14	4538.22	1571.29	3662.2	1886.29	2708.04	880.43	1108.8	831.67	2010.84	1869.18	2275.29	611.8	2087.57	2523.96	1498.78	2577.96	3754.84	1195.2	1095.49	2866.53	2479.06	671.59
ha1p_88517	1391.51	2069.27	648.67	810.43	2322.8	2253.53	510.39	1537.65	1456.61	3086.27	1334.35	1808.08	1877.35	2464.71	2286.16	4052.47	2431.84	2358.61	1807.53	3503.57	2485.63	3478.35	1749.37	2544.78	3815.14	4380.73	2328.2	4401.29	1660.14	4176.69	2104.53	3027.69	952.18	1199.16	878.65	2290.02	1724.51	2066.47	546.63	1993	2711.24	1484.8	2316.94	3446.69	1136.49	1035.88	3240.86	2620.43	713.71
ha1p_88517	1131.9	2004.78	679.92	759.69	2420.53	2105.61	512.73	1534.37	1420.06	2924.43	1386.24	1831.63	1866.35	2416.88	2450.16	4131.02	2377.1	2167.29	1696.59	3596.96	2436.71	3242.31	1681.2	2596.02	3757.59	4329.04	2494.71	4369.02	1641.78	4115.82	2229.16	3380.41	954.63	1196.71	879.35	2318.45	1477.41	1827.96	613.35	2058.27	2624.78	1489.27	2212.65	3381.43	1229.14	1101.96	3426.96	2919.96	713.69
ha1p_88517	1413.92	2215.06	626.02	792.71	2579.76	2291.37	484.55	1409.65	1461.76	2896.04	1235.53	1743.9	1803.41	2560.16	2140.41	3874.24	2797.14	2277.53	1748.02	3627.14	2458.16	3275.67	1660.1	2392.29	3829.59	4422.98	2312.16	4453.04	1382.29	3805.61	1903.14	2703.49	865.96	1036.53	884.04	2174.65	1826.35	2052.41	603.69	1943.24	2556.02	1486.76	2588.57	3606.24	1210.55	1087.86	2840.96	2521.57	663.84
ha1p_89099	3687.82	3747.69	1334.14	1290.31	4534.59	3670.04	782.31	2047.88	4459.92	6584.71	2136.69	2308.12	4184.04	3958.67	4094.35	5713.71	4874.35	4002.31	2600.76	5801.18	4741.57	6895.9	4282.98	4395.53	6131.1	8079.88	4997.65	5273.86	6759.59	8379.31	5709.82	5683.45	1281.12	1203	1294.86	3495.06	2967.94	4073.37	763.51	2789.71	5469.96	5729.78	6766.29	5655.98	1743.65	1412.18	8323.57	4659.69	965.84
ha1p_89099	3299.55	3446.9	1266.61	1250.88	5128.67	3759.88	750.22	1886.92	3266.96	5022.37	2258.57	2428.63	4706.29	4169.41	4260.63	5820.33	4557.57	3652.59	2136.8	4977.31	3912.57	5373.39	3544.12	3408.33	4983.12	6756.69	3916.18	4488.51	4608.63	6123.22	6088.06	5869.67	1619.31	1689.57	1392.65	3440.61	2794.08	3824.12	914.31	3142.16	5577.59	5827.75	7011.86	5883.45	1594.37	1319.69	8776.45	4998.43	1068.47
ha1p_89099	3176.96	3147.24	1098.49	1173.67	4611.08	3616.78	747.98	1977.37	5121.29	6373.27	1880.9	2149.31	4931.02	4150.51	4603.75	6281.61	5060.75	3861.06	2626.78	6084.14	4917.55	6806.25	4056.94	4550.63	5476.45	7596.96	5114.27	5595.1	7212.55	8691	5400.41	5137.18	1530.35	1568.65	1376.86	3662.49	2869.22	3941.27	887.16	3173.27	5569.29	6086.86	6145.22	5046.47	1842.67	1396.12	8324.2	4947.33	1255.55
ha1p_89099	3631.69	3624.78	1153.73	1222.65	4805.96	3720.41	853.55	1961.12	4355.73	6632.41	2136.96	2368.43	4342.96	4165.92	4216.53	5622.29	4925.96	4023.45	2612.37	5796.2	4830.88	6564.45	4259.88	4280.18	5509.31	7107.49	4268.55	4863.88	6587.75	7899.18	6397.86	6217.96	1236.98	1342.57	1385.96	3530.43	3136.63	4204.57	858.1	2924.08	5535.86	6126.94	6264.65	5241.22	1563.59	1306.08	9093.14	4988.9	1030.96
ha1p_89799	1620.39	2221.35	938.12	1102.47	3319.49	2176.24	904.8	1839.84	1703.88	3074	1853.24	2162.27	1550.71	2365.35	2530.63	4120.2	2578.49	2532.02	2186.47	3438.47	2427.35	3039.31	1571.16	2699.82	5132.98	4438.73	2845.55	7060.9	2941.2	5323.69	2013.2	4298.12	3355.37	4174.75	1601.12	1803.67	3456.39	2437.37	868.16	2619.29	2944.37	2244.94	3219.84	5914.94	2531.18	3406.12	3497.35	3469.39	2156.61
ha1p_89799	1634.59	2161.8	822.61	977.04	3325.67	2066.41	1024.29	1757.55	1488.35	2762.2	1884.41	2245.88	1568.27	2198.12	2466.43	4254.75	2765.59	2467.16	2097.98	3268.39	2459.14	2964.14	1306.33	2548.65	4799.41	4457.73	2633.08	6628.55	2835.2	5083.55	1901.29	3984.29	3424.82	3806.08	1651.51	1667.69	3393.96	2509.59	1005.49	2845.78	2599.76	1885.57	3538.69	6513.82	1981.47	2515.73	3244.61	3290.76	2077.24
ha1p_89799	1517.67	2154.49	923.98	1047.39	3150.12	1904.98	902.43	1758.22	1788.18	3072.39	1698.8	2165.9	1408.53	2113.63	2458.22	4058.51	2621.61	2386.06	1857.84	3306.59	2557.41	2728.96	1218.76	2188.96	5027.75	4582.82	2503.27	6807.43	3455.45	5318.98	1796.12	3595.31	3051.02	3569.96	1456.63	1609.27	3214.35	2282.86	675.98	2113.22	2724.92	1955.76	3309.9	5832.61	2362.39	3290.88	2850.39	2873.12	2103.69
ha1p_89799	1512	2054.84	818.76	952.37	3235.92	1953.06	949.02	1952.71	1406.14	2597.76	2109.76	2311.88	1452.41	2218.55	2235.31	3783.98	2432.2	2286.47	2058.94	3313.78	2577.14	2735.78	1337.65	2358.86	5103.37	4412.96	2704.61	6602.63	2405.82	4768.31	1700.8	3323.67	2067.12	2999.06	1731.73	1841.18	3078.9	2096.18	848.43	2113.04	2283.08	1818.51	3465.47	6112.04	2594.88	3466.29	2904.76	2983.63	2010.55
ha1p_90335	2967.16	3590.39	1675.1	871.84	882	3476.24	400.61	2310.98	4620.18	5266.31	3169.69	1707.78	2862.22	4071.43	4713.22	2257.84	4363.53	5047.04	3308.63	4921.65	1471.22	5396.22	2563.27	1414.24	1186.9	7737.8	4454.51	2242.47	4303.02	8285.86	3042.04	552.1	1235.45	1252.41	1633.51	2112.8	631.1	3412.24	607.9	2089.1	5925.75	3546.67	6642.84	2722.06	1505.41	1540.41	5154.04	908	752
ha1p_90335	2515.9	3226.02	1771.22	1101.65	1029.49	3828.71	555.49	2521.55	5136.55	5802.59	6862.39	4393.75	2950.08	4132.08	5588.18	2856.37	5423.69	5500.06	3780.96	5111.43	2246	6114.14	2950.71	1644.92	1584.63	8220.94	4822.78	2291.16	4806.75	9937.22	3849.45	1038.1	1434.86	1498.06	1677.12	2251.12	1427.53	4085.51	904.61	2761.73	6243.08	3742.69	8103.47	3143.78	1530.16	1448.98	5606.59	1183.53	921.59
ha1p_90335	3155.22	3374.02	2047.82	1396.29	903.04	3119.96	422.94	1588.45	2631.06	3607.92	2981.41	1808.67	2976.02	3697	4624.59	2150.27	4879.69	4993.39	1947.37	3181.04	1110.61	3267.12	1624.82	1044.98	1000.84	6188.47	3922.2	2242.51	2124.82	4582.29	2994.78	594.39	1901.27	1671.9	1588.65	1857.96	759.59	3593.31	739.51	2579.2	6308.53	3816.8	6118.1	2676.73	1211	1186.37	4881.75	867.63	742.86
ha1p_90335	3025.18	3635.16	1859.39	1440.27	801.53	3251.98	453.55	2029.78	4342.96	4885.53	2768.61	1747.14	3109.16	3856.1	4881.27	2147.22	4893.06	5114.63	3230.61	4502.45	1394.39	4589.84	2408.61	1392.88	1141.2	8015.63	3552.76	2261.2	3748.82	7211.47	3262.63	634.53	1649.57	1564.47	1709.37	1902.9	715.37	3575.02	606.22	2582.53	5838.69	3519.35	6487.33	2919.18	1319.65	1339	5191	927.2	781.2
ha1p_91110	3540.39	4075.31	2275.9	1473.61	597.37	4710.92	563.16	2192.47	3677.35	4788.57	4032.27	2732.96	3533.08	4331.98	5276.31	2312.14	4304.41	3355.22	2479.06	5179.08	1245.73	7095.14	4557.61	1187.41	1069.9	9591.43	6929.33	2094.49	1876.84	6303.53	4228.55	602.51	1606.92	946.39	1026.31	3324.27	794.1	4108.18	522.9	3411	5579.49	1430.08	10716.2	2338.41	3073.35	1672.76	6321.71	661.94	1121.57
ha1p_91110	2921.84	3799.47	2382.9	1659.37	643.61	4732.59	548.18	2125.53	3933	4866.88	3940.51	2599.14	3641.1	4229.47	5354.86	2088.69	4602.04	3679.76	2914.71	5642.18	1325.53	7332.96	4668.65	1222.55	957.49	9476.37	7363.39	2063.12	3662.31	8019.94	5859.49	683.88	2164.18	1400.2	988.69	2893.45	1004.67	4727.25	637.57	3314.51	5565.55	1375.45	11635.3	2931.1	3224.2	1621.18	9710.37	799.51	1139.12
ha1p_91110	1946.14	2727.14	1620.84	1062.53	535.59	4174.02	478.12	2421.24	3584.39	4550.84	2965.73	2028.61	2738.57	3763.45	5019.73	2116.96	3752.37	3327.22	2488.35	5456.88	1315.61	7400.27	4381.49	1173.86	1006.8	9497.86	7535.88	2126.71	1429.61	6116.88	5931.04	650.78	1607	957.43	1115.31	3502.37	1700.61	4242.45	503.88	3402.53	5653.45	1319.43	7310.9	1909.33	3500.63	1723.12	10059.5	805.43	1122.61
ha1p_91110	2372.94	2930.41	1539.53	1103.73	502.53	3902.33	559.96	1775.55	2886.82	3568.31	2191.65	1997.88	2843.76	3572.45	5600.69	2299.33	3812.8	3431.78	1824.51	3972.76	1146.86	5747.9	3598.06	932.82	789.78	8904.08	4612.98	1930.18	1241.73	4263.04	6349.94	702.8	2100.33	1218.51	1149.98	3284.94	661.02	3763.22	682.39	4027.02	6158.63	1704.82	6808.82	2184.06	3033.67	1553.98	10229.8	802.45	1281.47
ha1p_91979	15177.9	4823.75	27010.2	11363.7	29916.1	64987.4	23430.5	59603.7	31592.9	61781	37536.8	9011.25	39119.6	12751.2	61984.8	16060.9	64568.3	22867.3	23108.2	60140.2	32048.8	63918.3	60049.3	23835.1	17251.4	63857.5	63476.7	16045	14791.9	57131.5	64758.1	21880.8	60614.3	38924.5	37409.6	60137.6	7667.98	38045.6	39399.6	65535	64721.8	16890.1	60802.2	11078.6	61758.1	33663.2	65294.4	25049.6	35676.3
ha1p_91979	23040.7	7413.9	12011.6	4541.45	25736	62397.8	26862.3	62553.1	29752.7	63447.9	51485.7	12840.3	53449.1	17681.8	53764	14483.9	59696.6	22718.2	17989.6	56641	24831.3	61557.2	56666.7	18344.5	12104.9	60933.9	63789	12640.6	12264.8	37296.6	62194.3	22348	61702.6	46407.7	41846.8	60440.2	9805.63	51729.2	37593.8	65208.9	61238.8	16105.1	59597.9	11305.5	61342.8	31392.6	65535	24737.8	35044.1
ha1p_91979	17903.2	6066.16	25708.4	11013	24128.5	61187	21236.2	65073.2	24659.8	56248.3	37777.2	9287.02	47738.7	17136	49509.4	11050.3	63705.8	19285.8	18808	55559.9	24734	61937.3	56304.2	18068.9	11761.9	61334.7	63614	12949.7	10258	40781.8	64617.4	19493.5	63994.8	43402.7	43343.8	61524.8	8268.57	42350.3	30889.4	64630.7	61943.5	14457.5	54738.4	8914.29	62303.3	29514.9	65355.5	23800.4	35182.1
ha1p_91979	23261.3	8159.31	34913.8	14624.7	25924.5	60651.6	20555.3	60405.9	32527.5	59996.6	50677.1	12544.1	53535.6	18450	55626.4	13887.8	63981	23964.2	19864	57491.7	26117.5	62179	56474.9	18406.3	12660.1	56895.2	61667.5	14059.5	8577.37	31024.4	60267.2	22058.6	63441.6	40928.6	37669.6	60207	10513.2	52523.4	29791.3	62068.2	61361.4	16461.1	52301.7	9035.57	63767.3	38272.7	62932.9	25408.7	37664.5
ha1p_93325	2643.82	1861.57	1179.82	1042.76	4709.9	3160	815.31	2020.63	2941.49	4241	2386.16	1958.1	2614.31	2140.55	4553.08	5617.04	3433.59	3428.41	1806.31	4142.75	4119.82	4820.96	3125.94	3831.02	5915.16	6158.22	4102.49	7321.61	2846.18	7409.33	3875.45	5709.12	2151.61	1989.84	3869.8	3904.82	4274.16	3662.37	1079.49	3660.82	4165.82	1606.39	6040.33	7500.84	6150.29	3793.29	6185.14	5487.82	2820.88
ha1p_93325	3020.92	1931.51	955.27	839.73	5306.12	3234.9	884.96	1985.31	2971.02	3638.12	2794.92	2373.14	3202.22	2102.65	4828.06	5598.22	4188.73	4088.9	1991.78	3870.08	4256.33	4203.12	2474	3583.33	5934.67	6104.53	4132.53	6907.9	2291.82	5925.57	3651.92	5786.73	2776.2	2692.82	3327.78	3007.24	4180.51	3505.57	1212.9	4730.27	4935.33	2111.59	6477.53	8324.49	5294.45	3398.37	6121.73	5030.69	2883.51
ha1p_93325	2700.31	1945.96	1873.12	1678.18	4459.04	3113.33	749.2	1600.08	2032.24	2702.78	2366.57	2376.65	2973.43	1973.06	4304.25	5501.59	3792.04	3585.14	1672.55	3217.02	2954.49	3480.69	1905.67	2649.76	4824.25	5476.45	3879.57	6794.31	2048.73	4702.31	3185.76	5020.96	4135.71	3220.9	3573.69	3562.29	4088.49	3711.1	1111.45	3243.94	4246.43	1795.31	5699.78	7319.57	5348.84	3396.04	4579.94	4377.1	3171.82
ha1p_93325	2676.1	1865.55	1273.41	1258.1	4732.67	3276.08	733.9	1932.57	2771.92	4063.55	2346.71	2138.06	2676.31	2040.98	4006.02	5231.75	3429.59	3557.06	1925.47	4350.75	3859.33	4675.22	2667.69	3788.08	5572.27	6027.9	3790.96	6546.33	2644.37	7137.33	3637.78	5529.9	2244.61	2138.51	3687.02	3683.47	3756.71	3265.33	1012.39	2965.8	4399.65	1749.67	5865.8	6989.55	5960.84	3655.16	6372	5234.41	2345.53
ha1p_94558	4481.41	9732.29	1273.49	2204.08	12929.9	3989.84	2171.65	3344.82	6485.75	8106.73	3107.53	5188.86	6580.41	13073.6	6035.9	13286.8	8021.8	5709.67	6383.9	8030.08	10955.8	8492.33	5596.57	9701.02	16844	8141.57	6653.78	17171.2	10314.8	9792.47	7456.25	19359	7001.2	6423.16	4245.35	7844.94	10738	5428.8	2192.88	10426.6	8691.02	10565.4	9571.43	17231.3	7627.51	6555.22	11627.3	13383.4	6193.08
ha1p_94558	5069.69	10944.7	1777.86	3246	10908.5	3909.8	1797.27	2685.55	5650.63	7997.29	3647.1	5552.41	6159.35	12220.8	5796.65	11979	8619.47	5904.51	6322.49	8338.22	10085.3	8133.12	5428	9273.51	16337.5	8031.82	6927.33	16794.6	12841.9	11123.5	6775.27	18515.6	7779.41	5649.88	4256.92	8191.35	10639.9	4975.92	1779.47	6911.45	6628.61	9276.67	10470.4	17597	7476.71	6466.08	11177.4	11997.5	5889.14
ha1p_94558	3843.82	8958.27	2457.41	4256.1	10928.6	4070.49	1653.94	2604.8	5887.69	7868.67	3042.16	4641.47	5491.94	11941	4962.35	11387.5	7542.25	5604.9	6188.59	8423.49	10727.9	8320.63	5365.37	9443	15831	7958.78	7354.53	17267.9	10642.5	8880.25	6288.39	17313.9	7194.18	6008.31	4802.27	9098.84	10166.2	4914.94	1336.31	6029	6176.9	9314.33	9294.88	15894.2	8243.18	7016.35	11792	13027.6	5536.47
ha1p_94558	4459.06	10373.8	2205.47	3728.35	10959.8	4058.96	1763.98	2665.65	5406.67	7530.1	3198.12	4649.1	5651.06	12115.2	5035.51	10960.8	7437.55	5541.04	6197.98	7490.39	10190	7791.73	5243.94	8688.1	15966.9	8438.04	7332.45	15924.5	9841.2	8549.51	5849.96	15723.2	7381.08	5437.33	4456.9	8438.45	9884.02	4991.61	1340.22	6160.2	5424.02	8567.86	9967.45	16854.5	8667.02	7453.27	10184.5	11450.1	5653.06
ha1p_94686	1406.41	1496.9	425.65	473.49	1395.55	1846.1	278.8	1100.65	1931.86	2084.65	834.69	1470.45	1741.84	1618.24	1503.61	3021.02	1346.88	2306.88	679.78	2697.76	1020.65	3521.37	1904.53	1720.67	1648.96	3418.47	2572.08	2818.06	688.51	3375.06	2303.59	3016.1	1080.98	931.45	495.96	1513.08	1544.33	2449.43	419.65	2097.04	1195.71	466.35	2676.82	2663.22	1630.29	989.37	3553.14	2299.92	666.41
ha1p_94686	1426.78	1480.27	374.76	430.8	1310.71	1866.57	307.71	1146.04	1900.22	1981.47	739.92	1352.71	1568.65	1551.2	1427.37	2751.41	1405.55	2314.98	674.88	2680.98	963.27	3326.41	1930.39	1715.84	1533.45	3332.71	2545	2632.27	669.76	3515.27	2295.1	2792.39	1004	858.12	417.84	1496.51	1411.02	2246.65	398.33	2022.27	1181.16	499.55	2601.63	2679.65	1561.55	888.65	3593.22	2134.06	676.84
ha1p_94686	1725.43	1498.24	337.84	324.76	1515.55	1885.96	504.45	958.8	1853.16	1998.18	1111.71	1600.57	1895.18	1539.82	1493	3179	1431.59	2303.39	650.86	2680.65	983.8	3350.51	1884.29	1672.49	1664.53	3386.35	2674.8	2731.51	607.8	3320.73	2172.59	2857.08	1201.22	927.86	423.1	1539.43	1505.43	2195.22	419.94	2009.71	1176.12	450.47	3251.71	3147.63	1589.14	888.35	3770.08	2250.55	730.63
ha1p_94686	1582.2	1508.63	396.71	380.61	1280.33	1819.98	356.47	981.1	1568.84	1707.31	974.47	1604.88	1796.82	1515.78	1593.98	3011.9	1140.2	2074.55	654.61	2868.41	859.04	2963.2	1643.63	1430.9	1626.47	3290.24	2317.9	2741.29	723.73	3127.2	2355.35	3188.33	1210.08	1003.73	401.12	1447.08	1667.08	2537.37	393.39	2181.69	1279.61	434.53	2894.55	2973.04	1308.98	820.76	3765.06	2245.73	659.65
ha1p_94692	10977.5	4940.35	6101.94	2450.92	11087.7	14437.1	2314.88	8988.59	6612.1	18218.7	13118	4029.76	10414.5	4386.25	19443.9	18213.2	17753.6	7097.02	12074.1	23531.2	17643.5	22768.7	14699.9	13416.8	10782.4	29408	23057.1	11923.9	4065.67	27575.2	18149.6	9871.1	8592.33	8762.84	2761.47	12724.2	6838.88	15587.6	2517.49	8560.57	27373	4802.1	26224.5	11761.6	10343.5	9330.73	28345.7	8132.1	7870.39
ha1p_94692	10896.5	4799.12	6170.53	2255.08	11080.3	14744.4	1941.71	8198.06	6369.73	17943.9	11730.7	3679.84	10150.1	4621.39	18251	18148.9	16516.9	6728.78	11414	22521	16813.3	23765.2	14113.4	13074.8	10368.9	29276.7	22446.8	12483.2	3635.02	26758.8	18322.8	10254.2	7368.41	8334.43	2854.61	12372.9	7062.82	15404	2346.35	7833.18	26866.6	4602.47	24493.8	11302.9	10212.6	9085.55	28680.1	8410.47	7844.86
ha1p_94692	10206	4330.41	3588.2	1478.22	12754.4	14599.7	2212.39	8642.88	5996.16	16836.3	11068.3	3425.84	11140.7	4513.16	19223	18165.6	16527.5	6829.98	10641.2	21680.5	17083.5	23446.7	13198.3	11174	10943.6	31593.4	23113.7	11964.4	3211.24	22277.7	15915.5	8909.96	6260.43	6618.96	3167.78	12879	5629.16	12620	2166.06	6775.37	28992.4	5525.84	27005.6	11609.7	9752.94	8698.73	27150.9	8285.96	8032.27
ha1p_94692	12304.4	5185.49	4822.86	2004.18	11853.8	13820.3	1856.49	8116.35	5778.27	16255.9	11381.2	3311.24	8514.78	4099.57	17860.8	16726.8	15894.8	6095.69	10619.8	20702.4	16596.1	21128.2	12710.4	10854.1	10326.8	29302.1	22901.5	11244.1	3036.78	22456	15320.9	7845.45	5426.67	7128.31	3344.8	12744.8	6366.47	14142.2	2160.2	6897.35	25671	4461.25	27842.1	11977.5	11033.2	10232	24804.5	7568.71	8099.33
ha1p_95539	5082.47	4405.06	1122.33	2048	7111.92	3248.59	1448.88	1654.55	2076.2	3611.82	3711.9	4014.14	4996	4128.57	4053.63	7783.33	4239.16	2778.35	3483.76	4963.35	6360.37	5199.75	3251.9	6030.02	12357.7	6241.06	5877.08	13266.5	7790.9	6833.69	3688.24	8636.43	2312.33	2480.22	1479.98	2539.35	6690.78	3850.22	865.53	3170.27	4124.18	5339.98	7203.04	12346.5	2556.96	3043.31	6378.47	6701.51	2840.2
ha1p_95539	5452.25	4180.59	1167.02	1884.57	7749.31	3227.47	1644.76	2020.33	2120.67	3623.94	2420.78	3623.88	5882.8	4457.22	4521.29	8777.75	3842.65	2560.49	3763.71	4970.37	7122.22	5734.98	3404.57	6202.12	12213	6335.53	5752.18	13253.3	7215.06	6501.75	4148.84	9812.84	2229.1	2204.94	1671.73	2723.39	7264.22	4171.2	859.16	3025	4462.61	5540.25	7716.51	13262.5	2398.69	2815.49	6031.45	6535	2778.49
ha1p_95539	5250.73	4013	735.08	1246.9	8453.14	3245.12	1498.55	2018.51	2115.96	3639.31	2951.61	3725.45	6122.53	4100	4496.22	8693.69	3935.59	2587.84	3628.08	4648.14	7380.59	5525.78	3529	6049.41	13002.5	6420.08	6074.12	14134.8	6647.69	6711.69	4070.92	9274.31	2338.47	2469.78	1704.35	2834.78	7076.1	4032.39	998.94	3376.71	4482.63	5801.98	7834.14	13327.8	3333.9	3484.73	6838.84	7061.27	2991.35
ha1p_95539	4753.84	3953.78	927.98	1502.69	7406.57	3161.14	1741.45	1873.96	2105.82	3567.27	3395.31	4994.2	5521.75	4334.35	4353.41	8555.47	4104.73	2734.27	3711.51	4742.8	6950.45	5599.63	3307.57	6236.33	12681.5	6145.82	5801.37	12604.1	6721.12	6470.57	3976.96	9494.61	2401.82	2412.16	1453.08	2650.41	7263.47	3887.43	990.29	3053.37	4710.49	5861.2	7790.96	12564.6	2373.55	2853.35	6785.1	7171.98	2814.59
ha1p_95696	34526.1	24359.2	35152.7	19949.9	39630	63241.5	46933.4	61656.9	26976.5	38578.5	58846.6	19178	53898.8	30906.5	51289.9	23206.8	59359.9	40488.6	24525.6	35192.9	42870.5	56482.9	46523.3	23523.8	20828.8	55436.9	46197.9	21428.5	20038.6	28225.3	63344.8	33565.8	64994.9	59792.2	44105.3	56157.7	9842.51	19032.2	60358.8	65535	60043.5	33325.8	38564.8	21098	64280	39556.4	65304.5	35269.5	45424.3
ha1p_95696	40520.9	29674.3	42325.5	22673.4	26234.3	51629.9	42626.1	60516	32897.1	48184.2	64233.9	26260.1	19098.8	16541	57564.9	25986	60509.2	40874.7	28397.8	41523.2	47224.8	62152.9	47581.1	24562.7	19818.1	53845.3	35307.1	19221.1	26467.8	36899.5	63967.2	35131.9	64964.9	59907	47887.2	61692.5	8958.14	16064.4	55494.3	63924.8	62818.4	33477.5	26630.7	16562.6	63396.7	41958.3	64848.7	32317.4	47288.5
ha1p_95696	33840.4	24192.2	38165	21791.6	25828.8	49229.2	35817	59273.8	27204.8	38895	59776	19583.4	32287.6	21228.2	48410.5	22748.4	59342.6	34943.2	25501.4	36045.5	39488	56153.3	48217.3	23776.1	20649.5	54074.8	41899.9	19327.9	16619	24193.1	63992.4	33339.7	52536.9	61024	51625.4	61896.4	8225	16174.8	57861.4	65236	62569.9	30125.3	24645.9	15268.6	64445.5	39741.1	64806.4	31894.8	45198.6
ha1p_95696	26837.3	20148.1	7524.49	6538.49	33236.5	57130.7	38100.3	62415.2	34587.5	46220.7	57963.9	21414.6	60145.4	37209.2	55313.6	25328.2	63720.9	41190.7	26546	36966.8	50529.6	60602.3	48005.9	24275.7	19353.2	50336.9	38674.1	20844	19978.8	27303.7	61981.3	38999.7	60484	51643.7	48226.7	56631.4	9543.35	16653.4	56792.6	61760	63018.4	27913.8	18968.5	13511.8	61587.1	40789.2	65535	34758.8	46736.8
ha1p_96092	1214.2	1730.8	1706.41	1666.61	952.16	2675.08	884.43	2147.18	2809.49	2642.39	3156.33	2798.18	1312.02	1715.12	3806.04	2764.37	3345.1	3394.57	2826.51	3415.65	1557.47	3879.78	1891.53	1483.22	1689.65	6109.02	4124.02	2627.69	4619.29	5335.2	2358.24	1055.02	2810	2645.37	1329.65	1789.27	994.06	2247.96	863.82	2858.65	3844.73	3592.51	5829.75	3104.02	3963.33	3867.51	3943.69	1158.12	3059.24
ha1p_96092	700.63	1308.57	1288.33	1349.41	1019.55	2520.37	956.29	2182.41	3257.8	3139.06	4928.33	4025.94	1327.88	1645.86	4194.61	2906.29	3022.88	3398.14	2987.1	3554.92	1871.43	4323.78	2293.02	1802.71	1785.61	6037.69	3396.88	2440.82	4694.65	5255.04	2565.76	1184.73	2806.31	2700.29	1204.63	1737.37	914.16	2059.14	1044.29	2896.41	4217.37	3963.16	4650.84	2773.53	3220.88	3127.41	4519.29	1382.8	2563.63
ha1p_96092	1246.47	1754.8	2089.37	1904.67	1165.39	3044.02	933.22	1978.82	2958.94	2671.31	3984.78	3154.02	1791.31	1847.8	3905.94	2952.96	4258.12	4678.27	2861.41	3385.41	1577.61	3893.06	1965.84	1642.53	1836.71	6331.59	3891.31	2663.47	4988.51	6184.65	2436.41	1093.39	3845.29	3280.14	1229.63	1682.92	995.22	2411.1	933.67	3012.53	4020.39	3614.24	6785.18	3329.63	3536.96	3410.04	3866.76	1187.04	3274.49
ha1p_96092	1423.69	2003.69	1260.65	1235.8	903.06	2736.06	802.9	1819.67	3087.78	3140.96	3524.18	2734.41	1521.67	1781.76	3841.37	2795.82	3917.59	4373.55	3147.84	3552.1	1619.61	3994.55	2038.29	1608.82	2112.88	6189.96	3672.65	2532.2	6331.61	6803.29	2498.08	1057.45	3446.04	2910.47	1146.27	1686.98	1070	2510.73	1002.78	3191.57	4178.75	3914.9	7578.75	3729.94	4690	4390.47	4191.57	1263.86	3161.29
ha1p_96255	1250.31	1604.9	2377.82	2253.51	2453.84	2360.73	500.86	1261.45	1754.86	2769.94	2918.73	2476.14	1726.12	1923.16	3099.92	3821.73	4084.02	3338.59	1755.94	3005.92	2655.88	3581.92	1644.41	2620.88	3642.29	4786.29	2992.96	4997.1	2059.65	3786.8	2298.1	2781.92	2265.16	2085.02	697.31	1476.45	2174.1	2643.82	964.29	2372.43	3410.08	1696.49	5369.08	5174.94	1289.86	1489.61	3281.49	2336.29	934.39
ha1p_96255	1341.1	1575.71	749.27	774.55	2675.12	2544.24	636.82	1531	1754.55	2686.16	2148.06	2082.98	1659.94	1671.8	3181.82	3808.12	3303.92	2894.41	1619.9	3063.76	2915.71	3789.37	1669.55	2550.43	3957.98	6114.35	3247.59	5338.06	2069.65	4993.37	2239.45	2623.96	1177.94	1405.67	712.29	1468.86	1783.12	2387.06	725.18	1843.47	2991.96	1583.43	4822.59	4946.61	1493.37	1451.22	3184.98	2341.12	927.27
ha1p_96255	1078.69	1564.98	876.76	907.22	2658.18	2567.73	575.27	1596.9	2025.96	3048.88	2154.78	1827.67	1567.67	1858.33	3302.12	4275.67	2653.31	2468.8	1719.02	3208.61	2774.94	3799.67	1847.2	2793.84	4322.8	5950.71	3201.92	5454.75	2399.84	5316.94	2430.88	2966.45	1147.37	1619.53	741.14	1563.92	2190.29	2556.02	754.14	2061.18	3154.84	1660.8	4607.55	4664.51	1426.24	1591.94	3512.16	2662.06	892.98
ha1p_96255	1321.29	1539.47	1289.88	1189.12	2380.59	2434.06	556.14	1424.41	1919.29	2724.24	2296.06	2098.02	1545.84	1762.47	3167.94	4009.1	2980.39	2564.45	1648.78	3161.63	2472.08	3557.98	1712.73	2535.63	4155.53	6220.78	3084.53	5280.59	2053.71	4961.63	2059.96	2494.16	873.73	1207.45	681.84	1579.9	1868.71	2336.06	787.04	1919.71	3005.92	1482.73	4424.04	4527.12	1430.1	1506.37	3074.41	2241.76	963.24
ha1p_96428	1550.88	3332.1	557.43	1438.78	4893.04	2364.35	826.8	1368.88	1909.8	2251.9	1140.69	2714	1811.63	3920.22	2309.67	6877.98	1800.67	2580.94	2977.31	3280.71	3643.41	3860.51	1866.22	4057.43	7497.82	4646.71	3188.71	10455	3452.1	3901.98	2670.67	8494	1550.96	2073.76	1118.9	2093.06	29227.4	13319.9	733.41	2500.63	1392.53	2749.29	3587.8	8337.86	2331.78	2898.92	4275.94	6689.55	1963.22
ha1p_96428	1681.88	3876.84	617.22	1338.76	4691.41	2534.98	883.2	1277.2	1959.31	2349.33	1201.14	2714.59	1918.08	4063.2	2334.71	6620.96	1940.37	2682.12	2789.71	3148.84	3607.02	3574.37	1758.55	4065.53	7425.27	4787.78	3424.59	9463.98	3095.24	3638.55	2364.02	7502	1457.57	1773.73	1141.22	1731.63	5640.73	3275.02	824.63	2438.82	1467.76	2719.53	4184.59	10017.5	2207.47	2724.29	3671.22	5692.88	1938.06
ha1p_96428	1920.31	3590.16	562.22	869.49	5636.22	2402.53	983.29	1305.12	1942.35	2236.08	1457.33	2982.96	2270.53	4392.27	2399.57	6719.2	2053.24	2787.69	3050.33	3244.73	3781.47	3573.1	1794.31	4035.57	7583.92	4848.33	3550.29	10062.1	3101.69	3561.8	2886.9	9454.59	1665.51	1798.96	1179.96	1985.51	6096.14	3583.86	748.73	2802.22	1735.51	2915.41	4622.04	10686.2	2164.24	2898.92	4267.88	6373.18	2297.69
ha1p_96428	1587.24	3591.49	727.71	1404.55	5306.9	2403.1	907.67	1191.63	1511.2	1862.94	1423.92	2983.33	2122.98	4311.45	2623.04	6829.16	2151.57	2724.06	2170.1	2679.92	2747.16	2936.88	1399.37	2948.16	6721.1	4160.18	3454.16	9925.27	3227.82	3472.69	2513.06	8031.63	2162.96	2292.67	1161.24	1972.94	5497.27	3132.98	864.53	3101.96	1917.67	2984.92	4125.12	10465.8	2453.9	2904.14	4088.41	6318.02	2562.9
ha1p_96544	2917.53	2119.16	655.57	582.27	4777.35	3470.82	691.35	1968.49	2040.55	2422.94	2303.33	2200.04	3580.45	2075.1	3621.08	6629.31	2065.41	2900.69	2979.76	4484.84	4304.82	4967.2	3640.33	5347.92	5821.92	6462.27	5454.94	7537.31	1650.35	5045.25	3759.78	5752.57	1597.65	1593.63	1678.53	3214.59	4664.41	3875.14	835.61	3147.84	3081.47	1459.65	6238.41	7016.9	3383.45	2612.06	6266.88	4835.55	1894.41
ha1p_96544	2595.73	2018.31	1014.69	942.12	4215.92	3341.59	607.73	2080.67	2006.76	2655.57	1965.51	1988.96	3013.31	2133.86	3243.49	6206.57	1786.96	2613.39	2732.2	4484.37	4132.43	4983.2	3686.33	5345.27	5631.86	5957.57	4437.18	6500.45	1540.35	5192.88	3359.45	5363.43	1402.27	1588.51	1513.92	3316.92	3088.73	3370.78	713.76	2824	2694.67	1397.69	4878.45	6038.22	3177.96	2397.45	5424.53	4358.53	1514.12
ha1p_96544	2765.47	2101.14	1119.06	1031.14	4094.12	3324.45	603.29	1717	1734.39	2492.33	2274.71	2289.12	3116.33	1997.41	3337.41	5992.2	1916.08	2505.49	2594.57	4476.47	3529.39	4290.51	3491.1	4824.61	4569.1	5069.37	4567.84	6087.57	895.04	3443.67	3532.65	5574.25	1733.8	1858.45	1354.82	2801.61	3533.67	3781.65	764.39	3141.76	2982.39	1408.47	5544.49	6748.45	2431.06	1850.51	6191.39	4492.9	1719.06
ha1p_96544	2873.37	2062.31	888.71	780.29	4723.1	3466.16	640.1	1724.82	1610.18	2138.2	2160.12	2300.06	3579.57	2108.86	3959.04	7016.67	2028.69	2821.57	2285.31	3553.61	3229.73	3964.98	3007.63	4189.14	5009.69	5772.59	4822.02	6968.14	1380	3907.49	3238.1	5084.27	1895.27	1870.8	1498.24	2683.43	3439.88	3432.57	816.04	3495.65	3130.78	1650.24	5991.41	6996.27	2598.63	2123.2	5353.53	4422.51	1905.12
ha1p_96711	3290.14	1469.33	927.65	931.59	4341.2	3508.53	636.27	2175.06	2975.39	4913.71	2028.96	1719.08	2910.88	1449.41	3679.1	5449.31	3665.92	2966.63	2096.57	5468.12	3278.04	5438.78	3303.82	3308.12	3986.24	7405.82	4273.25	5065	1954.88	6658.67	5189.55	6078.63	2486.55	2877.69	3540.67	4413.63	3011.94	4067.8	1024.94	4190.45	5587.78	1782.82	4911.41	4449.1	3158.43	2629.24	7664.86	4596.88	2077.65
ha1p_96711	3264.2	1619.82	1402.31	1081.98	3769.04	3453.04	698.55	2052.35	3138.37	5961.31	2127.84	2056.49	3496.04	1821.06	3373.59	5257.08	3822.73	3353.22	2299.55	5402.08	3420.14	5513.51	3041.49	3514.88	3744.14	6770	3937.06	4311.73	2668.53	6407.45	5175.22	6455.16	5022.69	4317.31	3028.55	4049	3387.06	4188.02	1049.27	4214.14	5513.12	2107.2	5175.86	4985.39	2790.78	2581.9	8703.55	5159.61	1913.37
ha1p_96711	3269.18	1443.04	949.1	705.67	3884.16	3334.49	791.27	2237.49	2723.51	5420.78	2022.1	1865.69	3127.06	1492.88	3293.78	5054.8	3370.12	3080.98	2076.02	5379.39	3068.14	4928.82	2975.88	3151.18	3457.31	6519.75	3191.57	3993.96	2403.76	6325.47	4885.71	6005.69	4166.31	4019.96	3160.04	3955.16	2988.92	3941.16	1135.06	4007.92	5032.65	1647.29	5015.22	4741.82	2508.65	2181.22	8074.45	5109.14	1789.02
ha1p_96711	2753.1	1463.65	971.18	808.96	3970.98	3762.96	584.29	1983.86	2943.12	5243.84	1973.1	1611.06	2931.22	1626.14	3706.35	5025.31	3547.2	2972.22	2025.82	5054.02	3271.37	5656.31	3026.41	3348.04	4098.04	7063.65	4214.96	4576.33	1384.51	5876.73	4527.88	5325.2	2310.76	2417.37	3126.14	4153.31	2652.59	3401.96	836.55	3480.24	6038.98	2209.31	3827.39	3753.51	2697.61	2304.55	7531.51	4528.84	1645.04
ha1p_97458	24236.8	10313.8	10476.1	9445.57	10052	21098.6	22725.9	29160.8	19764.9	23874.6	22703.5	10014.9	22573.7	8430.35	16169.6	6589.51	18846.2	13829.5	8078.98	19322.7	8368.12	22890.3	15964.6	8151.16	5791.18	24802.2	24525.2	8534.92	6157.31	22164.5	29266.6	15580.3	21974.6	22887.8	24182.5	24541.9	4410.43	17826.5	14837.5	29755	26335.9	12718.8	20653	6205.31	40181.9	36349.4	54923.4	20107.5	28898.6
ha1p_97458	22581.2	9484.59	13564.8	12594.6	8788.14	18472.3	20973.3	27431.5	18497.4	22521.1	23097	10299.5	18274.8	6807.78	15461.6	6517.92	17636.8	13176.9	8086.22	21159.5	8250.49	21445.2	15214.9	7913.98	5582.73	25423.8	22814.8	7408.49	5399.18	20240.7	31057.1	17135.9	24084.2	23589	24333.2	23462.3	4071.02	17212.4	13474.4	28691.1	23961.9	11393.3	19086.7	5548.75	38829.8	34722.9	55536.6	20461.9	27469.9
ha1p_97458	24930.7	10530.4	13111.1	11548.9	10609.4	21521.2	24051.4	31204.8	19773.9	23535.3	22651.5	9509.59	21313	8581.61	17132.6	7168.84	19904.4	13758.1	7978.47	20585.9	8889.2	23051.3	15959.8	8683.88	6126.71	25942.2	25511.6	9379.84	5440.04	20746.9	30331.9	16466.1	26161.1	24981.6	23601.1	23583.6	3222.12	15530.9	15157.4	32210.3	27226.3	13435.8	18966.3	5771.49	38583.9	35307.5	56962.6	21325.8	27854.9
ha1p_97458	23014.7	10292.7	13888.9	13065.9	8923.06	19997.5	22038.4	26211.5	19689.2	23849.6	21912	9605.45	20617.9	7459.27	15384.7	6504.9	19592.5	14475	7994.37	20477.9	8577.06	22839.3	14640.2	7195.27	6035.16	26901.5	21915.3	7675.84	6193.49	21931.9	29426.5	15811.2	22340.5	22803.7	24750.3	24378.9	4345.04	16931.3	12793.2	28856.5	27156.3	13111.5	20283.5	6062.8	38492.4	35675.8	57742.4	21529.1	29932.1
ha1p_97636	12334.4	2219.33	3728.31	1213.39	11728.7	15265.6	1890.14	10422.6	5224.71	16335.7	11811	3304.76	17130.9	2787.24	23576.2	15889.1	19594.1	5730.61	5738.75	17989	13640.3	25000.5	13218	7032.2	9574.63	29217.9	23943.7	8965.63	6986.22	26851.5	24336.8	7517.51	12089.7	7335.82	11607.7	18830.4	4074.49	11961.2	2720.2	13184.7	28297	5739.63	30590.7	10034.7	22338.7	9343.47	41399.5	7936.88	9208.41
ha1p_97636	11039.5	2178.16	8068.73	3931.43	10960.8	16335.8	2007.31	9846.08	5464.94	15844.1	11441.6	3247.18	13560.4	2571.67	21700.3	14865.5	20856.7	6813.2	6551.53	18630.8	14998.7	25580.8	14023	7354.63	9056.22	27910	22304.5	8970.57	6738.65	26711.5	24167.9	7392.25	12751	8422.57	11647.9	21057.5	3940.18	11389.3	2902.98	14031.7	26402.3	5407.92	24834.3	7874.65	23546.8	9845.57	38722.6	7585.29	7971.27
ha1p_97636	15599.8	2538.57	5176.04	1818.49	11995.8	16205.8	1921.55	10563.6	5022.78	14884.6	13268.9	3561.41	12474.1	2339.14	21750.3	14572.2	21343.5	6197.35	6465.61	17576.7	14540.1	25303.9	13310.1	7309.43	9156.12	28037.9	26351.2	10147.5	5859.06	25303.1	21121.3	6676.45	10927.4	6483.67	12181.7	21610.8	3991.69	12486.4	2139.22	12497.1	24082.7	4481.08	34142.5	11079	27004.2	10625.1	33626.4	6873.22	8467.39
ha1p_97636	9390.1	1974.02	5247.78	1670.31	9712.49	13941.4	1555.76	8538.18	4915.94	15723.6	12884.2	3488.88	10635.3	2227.65	21466.5	14244.8	16956.3	5090.53	6272.92	18213	14308.1	26151	14676	7868.75	8493.18	26868.7	25258.5	10139.3	5996.57	25356.9	23652.9	7544.53	10940	7108.31	12115.9	21573.5	3906.53	12254.9	2537.59	12345.3	25063.2	5153.35	22212.1	7569.25	23163.7	9656.12	41225.8	8021.51	7557.75
ha1p_97786	4701.67	3257.86	5514.53	1678.57	5308.41	4297.53	1065.78	7182.96	2694.08	4621.45	10591.8	2613	5226.45	3485.06	4135.47	6227.12	4050.73	3022.82	4782.9	12299.4	5775.88	6912.39	4646.1	4783.84	7758.27	7045.35	5261.47	8874.2	4364.18	6765.27	6273.94	5475.06	1926.47	1649.33	1429.45	3095.69	3944.88	4602.37	729.53	3695.69	5544.59	4006.14	6101.51	8204.35	2409.2	1944.94	10506.3	4649.75	1227.8
ha1p_97786	5598.82	3815.1	5626.51	1668.88	4907.41	4052.73	1049.16	7219.35	2755.84	4828.02	10333.4	3295.49	4767.94	3586.33	4240.55	6150.49	4060.76	3011	4825.49	13215.6	5729.59	6224.8	4578.86	4753.8	8011.37	7806.22	4791.1	8680.35	4363.27	6308.2	5961.14	5499.88	2160.69	1955.39	1302.96	2913.82	4171.25	4711.98	791.27	3672.45	5025.94	3607.61	7079.86	9318.92	2862	2411.14	9913.06	4511.47	1244.61
ha1p_97786	4880.96	3430.98	5422.2	1657.86	5436.06	4311	1042.47	7301.94	2731.04	4949.22	10165.2	2668.29	5331.2	3449.65	4076.57	6372.65	3917.16	2988.86	4875.86	12077	5683.06	6494.73	4878.27	4911.27	7800.04	7471.47	5197.27	8778.59	4510.55	6703.35	6242.71	5153.02	1803.2	1802.67	1442.82	3005.18	4308.37	4988.06	769.43	3823.98	5565.45	3970.67	6294.43	7878.08	2432.57	1837.9	10647.6	4489.88	1237.31
ha1p_97786	4822.69	3352.12	5873.84	1707.51	5243.82	4056.33	1097.88	7338.04	2828.04	5029.57	10724.5	3064.96	5299.9	3533.8	4120.84	6307.06	3783.27	2915.78	5165.29	13606.9	5629.39	6919.69	5126.35	5394.92	8440.88	7789.14	4972.98	8662.33	4472.41	6683.61	6922.86	5537.73	2399.35	2162.65	1478.2	3248.59	4309.8	4755.73	930.45	4059.73	5569.94	4095.47	6433.84	8235.67	2396.08	1849.55	12027.8	5439.73	1260.43
ha1p_97909	34872.7	23382.8	30891.8	19845.3	39799.7	57434.2	51981	65031.7	28422.4	38496.2	57251.8	23779.8	59173.3	39841.8	55283.4	26433.1	58822.2	50826.7	26495.5	37743.6	43438.7	59287.5	47105.3	23495.7	21154.6	58448	51168.3	19633.9	19721.4	32577.2	65059.6	31255.6	62625.4	53495.8	44444.2	57222.3	7667.63	19360.5	55019.6	65245.7	62049	28297.3	48476.4	16178.6	60285.8	37663.6	60747.4	28410.3	43959.1
ha1p_97909	58254.5	44266.5	47049.8	26742.2	32040.5	57406	45398.1	56146.6	33607.3	45798.7	63977.4	31595.8	32570.2	21415.8	53868.7	25322.7	63470.6	41389	27772.7	42798.5	42942.9	58702.6	48984.4	23944.6	20917.9	56111.1	54725.7	22020.6	15219.2	27436	60233.9	30007.9	55971	54250.3	48214.8	55628.8	9606.84	24498.2	53662.7	64666.1	58175.9	28500.2	41033.6	12436.6	63271.8	40058.8	63770.9	28439.1	43289.2
ha1p_97909	37870	26602.6	35288.8	21951.2	25082.3	49958.1	46563.7	60387.9	34570.7	48720.1	60320	26777.2	26634.1	16874.8	54769.3	24462.5	59174.9	35068.6	32717.5	48700.3	46270.1	59555	50850.1	25030.8	18703.5	54409.3	40122.2	15614.2	28209.4	43928.1	63255.7	33590.2	61751.6	57827.5	48450.7	58363.1	7540.59	17471.6	62215.1	64560	60910.6	30924.3	27550.1	9764.98	64748.1	42245.5	64289.3	33113.1	45346.6
ha1p_97909	24743.7	19518.8	42147.4	24887.2	35105.1	57444.1	43939.4	57180.5	31967.3	45737.4	57760.6	23648.1	49636	31805.2	53804.2	24112.3	63338.2	40161.4	28767.1	41500.6	46731.4	59347.4	48056.5	22571.4	17721.2	54758.4	43920.2	16749.7	19403.4	30480.2	62901.1	34344.3	60116.8	57300.6	49937.6	55830.3	6693.04	16499.1	60098.2	65356.4	59156.1	29341.7	23910.8	7991.82	60516.1	38854.8	63097.3	32199.1	39190.4
ha1p_98203	39665.4	14088.3	52765.8	15392.3	56341.4	40308.8	16640.9	63043	15654.4	65535	62836.1	18316	54433	16161.2	50418.3	51145.8	65535	13302.2	56389.7	64411.5	63947.2	56238.5	36034	42630.3	62739	57823.8	56404.2	63706.7	39903.7	64338.1	54426.6	59895.4	43210.6	33166.7	24785	39752	47855.7	27405.2	16913.4	53312	65535	26603.7	57519.4	58113.3	58348.1	26872.5	62485	52866.9	19920.1
ha1p_98203	50483.2	17411.9	48284	14941.5	49347.5	36093	16373.2	56976.7	15518.1	62102.3	65069.3	17789.2	59936	16456.5	51969.7	51215.6	65360.8	15605.8	53559.1	63733.6	62361	57596.5	32060.6	39551.3	60413	57776.7	57012.2	62867.4	42949.1	63230.7	51383.8	59997.1	38061.7	29787.4	25863.6	39914.1	50554.7	31716.2	13904.7	50279.8	65535	29133.3	61275.5	60864.5	50335.8	25494.6	65083.9	53103	23922.1
ha1p_98203	46183.6	15584.9	55365	15612.7	49277.2	36661.8	11500.8	56952.1	13200.9	64352.1	61308.6	18114.3	60242.8	16532.5	51992	52826.7	64370.2	13835.9	46305.3	64664.2	58607.9	49889.7	26279.5	34996.9	61472	54681.1	51826.3	60812	23736.4	56431.3	46866.7	53431	38815.2	29851.4	24431.5	38219.5	51505.8	31907.7	16449.1	55456.5	60365.9	30093.8	57172.9	62513.1	48234.4	23039.1	61579.5	48837.9	26363.8
ha1p_98203	45314	15392	52237.2	15287.7	49358.3	37874.2	15707.2	63627	15543.4	64681.9	65219.5	17079.2	56728.9	16730.5	52517	56130.4	65535	14809.5	56256.9	64754.5	64502.1	57399.9	33484.9	39632.7	64421.5	61866.4	60102.6	65464.4	39377.1	65535	50672.2	56725.3	40207.2	31362.8	27098	42860.8	49024.8	29777.3	13471.9	49584.2	65174.5	28768.5	54680.1	57913	50043.9	24902.1	59333	48589.2	21620.5
ha1p_98401	2668.12	4918.98	1462.37	1989.1	6886.96	3352.02	1203.86	2364.18	3751.98	5650.63	2824.76	3746.31	3877.84	4943.08	4091.39	9094.84	4731.06	3211.37	5110.41	5940.06	7944.86	6196.9	4308.59	7575.31	11399.1	6206.12	5352.41	11732.8	5376.39	6308.27	4338.82	11904.7	2137.18	2497.41	2064.76	2507.45	8971.47	4507.86	968.61	2901.29	3261.78	4248.98	6243.29	10748.8	1885.31	2725.98	7357.33	9442.78	1964.06
ha1p_98401	2861.92	4841.9	1435.12	1831.53	6501.02	3169.06	1065.67	1884.71	3511.69	5831.2	2605.88	3416.69	3306.88	4693.37	3421.67	7961.02	4402.37	3348.43	4519.59	5768.25	7636.02	6053.53	3934.59	6843.98	10048.7	5819.86	5265.73	10620.2	5064.43	5599.16	3820.92	10994.5	1902.35	2245.98	1868.04	2237.73	9443.33	4597.31	850.76	2710.39	3117.51	4247.59	6236.41	11549.9	1636.92	2406.78	6434.25	8120.12	2017.08
ha1p_98401	2656.37	4796.71	1323.47	1676.04	6008.71	2814.47	840.22	1396.47	1120.12	1977.88	2498.84	3444.12	3476.47	4293.14	3666.18	7826.84	3974.53	2924.76	1159.06	2184.88	2029.9	2040	1086.8	2201.69	4871.63	3403.55	4073.2	9233.29	888.86	2184.92	3357.47	9508.51	2214.49	2452.29	2128.08	2373.45	8281.75	4313.65	947.57	3342	3256.31	4728.84	5931.31	9935.04	1429.51	2106.27	5403.73	6882.65	2485.57
ha1p_98401	3016.51	5004.71	1084.71	1347.82	7728.84	3354.06	1226.96	2150.43	3589.41	5879.16	3044.98	3635.31	4085.08	5009.27	3883.47	8610.82	4885.37	3514.73	4716.18	6203.92	8153.98	5935.94	3744.63	6787.86	10287.9	5549.16	5455.41	11557.5	4242.12	4951.31	4104.63	12126.1	2280.35	2336.43	2292.43	2385.71	8217	4304.06	1221.92	3806.59	3480.47	4588.1	6566.1	10985.3	1640.14	2324.88	6856.37	8572.06	2321.51
ha1p_98563	3356.27	5404.16	992.45	1326.1	4942.31	2866.8	705.69	1638.67	4896.98	4306.16	1819.53	2569.96	5779.51	5931.29	3378.61	7815.73	3490.18	3576.1	3816.27	5647.59	5972.04	5117.47	4355.78	6356.2	6820.65	5021.75	5554.06	6417.94	4904.88	6462.2	5348.63	8500.41	1685.9	1815.33	1630.67	2848.14	6107.65	4215.98	885.55	3447.37	3477.33	3897.04	6391.67	5990.59	2130.86	2046.2	8739.98	6498.53	1833.2
ha1p_98563	4138.06	6219.49	844.39	1132.45	5111.9	2797.33	707.31	1479.96	4686.08	3895.98	2191.88	2557.96	4834.27	5562.1	2891.73	6846.67	3353.16	3143.04	3472.2	4893.8	5342.43	4666.51	3829.06	5689.14	6717.45	5130.06	5297.25	6051.84	4023.73	5780.59	4287.29	7087.43	1365.8	1298.27	1653.14	2515.76	5524.8	3857.43	609.37	2454.35	2959.76	3481.61	6763.47	6266.57	1919.57	1700.69	7378.98	5336.63	1712.98
ha1p_98563	3957.24	5955.71	549.84	636.71	5645.65	2892.22	785.47	1413.71	4408.37	4082.69	1987	2699.06	6590.9	6281.65	3448.29	8020.61	3666.29	3362.8	3500.51	5238.67	5187.88	4589.49	3996.49	5387.12	5809.27	4763.47	5472.02	7335.67	3913.2	5318	4901.04	7902.2	1600.88	1426.39	1799.27	2608	5990.37	3803.69	7748.57	6532.29	3556.45	3959.9	7067.53	6324.37	1918.1	1690.63	8183.27	6145.67	1959.06
ha1p_98563	3740.55	5793.57	604.1	684.76	6413.69	3026.33	766.04	1569.37	5066.75	4199.1	1929.45	2534.18	6838.53	6001.59	3669.16	8362.98	4142.1	3791.2	4051.53	5669.47	6052.88	4873.29	4286.27	6170.86	6988.55	5239.61	5621.29	7414.73	4647.82	6233.33	4863.8	7924.73	1855.78	1657.98	1742.47	2682.84	6254.47	4344.08	792.94	3199.69	3308.33	3636.63	6788.37	6410.04	2382	1959.61	8628	6530.73	2074.51
[truncated: 95 more columns]

## Sheet: UT vs. MD Analysis
	Individual 1		Individual 2		Individual 3		Individual 4		Individual 6		Individual 7		Individual 8		Individual 9		Individual 10		Between All
Genename	Tumor UT-MD	Normal UT-MD	Tumor UT-MD	Normal UT-MD	Tumor UT-MD	Normal UT-MD	Tumor UT-MD	Normal UT-MD	Tumor UT-MD	Normal UT-MD	Tumor UT-MD	Normal UT-MD	Tumor UT-MD	Normal UT-MD	Tumor UT-MD	Normal UT-MD	Tumor UT-MD	Normal UT-MD	Tumor UT-MD	Normal UT-MD
ha1c_00037	0.591079	-0.335875	0.613521	-0.454164	1.29863	-0.227075	0.490044	-0.193148	-0.0265237	-0.337117	0.888714	0.0307401	1.58161	0.03307	1.28397	-0.133387	0.809857	0.120533	0.772005	-0.0595522
ha1c_00041	0.085482	-1.14367	-0.046903	-0.544463	0.27816	-0.268374	-0.0477215	-0.100371	0.120087	-0.802424	0.123825	-0.664486	0.253976	-0.532444	-0.0340592	-0.843014	0.0686712	0.288928	0.104521	-0.47162
ha1g_00197	3.08891	3.06769	1.46074	1.94051	2.07129	3.19962	2.13591	2.24614	3.84416	3.7198	0.112656	2.83698	3.01283	3.40879	0.664396	2.93856	1.59253	1.40167	1.53475	2.55961
ha1g_00218	0.535551	-0.874	-0.215929	-0.764775	0.0700119	-0.476702	0.622262	-0.427487	-0.216747	-0.566393	-0.000774776	-0.691851	0.126219	-0.57991	-0.114078	-0.900476	-0.31603	0.229366	0.187094	-0.49153
ha1g_00224	1.35594	1.44979	0.907907	0.881106	1.4443	0.930762	0.954002	0.865777	1.23804	1.4323	0.884771	1.14185	1.24791	1.36687	1.05938	1.61037	1.23847	0.897251	0.909965	1.08374
ha1g_00448	2.13727	2.37002	0.775165	1.3985	1.26556	2.46096	0.0951082	1.86136	2.34402	2.94008	0.229324	2.06334	2.61092	3.22262	-0.642433	2.21947	1.51676	1.36295	0.777935	2.0626
ha1g_00453	2.56442	0.947571	0.900993	0.937318	3.25781	2.58884	1.20357	0.595067	1.98582	1.45833	0.461729	2.85435	2.24858	1.95499	1.8186	3.39092	1.7749	2.58565	1.30986	1.68505
ha1g_00644	0.43389	-0.562633	0.43465	-0.131578	0.608231	-0.0397458	0.181398	-0.0790462	1.01527	-0.00966794	0.286802	-0.389787	0.708806	-0.118529	0.43364	-0.493077	0.278161	0.474268	0.441518	-0.142602
ha1g_00681	0.906023	-0.475694	0.937855	-0.297687	1.5492	0.320035	0.68887	0.169937	1.56704	0.138225	0.649655	-0.102153	1.59356	0.036432	1.38314	-0.176234	0.391011	0.385738	0.976065	0.0394872
ha1g_00682	0.155255	-0.846725	0.617785	-0.548271	0.923145	-0.368592	-0.607397	-0.223196	0.824082	-0.696254	0.292155	-0.665387	1.02969	-0.644598	0.353865	-0.518189	0.120864	0.301637	0.352412	-0.336924
ha1g_00847	0.281107	-0.994999	0.693569	-0.321812	0.348064	-0.310368	0.758192	-0.325355	0.990369	-0.561507	0.961223	-0.445196	0.116025	-0.397229	0.24661	-0.408105	0.116652	0.711064	0.443696	-0.382902
ha1g_00968	-0.122449	-1.81297	-0.0980039	-0.714946	0.000654316	-0.383354	0.11258	-0.425464	-0.187903	-1.16716	-0.0127429	-0.903487	-0.189636	-0.970801	-0.573063	-1.35298	-0.285608	0.36336	-0.0954393	-0.828153
ha1g_01283	0.556881	-1.29348	-0.159874	-0.829239	0.387788	-0.228624	-0.0425213	-0.162214	1.17122	-0.812903	0.175374	-0.74737	0.640922	-0.725612	0.0145703	-0.986352	0.0979619	0.281605	0.253292	-0.562257
ha1g_01386	-0.156362	-1.25595	-0.0756094	-0.717248	0.441783	-0.404271	0.323718	-0.220569	0.0138545	-0.963416	0.286913	-0.737297	0.665367	-0.643473	-0.680395	-1.02833	0.121901	0.290387	0.107748	-0.58906
ha1g_01465	-0.0397194	-1.47877	-0.0274936	-0.734408	0.667842	-0.294207	0.033546	-0.182228	0.0411766	-0.8844	0.247044	-0.812274	0.435718	-0.434828	-0.113579	-1.06869	0.0852763	0.454128	0.121683	-0.611972
ha1g_02210	0.875687	-0.934766	-0.0732674	-0.452653	0.527338	-0.533598	0.206705	-0.43424	1.09182	-0.465292	0.247741	-0.480692	1.00687	-0.591103	0.451938	-0.746853	0.0787969	0.0603325	0.40019	-0.4659
ha1g_02335	0.781005	-0.859959	0.388739	-0.293645	1.32139	0.0688806	0.693181	0.228366	1.76682	-0.245591	0.786317	-0.382958	1.47572	0.0506994	0.834881	-0.359486	0.383928	0.702009	0.750797	-0.131035
ha1g_02345	0.302638	-1.21547	-0.190601	-0.822999	0.110726	-0.822785	0.466082	-0.705642	0.888342	-1.17965	0.0129857	-0.745938	-0.110965	-0.859941	-0.190477	-0.978856	-0.354482	0.0697495	0.0744652	-0.675526
ha1g_02416	0.489296	-1.20415	-0.276314	-0.886341	0.0313104	-0.522948	0.12673	-0.310858	0.245784	-0.872003	-0.0950748	-0.774588	0.33107	-0.606101	-0.0299208	-1.11193	-0.0429853	0.109435	0.140747	-0.601544
ha1g_03099	-0.069901	-1.203	-0.190537	-0.798054	-0.142951	-0.646989	0.278559	-0.35665	0.755136	-1.0572	-0.0785947	-0.565972	0.381917	-0.770504	-0.288024	-0.985638	0.0304679	0.176157	0.0554448	-0.601465
ha1g_03226	0.305419	-1.12233	0.205398	-0.444218	-0.0646568	-0.443538	-0.158805	-0.27696	0.220799	-0.855316	0.292898	-0.759002	0.177808	-0.582306	-0.246927	-0.761448	-0.228506	0.361606	0.142751	-0.472948
ha1g_03494	0.712812	1.0943	1.48282	2.3058	2.03075	2.34677	1.06152	0.77372	1.56593	1.95483	-0.258578	1.44866	1.51067	2.96647	-0.371245	1.02442	2.30998	3.12552	0.594886	1.52112
ha1g_04063	2.56572	3.00097	1.13244	1.65373	2.30535	2.78198	1.87423	1.95272	3.11947	3.35883	0.183466	2.61334	3.21499	3.57505	0.793066	2.91241	1.80984	1.57525	1.37031	2.46186
ha1g_04114	1.1709	0.376888	0.561687	0.200016	1.31237	1.08125	1.13286	0.708886	1.097	0.41714	1.57914	0.687449	0.962719	0.887956	0.90252	0.343719	0.597866	0.860603	0.930659	0.56146
ha1g_04194	0.429109	-0.454804	0.625403	-0.313532	0.753139	-0.0851571	0.338078	0.0893239	1.03272	-0.286643	0.422921	-0.398552	0.864088	-0.0864277	0.360056	-0.423735	0.297018	0.25347	0.498022	-0.1116
ha1g_04497	-0.339379	-1.8776	-0.535405	-1.10468	-0.119302	-0.807115	0.265814	-0.539199	0.230774	-1.3108	-0.20718	-0.904034	0.300554	-0.903855	-0.45044	-1.12742	-0.466582	0.163899	-0.0842669	-0.861934
ha1p_01400	0.347452	0.715047	0.0560564	0.0570141	0.666989	-0.03722	0.123557	0.297851	0.0965607	1.04057	0.221822	0.466118	0.729488	1.1345	0.00758107	0.529371	0.374414	0.435318	0.249012	0.532668
ha1p_01412	1.90161	1.78314	0.564498	0.925553	2.45546	2.02126	1.14501	1.55728	2.32986	2.47779	0.99636	1.74304	2.0801	2.48188	2.39704	1.68537	0.637495	0.685724	1.32602	1.64347
ha1p_01755	3.48039	3.46717	1.31952	1.82591	2.92556	2.63097	2.38193	1.80279	1.31856	4.18846	-0.0962873	2.70962	3.37251	4.03991	3.51016	3.80371	2.59325	2.03783	1.99603	2.71037
ha1p_03052	1.63549	1.53535	0.355851	0.745745	2.61146	1.7166	1.25553	1.54887	1.98408	2.31123	1.39495	1.96894	2.5602	2.88854	2.24474	1.45781	1.02758	1.02204	1.35688	1.62401
ha1p_05375	0.877651	-0.704525	0.648452	-0.311225	0.641361	-0.501095	0.563012	-0.446017	1.08744	-0.720331	0.105967	-0.248813	0.878256	-0.515952	0.212024	-0.688949	0.120541	0.185617	0.483152	-0.349545
ha1p_05406	0.114776	-0.981348	-0.344634	-0.776785	0.250704	-0.5459	0.223491	-0.417972	0.860358	-0.679655	-0.015312	-0.745308	0.416112	-0.499711	-0.0536835	-0.838561	-0.192728	0.166853	0.10198	-0.511577
ha1p_05511	-0.0140434	-0.0262209	-0.0574487	0.0101069	0.0164881	0.0143532	0.00713523	0.0397165	-0.00921665	-0.00420302	-0.0336146	0.00841613	0.0122821	0.0230296	0.00905262	0.0360918	-0.0121286	0.0133638	-0.014115	0.0100446
ha1p_05922	0.528128	-0.256596	0.516762	-0.329975	0.736567	-0.075093	0.254528	0.0799263	0.827169	-0.172223	0.236121	-0.0652351	0.941278	-0.0137451	0.528997	-0.24618	0.359801	0.23529	0.466961	-0.0385896
ha1p_06500	1.05636	1.23755	0.650443	0.682479	1.04624	0.641506	0.709809	0.961715	0.743259	1.15751	0.647978	1.43481	1.51183	1.78225	0.865855	1.19029	1.05071	0.527663	0.739967	1.06411
ha1p_06806	1.84783	2.17051	1.361	1.42566	2.03754	1.35761	1.32117	1.41898	1.66872	2.1713	1.17399	1.74408	2.20659	2.40382	1.41832	2.26807	1.7866	1.50899	1.25047	1.6847
ha1p_07078	0.0860374	0.763045	0.0466175	0.358667	0.561121	0.89753	-0.136363	0.855257	0.654199	1.45215	-0.0755983	0.751647	1.29722	1.6381	-0.378293	0.835355	0.166387	0.565199	0.170528	0.913769
ha1p_07147	0.154404	-1.23459	-0.223131	-0.721514	0.501927	-0.408585	0.525656	-0.25179	0.888811	-0.845206	0.329229	-0.744248	0.725409	-0.596973	0.0664171	-0.711426	0.139378	0.292136	0.288344	-0.513526
ha1p_08125	0.335527	0.270375	-0.0780557	0.0934685	0.176795	0.1211	0.00975977	0.145284	0.125745	0.0767333	0.121169	0.546096	0.32042	0.60682	0.275934	0.225132	0.19992	0.152517	0.119796	0.261868
ha1p_08129	-0.165842	-1.2063	-0.497331	-0.758642	0.0984215	-0.241964	-0.063356	-0.229721	-0.273473	-0.895389	-0.172186	-0.796209	0.1633	-0.529616	-0.203287	-0.890772	-0.191237	0.315891	-0.0862172	-0.547443
ha1p_08347	-0.190045	-1.50224	-0.287142	-0.990918	-0.170936	-0.82857	-0.534391	-0.710339	-0.343914	-1.14148	-0.0770114	-0.670044	0.7939	-0.851391	0.317353	-1.09363	-0.242064	0.0910588	0.0416078	-0.773581
ha1p_08474	-0.181917	-1.57042	-0.152863	-0.860547	0.161086	-0.601855	-0.0582928	-0.400174	-0.128871	-0.890362	0.196119	-0.641863	0.392307	-0.537695	-0.364101	-1.1807	-0.200674	0.288199	0.0265169	-0.709627
ha1p_09527	0.288373	0.695661	-0.0780333	-0.0544276	0.504787	-0.0638225	-0.110097	0.476094	1.14213	1.15744	-0.133147	0.178637	1.06258	1.30437	-0.300208	0.68922	0.908894	0.319666	0.174179	0.60318
ha1p_09663	0.317268	-1.47064	-0.209431	-0.893619	0.352746	-0.644189	0.488656	-0.444144	-0.312418	-1.02656	-0.206516	-0.852058	0.637414	-0.885644	0.00446386	-1.05947	-0.133698	0.0827547	0.230981	-0.705278
ha1p_09757	1.17136	1.08243	0.749332	0.808909	0.806593	0.52275	0.76779	0.505001	0.959936	1.0658	0.68104	0.928661	0.64087	0.927972	0.661366	1.23819	1.1098	0.656381	0.649406	0.816812
ha1p_100191	0.725547	-0.246078	0.291805	-0.346874	0.354087	-0.0275565	0.550377	0.0419621	0.857725	-0.0701409	0.184153	-0.119973	0.842652	0.088514	0.847045	-0.214852	0.472454	0.281254	0.531693	-0.0141897
ha1p_100249	0.152995	-0.907621	0.271109	-0.460182	-0.0891552	-0.058434	0.42803	0.00799069	0.157297	-0.543569	0.270805	-0.658124	0.663864	-0.595428	0.111372	-0.792445	0.210478	0.417356	0.331929	-0.391499
ha1p_100558	0.0137632	-1.22842	0.0241187	-0.65703	0.396475	-0.294864	0.454581	-0.117138	0.995908	-0.594479	0.264722	-0.464371	0.687896	-0.311377	-0.0360546	-1.02575	0.247845	0.454365	0.263324	-0.454088
ha1p_101161	0.38409	-0.343883	0.0358912	-0.261561	0.439368	-0.202632	0.066265	-0.115959	0.118577	-0.00455523	0.174789	-0.396412	0.736367	-0.0417198	0.519938	-0.388673	0.189566	0.354845	0.324234	-0.138585
ha1p_101251	1.65509	0.315219	0.839025	-0.138585	1.36299	0.217895	1.51288	0.045319	0.710986	0.18244	1.11441	0.362416	2.09519	0.677705	1.70282	0.403677	1.28514	0.42909	1.23528	0.315795
ha1p_101554	-0.453558	-1.53567	-0.192012	-0.564288	-1.08829	-0.935804	-0.624193	-0.636846	-1.20221	-1.40168	-0.516441	-0.410565	-1.14491	-1.25674	-1.82128	-1.1419	-0.704072	0.157135	-0.640882	-0.773079
ha1p_102080	-0.0807401	-1.06817	-0.0642143	-0.705791	0.00511964	-0.613794	-0.589257	-0.171515	0.237897	-0.682784	-0.116287	-0.78759	0.784352	-0.219631	0.521519	-0.814585	0.259977	0.202729	0.126116	-0.42996
ha1p_10286	0.374572	-0.907715	-0.234239	-0.539406	0.375959	-0.273769	0.40115	-0.174885	0.682934	-0.333355	-0.00785111	-0.647146	0.341434	-0.348126	0.349141	-0.514343	-0.0214774	0.25845	0.245675	-0.337012
ha1p_102933	1.89684	2.1257	0.622719	0.915712	2.04761	1.19664	1.17964	1.14238	0.72442	2.15844	0.787343	1.48349	1.81191	2.13585	1.45861	2.45403	1.22277	0.709087	1.12579	1.60202
ha1p_103824	-0.18318	-1.16022	0.247567	-0.614233	0.193244	-0.431531	0.062708	-0.168912	0.586921	-0.926998	0.0683975	-0.849205	0.451919	-0.706662	0.044026	-0.788127	-0.156771	0.331213	0.186556	-0.497488
ha1p_103872	0.123429	-0.602497	0.150857	-0.437204	1.0475	-0.307955	0.519755	-0.0724931	-0.208711	-0.238743	0.489473	-0.365256	1.30693	-0.232846	0.663745	-0.415978	0.315381	0.262465	0.480355	-0.203961
ha1p_104423	-0.309905	-1.36298	-0.0680904	-0.696082	0.222439	-0.434788	0.0378054	-0.322598	0.70527	-1.02551	0.235945	-0.807242	0.514924	-0.683973	0.319861	-0.865466	-0.226394	0.1847	0.169597	-0.586476
ha1p_104605	0.126658	-0.595145	0.282672	-0.288247	0.140719	-0.197258	-0.186654	-0.0292102	0.492965	-0.456225	0.196337	-0.505949	0.559927	-0.255034	0.211499	-0.281357	0.132942	0.32761	0.219862	-0.199846
ha1p_105187	0.00535906	-0.66864	0.122747	-0.594218	0.694259	-0.128976	0.0993121	-0.011817	0.731417	-0.111192	0.496358	-0.564841	0.735416	-0.0168889	0.705275	-0.529201	0.283819	0.260771	0.373207	-0.228397
ha1p_10531	-0.0573861	-1.01051	0.362145	-0.394518	0.0899453	-0.506469	0.04048	-0.374399	1.07511	-0.724404	0.243312	-0.632893	0.295131	-0.720351	-0.518331	-0.939129	-0.116146	0.3119	0.0954196	-0.521884
ha1p_105474	0.429914	-0.671396	0.0386723	-0.603604	0.495726	-0.404179	0.147783	-0.289899	0.87203	-0.356991	0.0553807	-0.635275	1.12406	-0.477222	0.605234	-0.773874	0.313145	0.219213	0.390672	-0.398984
ha1p_105657	0.202677	-0.469727	0.0593742	-0.662995	0.546647	-0.292641	0.0589411	-0.231564	0.397202	-0.11841	0.578065	-0.600652	1.38066	0.435218	1.073	-0.186357	0.498098	0.201232	0.531927	-0.149967
ha1p_105937	-0.255491	-0.985342	-0.0614173	-0.755483	0.445715	-0.243474	-0.558248	-0.191227	0.191672	-0.795084	0.0981162	-0.677284	0.302895	-0.573078	-0.0262857	-0.870717	-0.289416	0.122722	-0.00459388	-0.471216
ha1p_106081	0.355742	-0.669573	0.432622	-0.258156	1.15764	-0.00784489	0.460694	0.0506668	2.24296	-0.0468024	0.991189	-0.351037	1.35462	-0.124695	1.22846	-0.39043	0.635382	0.568941	0.712422	-0.159304
ha1p_106890	-0.0109753	-1.20301	-0.00822208	-0.747984	-0.0555192	-0.65917	-0.286523	-0.370592	-0.419209	-0.9062	0.0874893	-0.635748	0.467965	-0.824053	0.502037	-0.921453	0.0432735	0.183858	0.132871	-0.611152
ha1p_107037	1.5146	1.59652	0.081889	0.0711271	1.35574	1.30543	0.951577	1.32315	1.37908	1.98013	0.132695	1.34121	1.62969	2.44934	1.75742	1.40979	0.596341	0.302039	0.842576	1.26967
ha1p_107075	-0.204432	0.214401	0.301821	-0.171519	-0.224005	-0.171842	-0.423827	0.271229	0.278743	0.336971	0.0383331	-0.374199	0.157986	1.14958	-0.319155	0.189971	0.0291409	0.266494	-0.015515	0.273311
ha1p_107354	0.523814	0.168463	0.339511	0.420304	0.0674082	0.0312903	0.0879478	0.0099877	0.128112	0.298199	0.026379	0.428041	0.0210035	0.239641	0.126622	0.31773	0.286124	0.0814599	0.1161	0.232011
ha1p_108198	0.765084	-0.151179	0.983607	0.0513883	1.1801	0.0253308	0.73438	0.0812197	0.748627	-0.0468798	0.662965	-0.133615	0.670585	-0.185201	0.907367	-0.287068	0.562468	0.216915	0.723067	0.00863144
ha1p_108445	1.28409	0.135847	0.668426	-0.0205968	2.01238	0.68977	1.06375	0.356621	1.96568	0.758313	0.904874	0.109867	1.81755	0.485488	1.6244	0.174156	0.863026	0.602553	1.09468	0.307137
ha1p_110107	1.34677	-0.133831	1.16992	0.645856	0.612252	0.0266414	0.77745	0.0922294	1.90936	0.197087	0.868077	-0.229347	0.835795	-0.668651	1.2748	0.244554	0.815498	0.994246	0.884387	0.079067
ha1p_110168	0.252675	-1.07757	1.11845	0.362197	0.0315466	0.00734953	0.614354	1.0549	2.12392	0.339379	1.48895	-0.176425	0.869174	0.0404335	0.970911	-0.207117	-0.284917	0.49904	0.785738	0.110193
ha1p_111433	0.0691073	-1.94804	-0.701118	-0.908579	-0.259859	-0.801676	-0.0111364	-0.687165	-0.647258	-1.48255	-0.288521	-0.987016	-0.578217	-1.22934	-0.65653	-1.21561	-0.684794	0.273102	-0.270641	-0.939757
ha1p_111493	0.22108	-0.704646	0.873392	0.0950081	-0.279718	-0.0634167	-0.285437	-0.0331184	0.44921	-0.748367	0.245619	-0.23352	-0.0310106	-0.602351	-1.0068	-0.343102	0.00777751	0.702636	0.0523524	-0.200079
ha1p_11617	0.717824	0.629101	0.358099	0.441754	0.329441	0.123429	-0.131561	0.296826	1.03861	1.19578	0.711748	0.183972	0.332297	0.961919	0.11388	0.579121	0.686186	1.04502	0.294393	0.501616
ha1p_11696	-0.249298	0.266958	-0.310607	-0.413079	0.161043	-0.338137	-0.374354	0.211127	0.185605	0.325734	-0.129978	0.239449	0.444402	0.855047	-0.19039	0.195421	-0.182589	0.0280883	-0.0833932	0.276699
ha1p_11975	0.00115391	0.0200434	-0.0502133	0.0061949	0.0281529	0.00341244	-0.00625668	0.0824768	-0.00595458	0.00467178	-0.0222914	0.0114853	0.000839689	0.0195427	0.0039493	0.0315498	-0.0154955	-0.00116363	-0.0140064	0.0209898
ha1p_12075	0.0801945	-0.757093	0.328694	-0.530271	-0.00524088	-0.422491	-0.51514	-0.313713	-0.0183977	-0.659249	0.226817	-0.455132	0.53849	-0.234895	-0.0394933	-0.608966	-0.0064397	0.121937	0.121929	-0.319152
ha1p_12535	0.33063	-0.371069	-0.225324	-0.680786	0.285096	-0.257336	0.323414	-0.273563	0.0350263	-0.375032	0.274835	-0.509888	0.81965	0.0798281	0.672757	-0.418477	0.185174	0.326822	0.362867	-0.215439
ha1p_12646	0.517078	-0.788619	-0.0291739	-0.630584	0.83121	-0.463607	0.0831206	-0.312357	1.06247	-0.373413	0.542628	-0.437401	1.20902	-0.42074	0.530376	-0.574647	-0.011898	0.114998	0.460331	-0.335568
ha1p_13678	-0.172127	-1.0781	0.0183766	-0.682464	0.0356105	-0.519458	-0.649701	-0.268409	-0.059774	-0.884666	-0.0920322	-0.748554	0.0517562	-0.674223	-0.0660866	-0.863379	-0.375336	0.131701	-0.0519609	-0.502996
ha1p_13797	-0.0490486	-0.743389	0.157921	-0.669269	0.205179	-0.722484	-0.201901	-0.298996	0.0758008	-0.623016	0.268461	-0.426565	0.541223	-0.250337	0.140335	-0.52351	0.243081	-0.00713337	0.163226	-0.336834
ha1p_16301	0.835347	-0.831505	-0.337897	-0.527896	-0.338434	-0.40223	0.238596	-0.291538	0.11278	-0.542964	0.149584	-0.448162	-0.0682228	-0.714803	-0.11983	-0.547699	-0.286632	0.0818081	0.146296	-0.400424
ha1p_16916	0.0787967	1.32462	0.32417	0.157184	0.517861	0.960607	-0.308302	0.96939	0.536281	1.69014	0.0315025	0.734252	1.01735	2.23599	-0.318996	1.26087	0.359554	0.623426	0.179351	1.09272
ha1p_17444	0.558468	-1.40007	-0.285039	-0.904519	0.229153	-0.668172	0.317674	-0.524052	0.72576	-0.841182	0.158572	-0.810892	0.0309659	-0.74915	-0.576288	-1.0274	-0.219913	0.190377	0.106711	-0.667427
ha1p_17463	0.0186062	-1.59928	-0.28737	-0.995454	0.0082944	-0.841398	0.238995	-0.588837	0.491323	-1.12989	0.175136	-0.623246	0.328815	-0.995998	-0.27021	-1.1874	-0.117576	0.113228	0.0637328	-0.780361
ha1p_18292	1.71341	0.604939	0.888351	0.282975	1.94368	0.773261	1.02778	0.23946	2.62578	0.694211	1.39476	0.420738	1.95435	0.717632	1.63942	0.236391	1.19354	0.710118	1.2446	0.485653
ha1p_18365	-0.167568	-0.993148	-0.240532	-0.828914	0.407057	-0.461666	-0.106703	-0.404255	-0.381338	-0.913526	0.264422	-0.530688	0.607593	-0.462066	0.309589	-0.69535	0.0880614	0.193284	0.129997	-0.47148
ha1p_18823	0.930465	-0.765788	0.381788	-0.349749	0.478914	-0.324542	0.548956	-0.186535	0.591171	-0.707845	0.32556	-0.238043	0.482904	-0.568796	0.0952827	-0.615731	0.268646	0.375619	0.43111	-0.313423
ha1p_21292	0.516896	-1.19354	-0.128512	-0.910761	0.382539	-0.391111	0.279077	-0.507365	1.09787	-0.554418	0.520431	-0.849951	0.875773	-0.245141	0.4909	-0.684415	0.194983	0.399081	0.403072	-0.542726
ha1p_22139	0.0447642	-0.895923	0.483098	-0.522872	0.535161	-0.32636	-0.564642	-0.182151	-0.0344414	-0.364828	0.74739	-0.434603	0.758863	-0.367001	0.769476	-0.426506	-0.224935	0.209581	0.373731	-0.279692
ha1p_22519	0.547459	-0.201002	0.136107	-0.468361	0.696957	-0.49053	0.611533	-0.316211	0.0523834	-0.487375	0.313643	-0.231805	1.19766	-0.440028	0.671924	-0.667694	0.251822	0.0864207	0.522328	-0.243313
ha1p_22720	0.130439	-0.12992	-0.321369	-0.192338	-0.0618104	-0.151248	-0.190255	-0.147078	-0.0850856	-0.0536119	-0.0948963	0.0600168	-0.123513	0.245744	-0.196899	0.017834	-0.152139	-0.00300524	-0.115051	-0.0328954
ha1p_23178	-0.117136	-0.961992	0.037803	-0.675732	0.132984	-0.639957	-0.395024	-0.435951	0.643768	-0.701652	0.377668	-0.447953	1.1359	-0.546846	0.464452	-0.807733	-0.00839002	0.0936812	0.254201	-0.470523
ha1p_26279	0.569179	-0.996678	0.651316	-0.230928	0.636751	0.0367633	0.220033	-0.0524897	1.22881	-0.466283	0.106046	-0.595419	0.941336	-0.410508	0.41512	-0.778457	0.329648	0.492812	0.483136	-0.362507
ha1p_26420	0.339893	0.144675	0.411467	-0.33605	1.12743	0.117042	0.119278	0.00961422	0.133988	0.113236	0.416574	-0.307996	0.969842	0.178929	1.01355	-0.124608	0.498919	0.185395	0.518121	0.0709167
ha1p_28417	1.48002	1.28349	0.623446	1.06968	0.826432	1.41111	-0.261864	1.06357	0.623846	2.14071	0.132867	1.08309	1.63556	2.31129	-0.123748	1.33009	0.566757	0.837087	0.567507	1.3598
ha1p_29531	0.385068	-0.459883	0.423623	-0.450792	0.609991	-0.317669	-0.0652116	-0.140427	0.938371	-0.107553	0.483906	-0.21312	0.985278	-0.259915	0.648503	-0.462851	0.333361	0.176708	0.473083	-0.158062
ha1p_29692	-0.312391	-1.31081	-0.283628	-0.826831	-0.54905	-0.858197	-0.744877	-0.58792	-0.884442	-1.1531	-0.678356	-0.490116	-0.745003	-0.788143	-1.25661	-1.00287	-0.884091	-0.117468	-0.565584	-0.677877
ha1p_29745	-0.248204	-0.945546	-0.130662	-0.766134	-0.303221	-0.506462	-0.485668	-0.136726	0.117961	-0.844043	-0.102529	-0.712381	0.42242	-0.469715	-0.0628541	-1.00748	-0.0520134	0.261088	-0.0128274	-0.479209
ha1p_29823	0.105349	-0.793263	0.399836	-0.51859	0.198469	-0.301149	0.165948	-0.257883	0.881379	-0.452751	-0.252369	-0.460137	0.589518	-0.438918	0.154473	-0.678611	0.0936036	0.248517	0.215174	-0.353351
ha1p_31273	0.4168	0.196808	0.227034	0.336885	0.153933	0.174178	0.0738516	0.100615	0.267168	0.274481	0.0255749	0.397253	0.317353	0.349447	0.388567	0.33673	0.395855	0.101112	0.188549	0.251753
ha1p_34494	0.285543	-1.23325	0.271934	-0.409756	-0.0177842	-0.275889	0.206986	0.0499854	0.904839	-0.921293	-0.209495	-0.579533	0.468376	-0.596107	-0.0696935	-0.923869	0.114665	0.369111	0.180084	-0.457844
ha1p_35052	-0.121381	-0.951296	-0.0517912	-0.845361	-0.0559689	-0.716082	-0.41405	-0.322127	-0.366771	-0.801337	0.181055	-0.429723	0.417493	-0.386222	-0.490388	-0.817644	-0.201691	0.0489023	-0.0340661	-0.471323
ha1p_36172	0.539152	-1.38422	-0.120359	-0.767906	0.197877	-0.466103	-0.0921508	-0.368442	-0.0625581	-1.03148	0.140342	-0.855629	0.545035	-0.919509	-0.226679	-1.0254	-0.173644	0.25363	0.198632	-0.654742
ha1p_36537	0.188712	2.01362	0.310377	0.373373	1.15836	0.91161	-0.0842459	1.1376	1.6693	2.16569	0.049722	1.00233	1.61769	2.34237	-0.603636	1.87109	1.05294	0.378211	0.226207	1.37757
ha1p_38244	1.68524	1.72642	0.991908	1.01347	1.41283	0.909787	1.30264	1.31441	1.53488	1.67157	1.12516	1.83066	1.38474	2.24282	1.57807	1.87796	1.35724	1.00285	1.09482	1.48536
ha1p_38705	-0.162715	-1.14828	0.115748	-0.726573	0.601034	-0.424811	0.283516	-0.17522	1.12292	-0.849628	0.748196	-0.522769	0.764278	-0.687235	0.186531	-0.973632	0.255976	0.24626	0.331381	-0.520182
ha1p_38800	1.59477	1.70502	1.08513	1.13629	1.44428	0.822752	1.00079	1.01448	1.34072	1.66908	0.948386	1.39903	1.5416	1.87415	1.57808	1.82074	1.33947	0.765031	1.03519	1.31334
ha1p_39059	0.881383	-0.0376173	-0.00533984	-0.226696	0.878712	0.0711951	0.743361	-0.0666235	0.137406	0.368781	0.637038	-0.274621	1.13244	0.263687	0.738911	-0.274024	0.520078	0.330947	0.657318	0.0549308
ha1p_39189	0.336292	-0.892299	-0.0480669	-0.676664	0.528581	-0.457845	0.569654	-0.0571968	1.30304	-0.537771	0.0744855	-0.49436	0.687984	-0.333726	0.182932	-0.77086	0.250418	0.176706	0.321799	-0.386543
ha1p_40164	0.666468	-0.645039	0.443016	-0.527819	0.986847	-0.204094	0.855636	-0.038637	-0.114638	-0.537919	0.507488	-0.305228	0.49892	-0.257738	0.6479	-0.388882	0.187498	0.222701	0.543992	-0.222436
ha1p_40588	-0.15902	-0.929565	-0.176217	-0.699094	-0.0391582	-0.501951	0.396255	-0.183346	-0.0142492	-0.601927	-0.0187827	-0.682341	0.644594	-0.179696	0.468527	-0.651783	0.0697988	0.17065	0.230733	-0.377226
ha1p_40929	1.03021	0.973463	0.797847	0.835304	0.544286	0.5064	0.55416	0.57078	0.633205	1.04502	0.479562	0.947687	1.06422	1.5332	0.931448	0.931104	1.13734	0.520557	0.632971	0.846068
ha1p_40959	0.738148	-0.274411	0.471981	-0.340621	1.15533	-0.074077	0.485623	0.0204714	1.07655	-0.00504851	0.557783	-0.210287	1.56171	-0.00965143	0.913186	-0.272717	0.63566	0.161943	0.712326	-0.0312125
ha1p_41780	0.708115	-0.0889099	0.342015	-0.422908	1.2017	-0.190842	0.599254	-0.157091	1.64805	0.00869708	0.741317	-0.1951	1.66505	0.0712972	0.986291	-0.181757	0.686674	0.297763	0.759104	-0.0284015
ha1p_41863	0.0911878	0.444157	0.0342876	-0.0501529	0.290157	-0.064297	-0.364336	0.727885	0.14514	0.289141	-0.0158511	0.463751	0.626639	1.10702	-0.0369872	0.468113	0.219207	0.11546	0.0541559	0.467895
ha1p_42103	0.333008	-0.929922	0.095309	-0.561766	0.429424	-0.446423	-0.428972	-0.14753	-0.150545	-0.89746	0.119184	-0.779417	0.785039	-0.72077	0.106077	-0.774099	-0.252548	0.119577	0.208707	-0.459895
ha1p_43364	0.729775	0.661305	0.332713	0.41634	0.283414	0.201093	0.274254	0.24139	0.256107	0.529306	0.386382	0.658688	0.427052	1.2851	0.664292	0.690143	0.730547	0.0703684	0.347129	0.586199
ha1p_44096	0.590434	-0.929298	0.150723	-0.499094	0.651218	-0.156817	0.142051	-0.258144	0.334607	-0.667069	0.576922	-0.460121	0.762347	-0.649489	0.531334	-0.807435	0.15449	0.52835	0.42133	-0.431565
ha1p_44723	0.780671	-0.282703	0.559362	-0.104782	0.942985	0.245564	0.26021	0.132742	1.62204	0.042759	0.491804	-0.369553	1.29811	-0.0984721	0.73027	-0.449236	0.327043	0.427457	0.650451	-0.0244188
ha1p_45173	-0.284274	-1.15615	-0.180639	-0.710654	-0.190081	-0.839547	-0.614516	-0.52771	-0.23687	-1.01026	-0.163286	-0.639898	0.5899	-0.77896	-0.685515	-0.971508	-0.312182	0.118226	-0.164826	-0.624118
ha1p_45580	-0.0469876	-0.72317	0.376656	-0.556387	-0.0478546	-0.649236	-0.473822	-0.292972	-0.0595098	-0.648376	0.108209	-0.411439	0.57183	-0.314044	0.601031	-0.620692	0.0868608	0.0760119	0.197234	-0.332542
ha1p_46057	0.206698	-0.675358	-0.002794	-0.582533	0.44169	-0.272622	0.329651	-0.0569038	0.371558	-0.453279	0.226528	-0.415082	0.487541	-0.257879	0.000524959	-0.628155	0.0467894	0.260242	0.233314	-0.278862
ha1p_47490	1.3799	-0.53347	0.415539	-0.424371	1.75126	0.591852	0.957794	0.33637	2.15088	-0.0115698	1.06936	-0.0764572	1.5701	0.0903503	1.68415	-0.0401554	0.58811	0.480696	1.04111	0.0345447
ha1p_47995	0.153504	1.36999	0.482765	0.27872	0.338424	0.48627	-0.538379	0.884819	0.822742	1.54757	-0.0247928	0.544201	1.63138	2.27796	0.476692	1.24051	0.242432	0.544556	0.349363	1.09344
ha1p_48021	0.266859	0.123161	0.150032	0.344107	0.0666277	0.0945094	0.109277	0.08797	0.164576	0.132861	0.0578276	0.257918	0.10847	0.168051	0.218414	0.166075	0.288992	0.0338173	0.112694	0.16517
ha1p_48057	0.721633	0.0520804	0.887829	-0.14833	1.34098	0.126241	0.564995	0.440818	1.75829	0.238308	0.952266	-0.201608	1.69061	0.23869	1.30696	-0.00681339	0.655405	0.259617	0.925837	0.176016
ha1p_49641	0.776739	-0.483147	0.696468	0.000209589	0.894638	0.096589	0.902404	-0.00982108	0.526392	-0.0660849	0.747713	0.0169002	0.94695	0.19109	-0.386005	-0.285549	0.148204	0.687375	0.538124	0.0187255
ha1p_50387	-0.377533	-1.40744	-0.656447	-0.721899	-0.64026	-0.821617	-0.687793	-0.635121	-0.563838	-0.673128	-0.0858329	-0.762515	-0.63401	-0.55705	-1.32016	-0.774768	-0.673395	0.444625	-0.472278	-0.64212
ha1p_50801	0.657921	-0.400781	0.46797	-0.197723	0.758336	0.0914051	-0.121048	0.0366686	0.744489	-0.00679717	0.463536	-0.413623	0.692434	-0.274432	0.449384	-0.388475	0.0714122	0.40095	0.43874	-0.116664
ha1p_51920	-0.198301	-0.456217	0.39148	-0.293363	-0.133096	-0.564878	-0.393461	-0.29321	0.529573	-0.613173	-0.0454514	-0.943475	0.533738	-0.762748	-0.000416225	-0.671549	0.0193371	0.153438	0.108725	-0.395021
ha1p_52423	0.214665	-1.15361	-0.0642491	-0.72701	0.473514	-0.618739	0.13173	-0.384544	0.998818	-0.810369	0.196215	-0.683586	0.449952	-0.754076	0.369759	-0.796984	0.118112	0.186226	0.257204	-0.541281
ha1p_53435	0.50492	1.08016	0.692784	0.852632	1.26145	0.733745	-0.0885022	0.880035	1.01728	1.77374	0.161331	0.793099	1.23477	1.72478	0.124449	1.23913	0.734497	0.710961	0.445235	1.12554
ha1p_54181	0.117866	-1.04112	0.1067	-0.626311	0.522415	-0.53736	0.080253	-0.265986	-0.0931626	-0.789588	0.130567	-0.807158	0.822817	-0.505713	0.42969	-0.695848	-0.130536	0.302398	0.325387	-0.445007
ha1p_55097	0.841741	-0.299532	0.535119	-0.510693	1.11847	-0.451083	0.71973	-0.315823	0.574592	-0.516519	1.048	-0.0980287	1.56363	-0.138393	0.805525	-0.359527	0.662583	0.0833483	0.787366	-0.16265
ha1p_56412	0.783605	-0.191162	0.130528	-0.0351814	1.11845	0.465511	0.744024	0.191232	1.21035	0.428942	0.658477	-0.112234	1.08201	0.160374	0.757224	-0.100564	0.34433	0.425244	0.651827	0.108329
ha1p_57168	0.348409	-0.54415	0.10054	-0.237012	0.250236	-0.20137	0.601938	-0.159059	0.19542	-0.209002	0.851635	-0.333844	1.34055	-0.198451	0.0328541	-0.250567	0.523227	0.363657	0.488177	-0.151458
ha1p_57326	0.702179	-0.290589	0.0518564	-0.506315	1.03369	-0.139225	0.527161	0.00964683	1.08204	0.0117507	0.519175	-0.397313	1.77714	-0.105739	1.28543	-0.426687	0.527473	0.139056	0.721373	-0.142813
ha1p_57629	-0.00205497	-0.134455	0.257699	-0.387626	-0.326579	-0.406716	-0.432978	-0.234293	-0.0822706	-0.280972	0.170079	-0.269758	0.0131531	0.090482	0.0245007	-0.453595	-0.195262	0.307717	0.0504349	-0.114764
ha1p_58729	1.20022	1.60745	-0.0276831	-0.0492909	1.43908	1.69081	0.468688	1.16326	1.02989	2.63886	0.0313404	0.920404	1.77719	2.49436	2.49357	1.34994	0.349658	0.325821	0.846286	1.17778
ha1p_58853	0.593698	0.707938	0.246161	-0.381549	0.704015	-0.244745	0.358002	-0.0210623	0.668867	0.642575	0.659377	-0.0192082	1.77668	1.12974	1.00707	0.415761	0.886492	0.099096	0.654461	0.35391
ha1p_59032	-0.138632	-0.889407	0.295022	-0.659564	0.400716	-0.493648	-0.623991	-0.301252	0.141432	-0.540745	0.236589	-0.751773	1.01606	-0.194635	0.144814	-0.522918	0.0331231	0.184417	0.222994	-0.357553
ha1p_60049	0.406469	0.428033	0.216998	0.321547	0.105425	0.306634	0.175004	0.307057	0.151165	0.426603	0.0549015	0.776774	0.63344	1.1231	0.547988	0.310531	0.656314	0.0584229	0.253998	0.479528
ha1p_60080	0.737636	1.43686	0.494987	0.433803	1.58779	0.629221	0.657712	1.03344	0.971941	1.71731	0.830234	1.03804	1.91672	2.14754	2.01326	1.23252	1.12398	0.807438	0.919026	1.13042
ha1p_60271	-0.324454	-1.17395	0.0524199	-0.573516	0.181427	-0.418668	-0.337262	-0.0202219	0.302262	-0.772202	0.288425	-0.571164	0.28935	-0.49952	-0.407341	-0.998211	-0.242738	0.275631	-0.00210661	-0.473435
ha1p_61253	0.241962	-0.0243026	0.788654	-0.437479	1.39008	-0.647297	0.625596	-0.219523	1.11459	-0.252816	0.701211	-0.263117	1.95862	0.123913	0.71193	-0.0710002	0.788775	0.0664129	0.731798	-0.0169283
ha1p_61303	0.970248	0.0490444	1.1256	0.0651683	1.59657	0.480549	1.11113	0.307703	1.75078	-0.0697953	0.903567	0.213185	1.16284	0.221272	1.20414	0.40128	0.63158	0.64279	0.955363	0.299166
ha1p_62687	-0.249556	-1.47817	-0.0473377	-0.609469	-0.715826	-0.695196	-0.576589	-0.58961	-0.606554	-1.2306	-0.420831	-0.566862	-0.55256	-1.10591	-0.863838	-1.28234	-0.768979	0.228844	-0.331527	-0.758925
ha1p_62820	0.112433	-0.737177	0.648361	-0.507285	0.588591	-0.15948	-0.495872	-0.201522	0.289854	-0.417351	0.285247	-0.608922	0.884391	-0.277105	0.52969	-0.515602	0.149911	0.441932	0.361086	-0.29739
ha1p_63693	0.216004	-1.07333	0.363424	-0.461565	0.220391	-0.46247	0.303935	-0.420331	0.697262	-0.831387	0.206484	-0.557655	0.431273	-0.665191	-0.783518	-0.745014	-0.210667	0.170878	0.140594	-0.497097
ha1p_63805	0.865943	0.91637	-0.00146681	0.0572452	0.688604	0.67997	0.216261	0.995691	0.542664	0.876092	0.410325	1.16313	1.70074	1.78403	0.970242	0.678091	0.566333	0.313327	0.561174	0.85134
ha1p_64271	-0.0784941	-1.09506	0.137255	-0.567958	0.00212562	-0.615214	0.0240232	-0.316879	-0.250347	-0.854368	0.196028	-0.568289	0.148929	-0.840049	-0.404527	-0.963169	-0.240284	0.393201	0.0670424	-0.531474
ha1p_65665	1.50559	1.61507	1.06898	1.0046	1.54394	0.87031	0.990182	0.860383	1.46544	1.52139	1.00894	1.31765	1.33329	1.61969	1.29137	1.64198	1.36268	1.06199	1.01249	1.18579
ha1p_67002	-0.296913	-1.13829	0.17098	-0.702396	0.315209	-0.267623	-0.482717	-0.174995	0.405932	-0.727905	0.165194	-0.927386	0.312158	-0.493001	0.866014	-0.852166	-0.189539	0.309954	0.187133	-0.500645
ha1p_67625	-0.271013	-1.49521	-0.201483	-0.794092	0.404185	-0.81452	0.529028	-0.476673	0.578441	-1.25377	0.0147255	-0.652287	0.255215	-1.07059	-0.228204	-0.98501	-0.14296	0.0284791	0.0400996	-0.726319
ha1p_67640	0.883024	1.93049	0.925887	1.20025	2.95917	2.06866	1.60858	1.84272	2.51121	2.87323	0.705152	2.46181	2.85159	3.54212	1.11797	2.29118	1.64923	1.40166	1.08924	2.01389
ha1p_67711	0.107045	-0.177127	0.334919	-0.638256	0.402845	-0.515222	0.437262	-0.121986	0.404625	-0.164694	0.379908	-0.4529	1.57455	-0.00227234	0.807509	-0.175057	0.391261	0.102609	0.587311	-0.0824361
ha1p_69214	0.256868	-0.621839	-0.0753326	-0.766413	0.348692	-0.337094	0.133316	-0.13193	1.16487	-0.409263	0.508419	-0.420626	1.31852	0.0743274	0.621986	-0.567865	0.528426	0.207123	0.458299	-0.26676
ha1p_69332	0.0485276	-0.879902	-0.160904	-0.74152	0.0980817	-0.392569	-0.0216339	-0.227141	0.466714	-0.621435	0.514002	-0.745212	0.844537	-0.19272	0.518252	-0.610324	0.203135	0.284239	0.306805	-0.403487
ha1p_69407	0.727755	-0.495811	0.336574	-0.451922	0.686107	-0.32522	0.0419146	-0.0981233	0.954849	-0.068327	0.437183	-0.286802	1.12308	-0.0618273	1.33782	-0.461572	0.634328	0.149063	0.610197	-0.170065
ha1p_69412	0.675234	-0.154291	0.315827	-0.546314	0.777504	-0.233911	-0.017132	-0.075783	1.19873	-0.0756559	0.282172	-0.532327	1.1282	-0.190747	0.987817	-0.447462	0.508777	0.332829	0.542056	-0.162155
ha1p_70432	0.515067	-0.575266	0.322036	-0.559588	0.934555	-0.296541	0.0805132	-0.0708604	1.234	-0.125955	0.459092	-0.413172	1.49012	0.17193	0.800406	-0.274141	0.321898	0.221014	0.597319	-0.102825
ha1p_70459	-0.361771	-1.38282	-0.163519	-1.03058	0.384322	-0.798458	0.172849	-0.269498	-0.217458	-0.903586	0.45841	-0.787298	0.724361	-0.615205	0.288747	-0.998285	0.302798	0.17588	0.240779	-0.636551
ha1p_71854	1.29616	0.827122	0.515752	-0.0783189	1.47318	0.167536	1.01102	0.484909	1.38546	1.11998	0.886829	0.125517	1.48913	1.60664	1.60751	0.935599	1.26959	0.230244	0.989965	0.654284
ha1p_74707	0.181496	-0.721073	0.336498	-0.522912	0.60522	-0.364672	0.484497	-0.137766	2.03447	-0.473158	0.50836	-0.425169	0.646883	-0.293167	0.437413	-0.546115	0.366964	0.260766	0.441019	-0.274339
ha1p_74801	-0.0709986	-0.731147	-0.165043	-0.50259	-0.366119	-0.622981	-0.428096	-0.634946	-0.203036	-0.656842	0.0938106	-0.333573	-0.387476	-0.52639	-0.496278	-0.716528	-0.603788	0.163936	-0.208816	-0.473797
ha1p_74946	0.34972	0.230691	0.384671	0.423061	0.0884651	0.114099	0.166945	0.158435	0.234261	0.290653	0.0621138	0.398443	0.281983	0.281095	0.377893	0.297161	0.490315	0.0744152	0.188366	0.260448
ha1p_75573	0.619311	0.387801	0.303141	0.386419	0.158883	0.299391	0.158747	0.224342	0.337211	0.443001	0.13326	0.548069	0.598535	0.763545	0.69206	0.34721	0.706397	0.0838733	0.307359	0.387653
ha1p_75928	-0.313194	-1.11873	-0.314027	-0.873305	-0.343669	-0.642585	-0.267551	-0.383261	0.121853	-0.886767	0.315731	-0.586703	-0.110644	-0.57784	-0.579681	-0.906084	-0.228582	0.0695707	-0.139003	-0.572102
ha1p_76218	-0.0512589	-0.93118	-0.00902873	-0.774073	1.32358	-0.442641	0.0207663	-0.120859	0.59291	-0.588374	0.80995	-0.48723	0.705519	-0.465312	0.720034	-0.757991	0.261975	0.178701	0.369152	-0.408094
ha1p_76289	0.11517	-1.21549	0.69308	-0.442092	0.733783	-0.308419	0.326067	-0.214658	1.49939	-0.601275	0.290395	-0.617861	1.02187	-0.43924	0.44161	-0.953937	0.24116	0.451711	0.453738	-0.479003
ha1p_76304	-0.000490894	-0.0332462	-0.062358	0.0212219	0.0257025	0.0180675	0.0211254	0.0354969	-0.0284794	0.0238652	-0.0522983	0.0145578	-0.00693346	0.00621819	-0.0116647	0.0120815	0.0166559	0.0269563	-0.0202983	0.00433262
ha1p_76348	0.0159178	-0.0814483	-0.236966	-0.0626457	0.0269968	-0.0267158	-0.0904868	-0.143353	-0.0305946	-0.026541	-0.070718	0.0336714	-0.0332259	0.0564567	-0.10885	-0.00342833	-0.0668488	-0.0348413	-0.0819603	-0.0343801
ha1p_76614	0.0763174	-0.818823	0.496613	-0.0855939	0.0242191	-0.597769	0.0957533	-0.402312	0.230928	-0.722682	0.315876	-0.678062	0.0073948	-1.2031	0.453935	-0.657576	-0.0475403	0.577818	0.231715	-0.516596
ha1p_77693	0.02828	0.035058	0.00802208	0.0813788	0.0257215	0.00363159	0.00118268	0.0212671	0.0281195	0.018915	0.011889	0.00455762	0.0188881	0.018957	0.016524	0.0332653	0.0377774	0.0242104	0.0080119	0.0231883
ha1p_78994	1.15277	0.0725963	0.558216	0.365401	1.36421	0.103544	0.87228	0.112224	0.967581	0.432586	1.62835	0.201433	1.79655	0.442312	1.25961	0.271022	0.770233	0.59048	1.02141	0.297995
ha1p_79079	-0.577903	-1.60913	-0.564282	-0.840613	-0.300566	-0.572417	0.00178488	-0.299674	-0.265374	-1.23842	-0.159551	-0.887958	-0.0670989	-1.4289	-0.337132	-1.20215	-0.324888	0.190143	-0.141784	-0.804766
ha1p_80194	1.12201	2.06752	0.174774	0.147651	2.20566	1.56833	1.25444	1.56351	1.39586	2.56148	0.449591	1.6368	2.14299	2.88053	0.920009	2.05654	0.837483	0.415897	0.820797	1.6079
ha1p_80287	0.780045	-0.265563	0.422521	-0.364753	0.357742	-0.124656	0.52748	-0.0405393	-0.16851	-0.196569	0.374321	-0.179938	2.19324	-0.00395814	1.03128	-0.212641	0.62947	0.381981	0.803453	-0.0602421
ha1p_80771	-0.0597086	-0.851038	-0.0756144	-0.761614	0.0413646	-0.78402	0.29879	-0.365993	0.141083	-0.757946	0.260356	-0.545524	0.552958	-0.494361	0.269022	-0.799991	-0.0506638	0.00823776	0.233425	-0.43073
ha1p_81149	-0.0281867	-0.7808	-0.159028	-0.839531	-0.269163	-0.493475	-0.355253	-0.499562	-0.0624424	-0.624193	0.632844	-0.49979	1.16058	-0.103485	-0.300179	-1.0577	-0.132376	0.214284	0.182087	-0.459062
ha1p_81263	0.501246	0.538505	0.45842	0.497508	0.171276	0.299237	0.237274	0.263466	0.35406	0.542891	0.09094	0.480362	0.619554	0.766679	0.522954	0.469852	0.71881	0.0856985	0.324951	0.445789
ha1p_81286	1.4249	1.5841	0.635468	0.542339	1.68761	0.916171	0.896778	1.14111	1.1195	1.65711	0.741823	1.4007	2.1014	2.29803	1.90099	1.32074	1.3034	0.801339	1.03746	1.27266
ha1p_81638	-0.0725312	-0.975565	0.776141	-0.0418745	-0.0512279	-0.126994	0.167449	-0.22203	0.894436	-1.10846	0.212354	-0.549013	0.284586	-1.33391	-0.0803209	-0.646853	0.132104	0.585489	0.242925	-0.464195
ha1p_81674	0.66264	-0.51575	0.18447	-0.453539	0.707415	-0.437997	0.538142	-0.113433	1.14422	-0.0813912	0.323243	-0.448745	1.03665	-0.42608	0.68295	-0.519932	0.309625	0.110519	0.527933	-0.252115
ha1p_82852	0.914681	1.16813	0.423442	0.490868	0.762576	0.366466	0.570441	0.695979	0.537644	1.06329	0.529659	1.13878	1.11897	1.767	0.849685	1.10904	0.921763	0.162233	0.564155	0.941269
ha1p_83742	0.485188	0.75731	0.192934	0.368823	0.297472	0.530338	-0.0943947	0.680316	0.24862	0.963625	0.1963	0.743248	0.755574	1.25716	0.365892	0.973048	0.468841	0.435468	0.328838	0.835661
ha1p_83841	0.857195	0.0697005	0.36273	-0.340734	1.06466	-0.175766	0.378501	0.0849823	0.890693	0.148089	0.216728	-0.216849	1.38347	0.412366	1.05432	0.14218	0.464499	0.144231	0.636775	0.128458
ha1p_83974	-0.24355	-1.37324	-0.256703	-0.793154	0.00872859	-0.972177	-0.111277	-0.6192	-0.845258	-1.10742	-0.0746533	-0.254966	0.423463	-1.11237	-0.127652	-0.792778	0.155961	-0.0817464	-0.0315012	-0.649664
ha1p_86095	-0.229626	-1.05154	0.238603	-0.478225	-0.474949	-0.473648	-0.733015	-0.239414	0.0634658	-0.872731	-0.203133	-0.875764	-0.0469606	-0.658034	0.0489259	-1.02605	-0.0946671	0.264179	-0.0744061	-0.521993
ha1p_86556	0.147308	-1.2914	0.127247	-0.745589	0.482115	-0.29355	0.233892	-0.195104	-0.0912204	-0.853302	0.180331	-0.547439	0.481117	-0.37343	-0.138735	-0.797819	0.156658	0.340017	0.196022	-0.504129
ha1p_87283	0.102874	-0.17722	-0.40597	-0.207683	-0.123039	-0.191537	-0.204308	-0.148698	-0.226275	-0.0647028	-0.0622163	0.0679918	-0.0318896	0.401105	-0.193482	0.0227237	-0.0161947	-0.0350706	-0.11151	-0.0185055
ha1p_87540	-0.190482	-1.15448	0.107818	-0.659866	0.245328	-0.558881	-0.412057	-0.315259	0.34584	-0.974599	0.0204542	-0.789725	1.03446	-0.77632	-0.0802339	-1.08784	-0.0420673	0.172459	0.114454	-0.597827
ha1p_87582	-0.137353	-1.01967	0.175587	-0.47736	-0.023858	-0.487724	-0.549728	-0.409442	-0.157798	-0.904933	0.0603785	-0.593972	0.0879294	-0.714133	-0.278095	-0.838479	-0.26665	0.2699	-0.0360339	-0.494996
ha1p_87952	0.568279	0.981348	0.0539419	0.154827	0.654456	0.285712	0.0394001	0.813107	-0.460971	1.12587	0.643056	0.978883	1.08326	2.18769	1.31428	1.02478	0.641364	0.360313	0.503435	0.965808
ha1p_88517	0.600394	-0.547946	0.452163	-0.421621	0.519109	-0.323948	0.370412	-0.0872216	1.15991	-0.302814	0.789349	-0.523078	1.1122	-0.224783	0.175043	-0.444577	0.230258	0.21502	0.563397	-0.195369
ha1p_89099	0.384661	-0.302761	0.313776	-0.296086	0.839367	-0.01217	0.167084	-0.0270391	0.999867	0.0963832	0.824727	-0.27318	0.306761	0.24286	0.484667	-0.433713	0.379379	0.368723	0.405928	-0.0589463
ha1p_89799	-0.163885	-0.989395	-0.0780438	-0.526397	0.156758	-0.473571	0.120705	-0.273946	-0.151194	-0.803883	0.141673	-0.565052	0.545369	-0.616399	0.139406	-0.762604	0.153005	0.104478	0.149976	-0.437498
ha1p_90335	1.61071	1.49084	0.720554	0.813492	0.273075	0.778736	-0.178931	0.739553	0.354139	2.02518	0.380499	1.07844	0.79103	1.74303	0.16786	1.4331	1.31004	0.673551	0.567671	1.19489
ha1p_91110	0.382407	2.14041	1.15387	1.51448	0.790791	1.76676	0.0790869	1.29311	1.48375	2.68635	0.31051	1.24308	1.74954	2.52815	0.070806	2.22384	0.974637	1.3007	0.580425	1.72358
ha1p_91979	1.2382	1.27931	0.673141	0.838166	1.29847	1.08469	1.25083	1.26615	1.22519	1.53127	0.804928	1.6448	1.89895	2.33883	1.75896	1.35101	1.46834	0.741586	1.0255	1.27945
ha1p_93325	0.509441	-0.643251	0.514594	-0.307293	0.81266	-0.336527	0.129892	-0.299951	-0.0370924	-0.5485	0.643345	-0.232239	1.2143	-0.227698	1.06497	-0.540192	0.475508	0.334246	0.606985	-0.241078
ha1p_94558	-0.103295	-1.61766	0.0189163	-0.525979	0.0717733	-0.519184	0.159438	-0.327148	0.599094	-1.2164	0.203059	-0.700535	-0.215728	-1.04711	-0.891827	-1.19653	-0.321957	0.468458	-0.0604138	-0.718086
ha1p_94686	0.686727	-0.451609	0.974904	-0.141016	0.965556	0.63192	-0.522268	0.422924	0.903709	0.00281247	0.817684	-0.316218	1.7158	0.383595	0.750935	0.0104248	0.290301	0.55616	0.704455	0.127058
ha1p_94692	0.882521	0.161832	0.365916	-0.250383	0.909396	0.0922903	0.821174	0.0457801	2.17874	0.921956	0.972347	0.134697	2.74868	1.24212	1.55762	0.379469	1.52469	0.233026	1.01352	0.327714
ha1p_95539	-0.303177	-1.38199	-0.10004	-0.702219	0.139905	-0.665867	0.170109	-0.575478	0.772699	-1.03007	0.548938	-0.834619	-0.166163	-1.01315	0.612838	-1.00966	-0.420114	0.146529	0.126536	-0.722063
ha1p_95696	0.87093	0.895635	0.496961	0.516873	0.589177	0.197893	0.358847	0.46306	0.507534	0.688613	0.389425	0.853949	0.742122	1.02708	0.554854	0.918227	0.846772	0.129413	0.437591	0.69148
ha1p_96092	0.59064	0.798525	0.0378678	-0.0347306	0.0377878	0.374827	-0.146883	0.645739	0.454377	1.11349	0.23623	0.533511	0.157339	1.18682	0.284195	0.850146	0.473018	0.487019	0.202649	0.669802
ha1p_96255	0.00330606	-0.310601	0.188481	-0.444306	0.544708	-0.452143	0.247467	-0.0736913	1.21311	-0.0757261	0.437983	-0.130745	0.90411	0.0965379	0.448153	-0.2471	0.51999	0.208762	0.366136	-0.0671752
ha1p_96428	-0.375545	-1.61423	-0.29192	-0.664316	-0.30825	-0.638001	-0.180941	-0.416939	0.180598	-1.30796	-0.0823604	-0.918444	-0.27583	-1.16997	-0.590792	-1.15415	-0.555774	0.165669	-0.176361	-0.756959
ha1p_96544	0.358651	-0.76092	0.431504	-0.459874	0.210724	-0.391523	-0.251859	-0.199881	0.546622	-0.386597	0.409025	-0.542339	1.37228	-0.159408	1.08533	-0.503961	0.528862	0.307528	0.533069	-0.281678
ha1p_96711	0.651016	-0.311848	0.321088	-0.470339	0.826925	0.116281	0.491689	0.256902	0.0810747	-0.0274819	0.606276	-0.0937598	1.59721	0.365391	1.6366	-0.144089	0.659048	0.351985	0.791706	0.0511127
ha1p_97458	1.13092	1.18912	0.163782	0.0498147	1.40049	0.75227	-0.0648313	0.86894	0.560639	1.19437	0.606623	1.25438	1.44285	1.83632	1.89502	0.786177	0.765273	0.324793	0.727168	0.915465
ha1p_97636	1.70553	1.32865	1.15728	0.554396	1.57839	0.817339	1.13831	0.529626	0.547227	1.48033	1.71485	0.651209	2.24895	1.55912	2.78283	0.777527	1.76438	0.982673	1.49637	0.858462
ha1p_97786	0.499366	-0.366284	0.594256	0.0701038	1.1834	-0.03472	0.169733	-0.322204	0.819174	0.197842	0.435458	-0.426203	0.548377	-0.35859	0.967483	-0.109766	2.04102	0.673005	0.476942	-0.131895
ha1p_97909	0.879937	0.981479	0.522079	0.581666	0.686888	0.517604	0.280103	0.537135	0.579749	0.850983	0.449484	0.974867	0.825322	1.54655	0.717889	0.95109	0.715283	0.147112	0.473448	0.819695
ha1p_98203	0.566876	-0.794685	0.887529	-0.000489062	0.343119	-0.359905	1.61208	-0.177515	0.579222	-0.349857	0.973132	0.189483	1.14876	-0.115755	1.9261	-0.0858452	1.68238	0.660388	0.964317	-0.113037
ha1p_98401	-0.072479	-1.71372	-0.483021	-1.00116	-0.0150021	-0.72293	-0.0197493	-0.626525	-0.172342	-1.29341	-0.00140701	-0.960119	0.107915	-0.926262	-0.208407	-1.21095	-0.0295454	0.116756	-0.046301	-0.854251
ha1p_98563	-0.232241	-1.32288	-0.310442	-0.941366	0.182807	-0.472221	-0.216308	-0.386862	0.208521	-0.72538	0.263579	-0.952695	0.347001	-0.290943	-0.165017	-0.84713	0.0376467	0.0850234	0.0100623	-0.621248

## Sheet: Tumor vs. Normal Analysis
Significance: 0 = Non-Significant, 1 = FDR Significant, 2 = Holm's Significant
	Individual 1			Individual 2			Individual 3			Individual 4			Individual 6			Individual 7			Individual 8			Individual 9			Individual 10			Between All
Genename	T-N	P-value	Significance	T-N	P-value	Significance	T-N	P-value	Significance	T-N	P-value	Significance	T-N	P-value	Significance	T-N	P-value	Significance	T-N	P-value	Significance	T-N	P-value	Significance	T-N	P-value	Significance	T-N	P-value	Significance
ha1c_00037	0.926954	6.43526e-05	1	1.06768	2.71769e-11	2	1.52571	1e-18	2	0.683192	3.03573e-07	2	0.310593	0.103892	0	0.857974	2.98953e-07	2	1.54854	9.74776e-14	2	1.41735	9.3725e-13	2	0.689325	6.11766e-08	2	0.831557	1e-18	2
ha1c_00041	1.22915	6.4037e-10	2	0.49756	0.00310749	1	0.546534	0.0836695	0	0.0526499	0.000572076	1	0.922511	9.63185e-07	2	0.788312	4.57216e-07	2	0.78642	8.01528e-07	2	0.808955	8.37184e-08	2	-0.220257	0.260345	0	0.576141	1e-18	2
ha1g_00197	0.021223	0.0019829	1	-0.479771	7.10531e-06	1	-1.12833	2.34093e-11	2	-0.11023	0.581542	0	0.124354	0.976078	0	-2.72432	6.63247e-13	2	-0.395958	0.00119452	1	-2.27416	4.19664e-14	2	0.19086	0.00725387	0	-1.02485	2.22045e-16	2
ha1g_00218	1.40955	1e-18	2	0.548846	0.0365967	0	0.546714	0.0865915	0	1.04975	4.15551e-07	2	0.349645	0.0995112	0	0.691077	0.000400606	1	0.706129	0.000837201	1	0.786398	2.32894e-07	2	-0.545396	0.669769	0	0.678624	1e-18	2
ha1g_00224	-0.0938487	0.000814846	1	0.0268015	0.000606336	1	0.513534	0.0148577	0	0.0882248	0.00136399	0	-0.194256	0.000692847	1	-0.25708	0.00177857	1	-0.11895	0.00123112	1	-0.550992	4.82799e-05	1	0.341217	2.44393e-08	2	-0.17377	0.00334342	1
ha1g_00448	-0.232754	0.000318905	1	-0.623337	3.26887e-09	2	-1.19541	7.5801e-10	2	-1.76626	0.000332932	1	-0.596058	3.34557e-06	1	-1.83402	1.7147e-09	2	-0.611705	1.6247e-05	1	-2.8619	2.22045e-16	2	0.15381	0.00652316	0	-1.28467	1e-18	2
ha1g_00453	1.61685	5.4291e-08	2	-0.0363245	0.0128203	0	0.668968	0.00111601	1	0.608499	0.000210286	1	0.527489	0.0393161	0	-2.39262	9.90319e-14	2	0.293591	0.608525	0	-1.57232	4.34862e-10	2	-0.810749	0.0857696	0	-0.37519	0.00178951	1
ha1g_00644	0.996523	0.00051422	1	0.566228	0.0311667	0	0.647977	0.0751778	0	0.260444	0.000728996	1	1.02494	4.55466e-05	1	0.676589	0.00328629	1	0.827334	0.00298934	1	0.926717	7.63669e-05	1	-0.196107	0.310863	0	0.58412	1e-18	2
ha1g_00681	1.38172	3.91648e-05	1	1.23554	0.000159686	1	1.22917	0.000930834	1	0.518933	0.0339323	0	1.42882	2.61808e-07	2	0.751809	0.0141395	0	1.55713	1.08074e-05	1	1.55938	4.203e-07	2	0.00527291	0.144543	0	0.936578	1e-18	2
ha1g_00682	1.00198	6.91642e-06	1	1.16606	2.83377e-06	1	1.29174	0.000352628	1	-0.384201	0.985984	0	1.52034	1.25594e-08	2	0.957542	0.003325	1	1.67429	2.26048e-06	2	0.872053	0.00279561	1	-0.180772	0.385409	0	0.689337	7.26086e-14	2
ha1g_00847	1.27611	5.1469e-10	2	1.01538	7.76159e-10	2	0.658432	6.52991e-08	2	1.08355	1.13078e-11	2	1.55188	5.26102e-09	2	1.40642	1e-18	2	0.513254	0.0676268	0	0.654715	5.44569e-08	2	-0.594413	0.38328	0	0.826598	1e-18	2
ha1g_00968	1.69052	2.12312e-08	2	0.616942	0.00700393	0	0.384008	0.65915	0	0.538044	3.1663e-06	1	0.979258	0.000242939	1	0.890744	4.5412e-09	2	0.781165	2.14235e-05	1	0.779918	1.05742e-06	2	-0.648968	0.318969	0	0.732713	1e-18	2
ha1g_01283	1.85036	4.34703e-11	2	0.669365	0.010804	0	0.616412	0.0935922	0	0.119693	0.0409597	0	1.98412	1.08922e-11	2	0.922744	6.57407e-05	1	1.36653	8.27805e-12	2	1.00092	2.72904e-07	2	-0.183643	0.313103	0	0.815549	1e-18	2
ha1g_01386	1.09958	1.72746e-06	2	0.641639	0.00145215	1	0.846054	3.01067e-05	1	0.544287	1.55484e-06	2	0.977271	3.82811e-06	1	1.02421	2.70082e-09	2	1.30884	1.2057e-13	2	0.347931	0.00485469	1	-0.168486	0.179916	0	0.696808	1e-18	2
ha1g_01465	1.43905	2.37861e-06	2	0.706914	0.00135233	1	0.962049	0.00022413	1	0.215774	7.71618e-06	1	0.925577	0.000659918	1	1.05932	3.24261e-09	2	0.870546	4.38006e-06	1	0.955112	1.96629e-06	2	-0.368851	0.691379	0	0.733656	1e-18	2
ha1g_02210	1.81045	1e-18	2	0.379386	0.317378	0	1.06094	1.89791e-10	2	0.640945	0.000195054	1	1.55711	2.39786e-12	2	0.728433	1.26029e-05	1	1.59797	1e-18	2	1.19879	4.72955e-14	2	0.0184644	0.00375176	0	0.86609	1e-18	2
ha1g_02335	1.64096	6.33657e-09	2	0.682383	0.00481748	0	1.25251	3.80039e-06	1	0.464815	0.0126923	0	2.01241	5.16254e-13	2	1.16928	8.49951e-07	2	1.42502	3.13083e-14	2	1.19437	7.95453e-11	2	-0.31808	0.574225	0	0.881832	1e-18	2
ha1g_02345	1.51811	1e-18	2	0.632398	0.000430652	1	0.933511	1.55971e-11	2	1.17172	6.22817e-07	2	2.06799	1e-18	2	0.758924	1.88302e-06	2	0.748976	4.99923e-06	1	0.788379	2.20371e-08	2	-0.424232	0.922381	0	0.749991	1e-18	2
[truncated: 202 more rows]
