# Supplementary material for: Identification of Novel High-Frequency DNA Methylation Changes in Breast Cancer
Source: PLoS One. 2007 Dec 19;2(12):e1314. doi: 10.1371/journal.pone.0001314 (PMC2117343; doi:10.1371/journal.pone.0001314)
Supplement: Table S3 — Sensitivity/Specificity of Breast Cancer Biomarkers in Initial Validation Panel. (0.03 MB XLS) [file pone.0001314.s006.xls]

## Sheet: Sheet1
Table S3. Sensitivity/Specificity of Breast Cancer Biomarkers in Initial Validation Panel.
		Tumor vs. Normal /Benign Breast Tissue				Tumor vs. Normal Blood
Description	Genome location	Sensitivity	Pos. of Total	Specificity	Neg. of Total	Specificity	Neg. of Total
no description (chr19-53707514)	chr19-53707514	0.866667	13 of 15	0.958333	23 of 24	1	19 of 19
GHSR	chr3-173649760	0.8125	13 of 16	1	25 of 25	1	18 of 18
no description (chr7-8256880)	chr7-8256880	0.785714	11 of 14	1	25 of 25	1	19 of 19
MGA	chr15-39739320	0.6875	11 of 16	1	17 of 17	1	13 of 13
CD9 antigen	chr12-6178899	0.6875	11 of 16	0.96	24 of 25	1	19 of 19
NFIX	chr19-12996251	0.5	8 of 16	1	25 of 25	1	19 of 19
hATH1	chr4-95107825	0.4375	7 of 16	1	25 of 25	1	19 of 19
Heparan sulfate glucosamine 3-O-sulfotransferase 2	chr16-22732454	0.375	6 of 16	1	25 of 25	1	18 of 18
CXCL1	chr4-75099674	0.3125	5 of 16	1	23 of 23	1	18 of 18
Zinc finger and BTB domain containing protein 8.	chr1-32599192	0.25	4 of 16	1	25 of 25	1	19 of 19
Homeobox protein CDX-2	chr13-27441864	0.25	4 of 16	1	25 of 25	1	18 of 18
no description (chr1-203610783)	chr1-203610783	0.25	4 of 16	0.92	23 of 25	1	17 of 17
Homeobox protein Hox-A7	chr7-26969407	0.2	3 of 15	1	24 of 24	1	16 of 16
FLRT2 precursor	chr14-85066108	0.2	3 of 15	1	25 of 25	1	17 of 17
serine/threonine kinase 36	chr2-219363005	0.1875	3 of 16	1	25 of 25	1	18 of 18
Brn-3B	chr4-147918427	0.181818	2 of 11	0.95	19 of 20	1	10 of 10
no description (chr15-72209038)	chr15-72209038	0.166667	2 of 12	0.956522	22 of 23	1	14 of 14
PR-domain zinc finger protein 12	chr9-130569359	0.133333	2 of 15	1	24 of 24	1	15 of 15
IGF-II mRNF-binding protein 3	chr7-23287370	0.0625	1 of 16	1	25 of 25	1	19 of 19
BTB/POZ domain containing protein 3.	chr20-11847877	0.5625	9 of 16	1	25 of 25	0.947368	18 of 19
Calponin-1 (Calponin H1, smooth muscle) (Basic calponin).	chr19-11510338	0.5625	9 of 16	0.96	24 of 25	0.947368	18 of 19
Ephrin type-A receptor 4	chr2-222261233	0.5	8 of 16	1	23 of 23	0.944444	17 of 18
Core histone macro-H2a.1	chr5-134764384	0.5	8 of 16	0.8	20 of 25	0.944444	17 of 18
Leucine-rich repeat transmembrane neuronal protein 1 precursor.	chr2-80442786	0.142857	2 of 14	1	25 of 25	0.944444	17 of 18
Ras-related protein Rab-34	chr17-24069868	0.25	4 of 16	1	25 of 25	0.888889	16 of 18
regeneration associated muscle protease isoform a	chr11-35504505	0.75	12 of 16	0.96	24 of 25	0.882353	15 of 17
Sin3 histone deacetylase corepressor complex component SDS3	chr12-117276248	0.5625	9 of 16	1	23 of 23	0.833333	15 of 18
Acyl-Coa dehydrogenase	chr12-119625446	0.6875	11 of 16	1	25 of 25	0.777778	14 of 18
ADAMTS-9	chr3-64645565	0.625	10 of 16	1	24 of 24	0.625	10 of 16
Charged multivesicular body protein 3	chr2-86702517	0.6	9 of 15	0.913043	21 of 23	0.571429	8 of 14
no description (chr7-91453848)	chr7-91453848	0.875	14 of 16	0.88	22 of 25	0.526316	10 of 19
V- ATPase 116-kDa isoform a1	chr17-37926623	0.75	12 of 16	0.96	24 of 25	0.526316	10 of 19
zinc finger protein 577	chr19-57083430	0.1875	3 of 16	1	25 of 25	0.473684	9 of 19
Zinc finger protein 454	chr5-178300039	0.6875	11 of 16	1	25 of 25	0.444444	8 of 18
major facilitator superfamily domain containing 1	chr3-160001811	0.625	10 of 16	1	25 of 25	0.368421	7 of 19
phytanoyl-Coa dioxygenase domain containing 1	chr9-128762503	0.6	9 of 15	0.954545	21 of 22	0.294118	5 of 17
Epoxide hydrolase 2	chr8-27403995	0.3125	5 of 16	1	25 of 25	0.277778	5 of 18
Nek2-interacting protein 1	chr20-31726738	0.6875	11 of 16	0.958333	23 of 24	0.25	4 of 16
Citrate synthase, mitochondrial precursor	chr12-54981024	0.1875	3 of 16	1	25 of 25	0.222222	4 of 18
p30 DBC protein	chr8-22517382	0.8125	13 of 16	0.916667	22 of 24	0.210526	4 of 19
Matrix Gla-protein (MGP)	chr12-14930776	0.3125	5 of 16	0.833333	20 of 24	0.210526	4 of 19
Homeobox protein Hox-A3	chr7-26923477	0.857143	12 of 14	1	25 of 25	0.0769231	1 of 13
no description (chr8-27906895)	chr8-27906895	0.4	6 of 15	0.833333	20 of 24	0.0714286	1 of 14
Collagen alpha 1(XI) chain precursor	chr1-103286815	0.875	14 of 16	0.88	22 of 25	0.111111	2 of 18
Nucleoplasmin-3.	chr10-103533875	0.8125	13 of 16	0.72	18 of 25	0.111111	2 of 18
no description (chr3-185539577)	chr3-185539577	0.785714	11 of 14	0.916667	22 of 24	0.0666667	1 of 15
BMP-binding endothelial regulator protein	chr7-33745386	0.3125	5 of 16	0.857143	18 of 21	0.0666667	1 of 15
thioesterase superfamily member 4 isoform a	chr1-148695525	0.642857	9 of 14	0.75	18 of 24	0.0625	1 of 16
no description (chr12-7136002)	chr12-7136002	0.4375	7 of 16	1	25 of 25	0.0588235	1 of 17
immunoglobulin superfamily containing leucine-rich repeat	chr15-72252953	0.9375	15 of 16	0.92	23 of 25	0.0555556	1 of 18
no description (chr8-29882629)	chr8-29882629	0.625	10 of 16	1	25 of 25	0.0555556	1 of 18
Growth/differentiation factor 5 precursor (GDF-5)	chr20-33489447	0.6875	11 of 16	0.96	24 of 25	0	0 of 17
solute carrier family 43, member 3	chr11-56951638	0.5	8 of 16	1	25 of 25	0	0 of 18
