# Supplementary material for: Identification of Novel High-Frequency DNA Methylation Changes in Breast Cancer
Source: PLoS One. 2007 Dec 19;2(12):e1314. doi: 10.1371/journal.pone.0001314 (PMC2117343; doi:10.1371/journal.pone.0001314)
Supplement: Table S5 — Oligo sequences (0.03 MB XLS) [file pone.0001314.s008.xls]

## Sheet: Sheet3
Supplemental Table 5. Oligo sequences
qPCR PRIMERS
Feature ID	Description	Forward Primer Sequence	Reverse Primer Sequence
HA1G_00218	IGF-II mRNF-binding protein 3	CCCAGCCCCAACCCCCAAGGAAGA	AGCGGGCAGGGCGAGTCGATTTCTCTA
HA1G_00644	no description (chr7-8256880)	TATCATCATTAGACCCGGGATGG	GGGTTAATGGAGCACTACATGCC
HA1G_00681	Homeobox protein Hox-A3	AGATCGCCGAGCTGTCGTAGTAG	AGGCCAAGGAGCAGAAACTAAGC
HA1G_00847	Ephrin type-A receptor 4	ATGGGTGGATGGATGGATAGATG	GGGCGGTGATCATTTAGTTTCTG
HA1G_02210	Brn-3B	CCCAAGTACTCGGCACTGCAC	AGAGGGAAGCCACAGAAAGAAGC
HA1G_02345	Homeobox protein Hox-A7	GTAGATGCGGAAATTGGCCTCAG	ATATTTGAGCCTCTTGCCCTTCC
HA1G_02416	hATH1	GCGCCCCGGGACGAGGTGGAC	GCTGGAGGCGGCGGTGGCTGTT
HA1G_03099	Leucine-rich repeat transmembrane neuronal protein 1 precursor.	AGAGCCACGTGAGCTGCATTAAC	CATGCTTAGAGGTGAACGTGTGG
HA1P_05406	Homeobox protein CDX-2	CTCCTTCCCACTAGGCTGCAGAG	AAACAACCACTGCTCCTGTCTCC
HA1P_08347	solute carrier family 43, member 3	GGAGGACTGCCCCATATTTTCACT	CTGGCTGTCCCCTATCGTAACCTC
HA1P_101161	Calponin-1 (Calponin H1, smooth muscle) (Basic calponin).	ACTACCTTGGGTGTCAGTCCTGC	GTTGAAGTGAGCAGAGGACATGC
HA1P_101251	no description (chr19-53707514)	TGGACACATGTGCTACACGCTAAG	TGTCTGTGGGTATTCTTTGTTGCC
HA1P_103824	no description (chr15-72209038)	TCTTTAGACGCTGCGCTCTTAGC	AAACGTCCGCTACTCTTGAGCAC
HA1P_103872	immunoglobulin superfamily containing leucine-rich repeat	TGAGATTCAATTTCTCGCCCTTC	AGGGATGGACCAAGAGGGAAC
HA1P_104423	NFIX	TGATCTGTTTCCTCACTCGCTTG	GCGATTGTTCTACGAAAGTGTGG
HA1P_105474	V- ATPase 116-kDa isoform a1	CTCTGGGCTTTCTCTAGCTTCCC	GGGTGCTCCTTCCATCTACAATG
HA1P_105937	zinc finger protein 577	CTCTAAACACTCGCCTCTACCCG	CCCATCCTGTAGACAGATCAGGG
HA1P_108445	phytanoyl-Coa dioxygenase domain containing 1	CATCTGTCTTTGTTGGGCAGTTG	ATAACACTTGCACACCACCACCC
HA1P_110107	Heparan sulfate glucosamine 3-O-sulfotransferase 2	GCTGGGTGAATAGTCACGGAATC	CAAGGCATAGTACTCCTCCGGG
HA1P_12075	BMP-binding endothelial regulator protein	GTTTGCCAAATGACAGCTGTTTG	CTCAGGAATTGCAGCCTTGAGAC
HA1P_12535	regeneration associated muscle protease isoform a	AGTGTTGGGTGCTGGGAGGAG	TGAGGGTTCTTGTGTGTTCTTCG
HA1P_12646	Nucleoplasmin-3.	GCCTTAGGAATTTCCATCCCAAC	TTTCTCCTCTTTCATGCCTCACC
HA1P_17463	Ephrin type-A receptor 4	ACTGAGCTTCCAACAGTTCCCAC	AGCAACGAAGGTAGGGAGATGG
HA1P_18292	Charged multivesicular body protein 3	TTCTCCTGGGTCTTTCCAAACAG	TTAGTGACCAGGTGATGGTGGTG
HA1P_22519	no description (chr7-91453848)	CTCACGTTAATCAACCCGAGTCC	ATCCTGCAATGTTTGGATGATGG
HA1P_23178	no description (chr8-29882629)	TTCTCAGAGTGTTGGTACCGCAG	GAATAAAGACATGCCAAGGCCAG
HA1P_29531	Collagen alpha 1(XI) chain precursor	CTCCAGCACTTTGGGAATGAAAG	TCACCCTCTTAATGTCAGCTCCC
HA1P_35052	Matrix Gla-protein (MGP)	ATCTTCCCAGTAGGGCTGAATCC	GGCATCAAACTGAAATCCTCCTG
HA1P_36172	Leucine-rich repeat transmembrane neuronal protein 1 precursor.	CCTAGACAGCAACACACCCACTG	GTCTTCTCCTTGCAATGGGCTC
HA1P_38705	ADAMTS-9	TCCAGGTAGTCGTTTCTGAAGCC	CCTTCCTTCTCTGCCTTTCAATG
HA1P_39189	GHSR	CGTTCTCGATCCAGTTCCATCTC	ACCGAGTGATACAAAGGACTGGG
HA1P_40164	major facilitator superfamily domain containing 1	GCCCGCCCTGCAACCAACC	TGCCCTCCCCAGCGTCTTT
HA1P_40959	Sin3 histone deacetylase corepressor complex component SDS3	TCAGTTGAGAGCTCAGAGCAAGC	ACTTCCGGAGACAGCCGC
HA1P_45173	Epoxide hydrolase 2	GTTCTTCTAAGCTTCATTCCACAAGAG	GGGTTAAGGCTGGACTCTGGC
HA1P_45580	no description (chr8-27906895)	GGGTGCAGGATGAAGACTAGCTG	CAGGGCAGTCACTGAGAATGAGG
HA1P_46057	BTB/POZ domain containing protein 3.	GGTTGCCAGGACACAAAGTAAGC	CATGGAAGCATAAGACCATGCTG
HA1P_56412	no description (chr3-185539577)	TGCCGGTCTGCTCTGCTC	TAACTCCACCCTGTACCTGGCTC
HA1P_58853	Core histone macro-H2a.1	ATGTCAGGAAAGGTGCAGAGACC	CAGGCTGTTCTCTCCTAGCAATG
HA1P_67002	thioesterase superfamily member 4 isoform a	CAGTGCTCCGTGTCCCCAAGTAGT	CAGTCCGATTTCAAGGTCCCAGTG
HA1P_67625	PR-domain zinc finger protein 12	CCTGGAGTCCTAGAGAGCCTCG	GTGCAGGGTGGGTGAGAGG
HA1P_69214	p30 DBC protein	AGGTCACTGCAGAAGGATGGAAC	ATGCCTAGCCAGTCAGGAATCAG
HA1P_69407	no description (chr1-203610783)	CTCATTCATGCATAGGTCACACT	TGGGGAGGAGCAATAGAGATA
HA1P_70459	serine/threonine kinase 36	TTCACCGTCTCTACTTTCTTCCTT	GTTGCTGTTCTTATCCCCATTCTA
HA1P_74707	CD9 antigen	AGTTTGTGAGCTCAGGAGAAGCG	GGCGTTCTGCTTTGGGAGAC
HA1P_80287	Ras-related protein Rab-34	AGGCCTGGGAGGTGACTCATAG	TAAGGTGTGTGCCTAACCCATCC
HA1P_80771	Zinc finger and BTB domain containing protein 8.	GGTGAAATATGTGCGGACTGATG	CCCTTTCATTCACCTGGCG
HA1P_81149	Butyryl-Coa dehydrogenase	GCAAATAGGTCAATGCTGGGAAC	ATGCCTGCCCTGACCACAC
HA1P_81674	MGA	TTCGGTCTCCTCCCCATTTTCCTA	ACGGCCCCAGAGCAGCAGCAAGAC
HA1P_83841	Zinc finger protein 454	AAGTTCCCAAGCACGAAGTGTTC	TTAGAACCAGGTCTCTGCCTTGC
HA1P_87540	no description (chr12-7136002)	GTTAATGGAGGGTGAGGGTTTCC	GTTCATTCCCTCCAACATTCCTC
HA1P_88517	Nek2-interacting protein 1	GGGACTCATTCAATGTCAAGTGC	GGTGTTACCTCCTTTCATGGTGC
HA1P_89099	Citrate synthase, mitochondrial precursor	TAGCCCTTGACAGCAGTTGTGAC	GACTAATGCCCATGACCCAGAAG
HA1P_89799	CXCL1	AACGCTCTTCCTCCAAAGAGGTC	GCTGTGAGAGGAGCGGAAGAG
HA1P_93325	Growth/differentiation factor 5 precursor (GDF-5)	CCAGTCCCATAGTGGAAATGCTC	CTCCATGAGGTGGAGGTGAAGAC
454 bisulfite sequencing primers
Feature ID	Description	Forward Primer Sequence	Reverse Primer Sequence
HA1P_39189	GHSR	GCCTCCCTCGCGCCATCAGCGACGTTTGATGTAAATTTGGTGG	GCCTTGCCAGCCCGCTCAGAATATTTCCTACACACTCTC
HA1P_81674	MGA	GCCTCCCTCGCGCCATCAGCGACGTGTGGGTGGGGTTGGG	GCCTTGCCAGCCCGCTCAGTAAAAACTATAAAACCAATACCC
HA1P_104423	NFIX	GCCTCCCTCGCGCCATCAGCGACTTTTTTGTTTTTTTGGGGGG	GCCTTGCCAGCCCGCTCAGATAACATCTCCATATTCTATC
HA1G_00644	no description (chr7-8256880)	GCCTCCCTCGCGCCATCAGCGACTTTTTAGGGGAGTGTGTAATAG	GCCTTGCCAGCCCGCTCAGAATTTCTCTTTACTTACCAAACC
Green: 454 primer sequence tag
Red: sample-specific barcode sequence (each sample amplified with primer including a unique 4 to 5-base sequence)
Black: locus-specific sequence
RT-PCR primers
Feature ID	Description	Forward Primer Sequence	Reverse Primer Sequence
HA1P_39189	GHSR1a	ACCAGAACCACAAGCAAACC	TGATGGCAGCACTGAGGTAG
	GAPDH	GGCTGGCATTGCCCTCAACGACCAC	GTGCGGCTCCCTAGGCCCCTCCCC
Methylation Control Primers
	TH2B	TTTGCTATCTGATTGGCTGATGG	AAGCCCTTCTTGGAAATGGTAGC
	980NC	CCAATCCTAACCACTGGAAGGTG	AATGTGTGACCAATTGTTGCCTG

## Sheet: Sheet4
Locus	# Ampn	CoA	Primer name	Primer
39189	1	2F	CB85-Atag	GCCTCCCTCGCGCCATCAGCGACGTTTGATGTAAATTTGGTGG
		2R	CB86-Btag	GCCTTGCCAGCCCGCTCAGAATATTTCCTACACACTCTC
81674	1	2F	CB94-Atag	GCCTCCCTCGCGCCATCAGCGACGTGTGGGTGGGGTTGGG
		2R	CB95-Btag	GCCTTGCCAGCCCGCTCAGTAAAAACTATAAAACCAATACCC
104423	1	2F	CB105-Atag	GCCTCCCTCGCGCCATCAGCGACTTTTTTGTTTTTTTGGGGGG
		2R	CB106-Btag	GCCTTGCCAGCCCGCTCAGATAACATCTCCATATTCTATC
00644	2	2F	CB112-Atag	GCCTCCCTCGCGCCATCAGCGACTTTTTAGGGGAGTGTGTAATAG
		2R	CB113-Btag	GCCTTGCCAGCCCGCTCAGAATTTCTCTTTACTTACCAAACC
